# Supplementary material for: High-throughput evaluation of genetic variants with prime editing sensor libraries
Source: Nat Biotechnol. 2024 Mar 12;43(10):1648–62. doi: 10.1038/s41587-024-02172-9 (PMC12520993; doi:10.1038/s41587-024-02172-9)
Supplement: Supplementary file 3 — All oligonucleotide sequences used in the present study, including the full pegRNA library. [file 41587_2024_2172_MOESM3_ESM.xlsx]

## Sheet: Key
	Sheet Name	Description
	p53_sensor_library	Full p53 prime editing sensor pegRNA library used in the present study.
	Library_prep	Primers used for library preparation (more info in Supplemental Protocol 1)
	Illumina_deconvolution	Primers used for PCR1/2 generation of amplicons for Illumina amplicons (Supplemental Protocol 2)
	Illumina_seq_primers	Custom primer set used for Illumina sequencing
	SingularG4_deconvolution	Primers used for PCR1/2 generation of endogenous TP53 amplicons for Singular G4.
	SingularG4_seq_primers	Stock Singular G4 primer set used for sequencing.
	SingularG4_comp_assay_primers	PCR1/2 primers used for sequencing of endogenous TP53 amplicons of pure cell lines generated for competition assays (Figure 5).
	comp_assay_pegs	Sequences of pegRNAs assayed in competition assays (Figure 5 & 6), and associated oligos used for Golden Gate cloning
	cDNA_sequences	Sequences of cDNAs ordered from Twist Biosciences. These were the cDNAs assayed in Figure 6 competition assays. Note: these cDNAs lack a stop codon, which was added during the cloning process.

## Sheet: p53_sensor_library
peg_id	variant_index	HGVSp	HGVSc	gene	chr	start	end	variant_type	classification	consequence	ref_allele	mut_allele	codon	Domain	num_occurences	WT_sensor	CorrectEdit_sensor	PAM_location	PAM_strand	PAM	protospacer	PBS	PBS_length	RTT	RTT_length	PBS_RTT_5to3	epegRNA_tevopreQ1_full	PBS_GC_content	distance_to_nick	homology_overhang	MIT_specificity	Doench16_Azimuth_percentile	PEGG_score	wt_qwc	edit_qwc
peg_0	0	R175H	c.524G>A	TP53	chr17	7578406	7578406	SNV	Observed SNV	Missense	C	T	175	DBD	955	CAGCACATGACGGAGGTTGTGAGGCGCTGCCCCCACCATGAGCGCTGCTCAGATAGCGAT	CAGCACATGACGGAGGTTGTGAGGCACTGCCCCCACCATGAGCGCTGCTCAGATAGCGAT	7578396	+	TGG	TATCTGAGCAGCGCTCATGG	AGACTCGTCGCGAGT	15	ACCACCCCCGTCACGGAGTGTTGGAGGCAG	30	GACGGAGGTTGTGAGGCACTGCCCCCACCATGAGCGCTGCTCAGA	AGCGTACACGTCTCACACCGTATCTGAGCAGCGCTCATGGGTTTTAGAGCTAGAAATAGCAAGTTAAAATAAGGCTAGTCCGTTATCAACTTGAAAAAGTGGCACCGAGTCGGTGCGACGGAGGTTGTGAGGCACTGCCCCCACCATGAGCGCTGCTCAGACGCGGTTCTATCTAGTTACGCGTTAAACCAACTAGAATTTTTTTATCGCTATCTGAGCAGCGCTCATGGTGGGGGCAGCGCCTCACAACCTCCGTCATGTGCTGGAATTCTAGATCCGGTCGTCAAC	0.6	13	17	88	84	3.72	1955-05-01	1955-05-01
peg_1	0	R175H	c.524G>A	TP53	chr17	7578406	7578406	SNV	Observed SNV	Missense	C	T	175	DBD	955	CAGCACATGACGGAGGTTGTGAGGCGCTGCCCCCACCATGAGCGCTGCTCAGATAGCGAT	CAGCACATGACGGAGGTTGTGAGGCACTGCCCCCACCATGAGCGCTGCTCAGATAGCGAT	7578396	+	TGG	TATCTGAGCAGCGCTCATGG	ACTCGTCGCGAGT	13	ACCACCCCCGTCACGGAGTGTTGGAGGCAG	30	GACGGAGGTTGTGAGGCACTGCCCCCACCATGAGCGCTGCTCA	AGCGTACACGTCTCACACCGTATCTGAGCAGCGCTCATGGGTTTTAGAGCTAGAAATAGCAAGTTAAAATAAGGCTAGTCCGTTATCAACTTGAAAAAGTGGCACCGAGTCGGTGCGACGGAGGTTGTGAGGCACTGCCCCCACCATGAGCGCTGCTCACGCGGTTCTATCTAGTTACGCGTTAAACCAACTAGAATTTTTTTATCGCTATCTGAGCAGCGCTCATGGTGGGGGCAGCGCCTCACAACCTCCGTCATGTGCTGGAATTCTAGATCCGGTCGTCAAC	0.6153846153846154	13	17	88	84	3.643076923076922	1955-05-01	1955-05-01
peg_2	0	R175H	c.524G>A	TP53	chr17	7578406	7578406	SNV	Observed SNV	Missense	C	T	175	DBD	955	GTCACAGCACATGACGGAGGTTGTGAGGCGCTGCCCCCACCATGAGCGCTGCTCAGATAG	GTCACAGCACATGACGGAGGTTGTGAGGCACTGCCCCCACCATGAGCGCTGCTCAGATAG	7578410	-	AGG	AGCACATGACGGAGGTTGTG	AACCTCCGTC	10	GCAGCGCTCATGGTGGGGGCAGTGCCTCAC	30	GCAGCGCTCATGGTGGGGGCAGTGCCTCACAACCTCCGTC	AGCGTACACGTCTCACACCGAGCACATGACGGAGGTTGTGGTTTTAGAGCTAGAAATAGCAAGTTAAAATAAGGCTAGTCCGTTATCAACTTGAAAAAGTGGCACCGAGTCGGTGCGCAGCGCTCATGGTGGGGGCAGTGCCTCACAACCTCCGTCCGCGGTTCTATCTAGTTACGCGTTAAACCAACTAGAATTTTTTTCTATCTGAGCAGCGCTCATGGTGGGGGCAGCGCCTCACAACCTCCGTCATGTGCTGTGACGAATTCTAGATCCGGTCGTCAAC	0.6	8	22	78	69	3.47	1955-05-01	1955-05-01
peg_3	0	R175H	c.524G>A	TP53	chr17	7578406	7578406	SNV	Observed SNV	Missense	C	T	175	DBD	955	GTCACAGCACATGACGGAGGTTGTGAGGCGCTGCCCCCACCATGAGCGCTGCTCAGATAG	GTCACAGCACATGACGGAGGTTGTGAGGCACTGCCCCCACCATGAGCGCTGCTCAGATAG	7578410	-	AGG	AGCACATGACGGAGGTTGTG	AACCTCCGTC	10	GCTCATGGTGGGGGCAGTGCCTCAC	25	GCTCATGGTGGGGGCAGTGCCTCACAACCTCCGTC	AGCGTACACGTCTCACACCGAGCACATGACGGAGGTTGTGGTTTTAGAGCTAGAAATAGCAAGTTAAAATAAGGCTAGTCCGTTATCAACTTGAAAAAGTGGCACCGAGTCGGTGCGCTCATGGTGGGGGCAGTGCCTCACAACCTCCGTCCGCGGTTCTATCTAGTTACGCGTTAAACCAACTAGAATTTTTTTCTATCTGAGCAGCGCTCATGGTGGGGGCAGCGCCTCACAACCTCCGTCATGTGCTGTGACGAATTCTAGATCCGGTCGTCAAC	0.6	8	17	78	69	3.47	1955-05-01	1955-05-01
peg_4	0	R175H	c.524G>A	TP53	chr17	7578406	7578406	SNV	Observed SNV	Missense	C	T	175	DBD	955	GTCACAGCACATGACGGAGGTTGTGAGGCGCTGCCCCCACCATGAGCGCTGCTCAGATAG	GTCACAGCACATGACGGAGGTTGTGAGGCACTGCCCCCACCATGAGCGCTGCTCAGATAG	7578410	-	AGG	AGCACATGACGGAGGTTGTG	AACCTCCGTCATGTG	15	GCAGCGCTCATGGTGGGGGCAGTGCCTCAC	30	GCAGCGCTCATGGTGGGGGCAGTGCCTCACAACCTCCGTCATGTG	AGCGTACACGTCTCACACCGAGCACATGACGGAGGTTGTGGTTTTAGAGCTAGAAATAGCAAGTTAAAATAAGGCTAGTCCGTTATCAACTTGAAAAAGTGGCACCGAGTCGGTGCGCAGCGCTCATGGTGGGGGCAGTGCCTCACAACCTCCGTCATGTGCGCGGTTCTATCTAGTTACGCGTTAAACCAACTAGAATTTTTTTCTATCTGAGCAGCGCTCATGGTGGGGGCAGCGCCTCACAACCTCCGTCATGTGCTGTGACGAATTCTAGATCCGGTCGTCAAC	0.5333333333333333	8	22	78	69	3.47	1955-05-01	1955-05-01
peg_5	0	R175H	c.524G>A	TP53	chr17	7578406	7578406	SNV	Observed SNV	Missense	C	T	175	DBD	955	GTCACAGCACATGACGGAGGTTGTGAGGCGCTGCCCCCACCATGAGCGCTGCTCAGATAG	GTCACAGCACATGACGGAGGTTGTGAGGCACTGCCCCCACCATGAGCGCTGCTCAGATAG	7578410	-	AGG	AGCACATGACGGAGGTTGTG	AACCTCCGTCATG	13	GCTCATGGTGGGGGCAGTGCCTCAC	25	GCTCATGGTGGGGGCAGTGCCTCACAACCTCCGTCATG	AGCGTACACGTCTCACACCGAGCACATGACGGAGGTTGTGGTTTTAGAGCTAGAAATAGCAAGTTAAAATAAGGCTAGTCCGTTATCAACTTGAAAAAGTGGCACCGAGTCGGTGCGCTCATGGTGGGGGCAGTGCCTCACAACCTCCGTCATGCGCGGTTCTATCTAGTTACGCGTTAAACCAACTAGAATTTTTTTCTATCTGAGCAGCGCTCATGGTGGGGGCAGCGCCTCACAACCTCCGTCATGTGCTGTGACGAATTCTAGATCCGGTCGTCAAC	0.5384615384615384	8	17	78	69	3.47	1955-05-01	1955-05-01
peg_6	0	R175H	c.524G>A	TP53	chr17	7578406	7578406	SNV	Observed SNV	Missense	C	T	175	DBD	955	GTCACAGCACATGACGGAGGTTGTGAGGCGCTGCCCCCACCATGAGCGCTGCTCAGATAG	GTCACAGCACATGACGGAGGTTGTGAGGCACTGCCCCCACCATGAGCGCTGCTCAGATAG	7578410	-	AGG	AGCACATGACGGAGGTTGTG	AACCTCCGTCATGTG	15	GCTCATGGTGGGGGCAGTGCCTCAC	25	GCTCATGGTGGGGGCAGTGCCTCACAACCTCCGTCATGTG	AGCGTACACGTCTCACACCGAGCACATGACGGAGGTTGTGGTTTTAGAGCTAGAAATAGCAAGTTAAAATAAGGCTAGTCCGTTATCAACTTGAAAAAGTGGCACCGAGTCGGTGCGCTCATGGTGGGGGCAGTGCCTCACAACCTCCGTCATGTGCGCGGTTCTATCTAGTTACGCGTTAAACCAACTAGAATTTTTTTCTATCTGAGCAGCGCTCATGGTGGGGGCAGCGCCTCACAACCTCCGTCATGTGCTGTGACGAATTCTAGATCCGGTCGTCAAC	0.5333333333333333	8	17	78	69	3.47	1955-05-01	1955-05-01
peg_7	0	R175H	c.524G>A	TP53	chr17	7578406	7578406	SNV	Observed SNV	Missense	C	T	175	DBD	955	GTCACAGCACATGACGGAGGTTGTGAGGCGCTGCCCCCACCATGAGCGCTGCTCAGATAG	GTCACAGCACATGACGGAGGTTGTGAGGCACTGCCCCCACCATGAGCGCTGCTCAGATAG	7578410	-	AGG	AGCACATGACGGAGGTTGTG	AACCTCCGTCATG	13	GCAGCGCTCATGGTGGGGGCAGTGCCTCAC	30	GCAGCGCTCATGGTGGGGGCAGTGCCTCACAACCTCCGTCATG	AGCGTACACGTCTCACACCGAGCACATGACGGAGGTTGTGGTTTTAGAGCTAGAAATAGCAAGTTAAAATAAGGCTAGTCCGTTATCAACTTGAAAAAGTGGCACCGAGTCGGTGCGCAGCGCTCATGGTGGGGGCAGTGCCTCACAACCTCCGTCATGCGCGGTTCTATCTAGTTACGCGTTAAACCAACTAGAATTTTTTTCTATCTGAGCAGCGCTCATGGTGGGGGCAGCGCCTCACAACCTCCGTCATGTGCTGTGACGAATTCTAGATCCGGTCGTCAAC	0.5384615384615384	8	22	78	69	3.47	1955-05-01	1955-05-01
peg_8	0	R175H	c.524G>A	TP53	chr17	7578406	7578406	SNV	Observed SNV	Missense	C	T	175	DBD	955	CAGCACATGACGGAGGTTGTGAGGCGCTGCCCCCACCATGAGCGCTGCTCAGATAGCGAT	CAGCACATGACGGAGGTTGTGAGGCACTGCCCCCACCATGAGCGCTGCTCAGATAGCGAT	7578396	+	TGG	TATCTGAGCAGCGCTCATGG	AGACTCGTCGCGAGT	15	ACCACCCCCGTCACGGAGTGTTGGA	25	AGGTTGTGAGGCACTGCCCCCACCATGAGCGCTGCTCAGA	AGCGTACACGTCTCACACCGTATCTGAGCAGCGCTCATGGGTTTTAGAGCTAGAAATAGCAAGTTAAAATAAGGCTAGTCCGTTATCAACTTGAAAAAGTGGCACCGAGTCGGTGCAGGTTGTGAGGCACTGCCCCCACCATGAGCGCTGCTCAGACGCGGTTCTATCTAGTTACGCGTTAAACCAACTAGAATTTTTTTATCGCTATCTGAGCAGCGCTCATGGTGGGGGCAGCGCCTCACAACCTCCGTCATGTGCTGGAATTCTAGATCCGGTCGTCAAC	0.6	13	12	88	84	3.32	1955-05-01	1955-05-01
peg_9	0	R175H	c.524G>A	TP53	chr17	7578406	7578406	SNV	Observed SNV	Missense	C	T	175	DBD	955	CAGCACATGACGGAGGTTGTGAGGCGCTGCCCCCACCATGAGCGCTGCTCAGATAGCGAT	CAGCACATGACGGAGGTTGTGAGGCACTGCCCCCACCATGAGCGCTGCTCAGATAGCGAT	7578396	+	TGG	TATCTGAGCAGCGCTCATGG	ACTCGTCGCGAGT	13	ACCACCCCCGTCACGGAGTGTTGGA	25	AGGTTGTGAGGCACTGCCCCCACCATGAGCGCTGCTCA	AGCGTACACGTCTCACACCGTATCTGAGCAGCGCTCATGGGTTTTAGAGCTAGAAATAGCAAGTTAAAATAAGGCTAGTCCGTTATCAACTTGAAAAAGTGGCACCGAGTCGGTGCAGGTTGTGAGGCACTGCCCCCACCATGAGCGCTGCTCACGCGGTTCTATCTAGTTACGCGTTAAACCAACTAGAATTTTTTTATCGCTATCTGAGCAGCGCTCATGGTGGGGGCAGCGCCTCACAACCTCCGTCATGTGCTGGAATTCTAGATCCGGTCGTCAAC	0.6153846153846154	13	12	88	84	3.2430769230769227	1955-05-01	1955-05-01
peg_10	0	R175H	c.524G>A	TP53	chr17	7578406	7578406	SNV	Observed SNV	Missense	C	T	175	DBD	955	CAGCACATGACGGAGGTTGTGAGGCGCTGCCCCCACCATGAGCGCTGCTCAGATAGCGAT	CAGCACATGACGGAGGTTGTGAGGCACTGCCCCCACCATGAGCGCTGCTCAGATAGCGAT	7578396	+	TGG	TATCTGAGCAGCGCTCATGG	CGTCGCGAGT	10	ACCACCCCCGTCACGGAGTGTTGGAGGCAG	30	GACGGAGGTTGTGAGGCACTGCCCCCACCATGAGCGCTGC	AGCGTACACGTCTCACACCGTATCTGAGCAGCGCTCATGGGTTTTAGAGCTAGAAATAGCAAGTTAAAATAAGGCTAGTCCGTTATCAACTTGAAAAAGTGGCACCGAGTCGGTGCGACGGAGGTTGTGAGGCACTGCCCCCACCATGAGCGCTGCCGCGGTTCTATCTAGTTACGCGTTAAACCAACTAGAATTTTTTTATCGCTATCTGAGCAGCGCTCATGGTGGGGGCAGCGCCTCACAACCTCCGTCATGTGCTGGAATTCTAGATCCGGTCGTCAAC	0.7	13	17	88	84	3.22	1955-05-01	1955-05-01
peg_11	0	R175H	c.524G>A	TP53	chr17	7578406	7578406	SNV	Observed SNV	Missense	C	T	175	DBD	955	GTCACAGCACATGACGGAGGTTGTGAGGCGCTGCCCCCACCATGAGCGCTGCTCAGATAG	GTCACAGCACATGACGGAGGTTGTGAGGCACTGCCCCCACCATGAGCGCTGCTCAGATAG	7578410	-	AGG	AGCACATGACGGAGGTTGTG	AACCTCCGTC	10	TGGTGGGGGCAGTGCCTCAC	20	TGGTGGGGGCAGTGCCTCACAACCTCCGTC	AGCGTACACGTCTCACACCGAGCACATGACGGAGGTTGTGGTTTTAGAGCTAGAAATAGCAAGTTAAAATAAGGCTAGTCCGTTATCAACTTGAAAAAGTGGCACCGAGTCGGTGCTGGTGGGGGCAGTGCCTCACAACCTCCGTCCGCGGTTCTATCTAGTTACGCGTTAAACCAACTAGAATTTTTTTCTATCTGAGCAGCGCTCATGGTGGGGGCAGCGCCTCACAACCTCCGTCATGTGCTGTGACGAATTCTAGATCCGGTCGTCAAC	0.6	8	12	78	69	3.2033333333333336	1955-05-01	1955-05-01
peg_12	0	R175H	c.524G>A	TP53	chr17	7578406	7578406	SNV	Observed SNV	Missense	C	T	175	DBD	955	GTCACAGCACATGACGGAGGTTGTGAGGCGCTGCCCCCACCATGAGCGCTGCTCAGATAG	GTCACAGCACATGACGGAGGTTGTGAGGCACTGCCCCCACCATGAGCGCTGCTCAGATAG	7578410	-	AGG	AGCACATGACGGAGGTTGTG	AACCTCCGTCATG	13	TGGTGGGGGCAGTGCCTCAC	20	TGGTGGGGGCAGTGCCTCACAACCTCCGTCATG	AGCGTACACGTCTCACACCGAGCACATGACGGAGGTTGTGGTTTTAGAGCTAGAAATAGCAAGTTAAAATAAGGCTAGTCCGTTATCAACTTGAAAAAGTGGCACCGAGTCGGTGCTGGTGGGGGCAGTGCCTCACAACCTCCGTCATGCGCGGTTCTATCTAGTTACGCGTTAAACCAACTAGAATTTTTTTCTATCTGAGCAGCGCTCATGGTGGGGGCAGCGCCTCACAACCTCCGTCATGTGCTGTGACGAATTCTAGATCCGGTCGTCAAC	0.5384615384615384	8	12	78	69	3.2033333333333336	1955-05-01	1955-05-01
peg_13	0	R175H	c.524G>A	TP53	chr17	7578406	7578406	SNV	Observed SNV	Missense	C	T	175	DBD	955	GTCACAGCACATGACGGAGGTTGTGAGGCGCTGCCCCCACCATGAGCGCTGCTCAGATAG	GTCACAGCACATGACGGAGGTTGTGAGGCACTGCCCCCACCATGAGCGCTGCTCAGATAG	7578410	-	AGG	AGCACATGACGGAGGTTGTG	AACCTCCGTCATGTG	15	TGGTGGGGGCAGTGCCTCAC	20	TGGTGGGGGCAGTGCCTCACAACCTCCGTCATGTG	AGCGTACACGTCTCACACCGAGCACATGACGGAGGTTGTGGTTTTAGAGCTAGAAATAGCAAGTTAAAATAAGGCTAGTCCGTTATCAACTTGAAAAAGTGGCACCGAGTCGGTGCTGGTGGGGGCAGTGCCTCACAACCTCCGTCATGTGCGCGGTTCTATCTAGTTACGCGTTAAACCAACTAGAATTTTTTTCTATCTGAGCAGCGCTCATGGTGGGGGCAGCGCCTCACAACCTCCGTCATGTGCTGTGACGAATTCTAGATCCGGTCGTCAAC	0.5333333333333333	8	12	78	69	3.2033333333333336	1955-05-01	1955-05-01
peg_14	0	R175H	c.524G>A	TP53	chr17	7578406	7578406	SNV	Observed SNV	Missense	C	T	175	DBD	955	ATCTACAAGCAGTCACAGCACATGACGGAGGTTGTGAGGCGCTGCCCCCACCATGAGCGC	ATCTACAAGCAGTCACAGCACATGACGGAGGTTGTGAGGCACTGCCCCCACCATGAGCGC	7578421	-	CGG	CAAGCAGTCACAGCACATGA	TGTGCTGTGACTG	13	GGTGGGGGCAGTGCCTCACAACCTCCGTCA	30	GGTGGGGGCAGTGCCTCACAACCTCCGTCATGTGCTGTGACTG	AGCGTACACGTCTCACACCGCAAGCAGTCACAGCACATGAGTTTTAGAGCTAGAAATAGCAAGTTAAAATAAGGCTAGTCCGTTATCAACTTGAAAAAGTGGCACCGAGTCGGTGCGGTGGGGGCAGTGCCTCACAACCTCCGTCATGTGCTGTGACTGCGCGGTTCTATCTAGTTACGCGTTAAACCAACTAGAATTTTTTTGCGCTCATGGTGGGGGCAGCGCCTCACAACCTCCGTCATGTGCTGTGACTGCTTGTAGATGAATTCTAGATCCGGTCGTCAAC	0.5384615384615384	19	11	65	94	3.19	1955-05-01	1955-05-01
peg_15	0	R175H	c.524G>A	TP53	chr17	7578406	7578406	SNV	Observed SNV	Missense	C	T	175	DBD	955	ATCTACAAGCAGTCACAGCACATGACGGAGGTTGTGAGGCGCTGCCCCCACCATGAGCGC	ATCTACAAGCAGTCACAGCACATGACGGAGGTTGTGAGGCACTGCCCCCACCATGAGCGC	7578421	-	CGG	CAAGCAGTCACAGCACATGA	TGTGCTGTGA	10	GGTGGGGGCAGTGCCTCACAACCTCCGTCA	30	GGTGGGGGCAGTGCCTCACAACCTCCGTCATGTGCTGTGA	AGCGTACACGTCTCACACCGCAAGCAGTCACAGCACATGAGTTTTAGAGCTAGAAATAGCAAGTTAAAATAAGGCTAGTCCGTTATCAACTTGAAAAAGTGGCACCGAGTCGGTGCGGTGGGGGCAGTGCCTCACAACCTCCGTCATGTGCTGTGACGCGGTTCTATCTAGTTACGCGTTAAACCAACTAGAATTTTTTTGCGCTCATGGTGGGGGCAGCGCCTCACAACCTCCGTCATGTGCTGTGACTGCTTGTAGATGAATTCTAGATCCGGTCGTCAAC	0.5	19	11	65	94	3.19	1955-05-01	1955-05-01
peg_16	0	R175H	c.524G>A	TP53	chr17	7578406	7578406	SNV	Observed SNV	Missense	C	T	175	DBD	955	ATCTACAAGCAGTCACAGCACATGACGGAGGTTGTGAGGCGCTGCCCCCACCATGAGCGC	ATCTACAAGCAGTCACAGCACATGACGGAGGTTGTGAGGCACTGCCCCCACCATGAGCGC	7578421	-	CGG	CAAGCAGTCACAGCACATGA	TGTGCTGTGACTGCT	15	GGTGGGGGCAGTGCCTCACAACCTCCGTCA	30	GGTGGGGGCAGTGCCTCACAACCTCCGTCATGTGCTGTGACTGCT	AGCGTACACGTCTCACACCGCAAGCAGTCACAGCACATGAGTTTTAGAGCTAGAAATAGCAAGTTAAAATAAGGCTAGTCCGTTATCAACTTGAAAAAGTGGCACCGAGTCGGTGCGGTGGGGGCAGTGCCTCACAACCTCCGTCATGTGCTGTGACTGCTCGCGGTTCTATCTAGTTACGCGTTAAACCAACTAGAATTTTTTTGCGCTCATGGTGGGGGCAGCGCCTCACAACCTCCGTCATGTGCTGTGACTGCTTGTAGATGAATTCTAGATCCGGTCGTCAAC	0.5333333333333333	19	11	65	94	3.19	1955-05-01	1955-05-01
peg_17	0	R175H	c.524G>A	TP53	chr17	7578406	7578406	SNV	Observed SNV	Missense	C	T	175	DBD	955	TACAAGCAGTCACAGCACATGACGGAGGTTGTGAGGCGCTGCCCCCACCATGAGCGCTGC	TACAAGCAGTCACAGCACATGACGGAGGTTGTGAGGCACTGCCCCCACCATGAGCGCTGC	7578418	-	AGG	GCAGTCACAGCACATGACGG	TCATGTGCTGTGA	13	TGGGGGCAGTGCCTCACAACCTCCG	25	TGGGGGCAGTGCCTCACAACCTCCGTCATGTGCTGTGA	AGCGTACACGTCTCACACCGGCAGTCACAGCACATGACGGGTTTTAGAGCTAGAAATAGCAAGTTAAAATAAGGCTAGTCCGTTATCAACTTGAAAAAGTGGCACCGAGTCGGTGCTGGGGGCAGTGCCTCACAACCTCCGTCATGTGCTGTGACGCGGTTCTATCTAGTTACGCGTTAAACCAACTAGAATTTTTTTGCAGCGCTCATGGTGGGGGCAGCGCCTCACAACCTCCGTCATGTGCTGTGACTGCTTGTAGAATTCTAGATCCGGTCGTCAAC	0.4615384615384615	16	9	85	97	3.1533333333333333	1955-05-01	1955-05-01
peg_18	0	R175H	c.524G>A	TP53	chr17	7578406	7578406	SNV	Observed SNV	Missense	C	T	175	DBD	955	TACAAGCAGTCACAGCACATGACGGAGGTTGTGAGGCGCTGCCCCCACCATGAGCGCTGC	TACAAGCAGTCACAGCACATGACGGAGGTTGTGAGGCACTGCCCCCACCATGAGCGCTGC	7578418	-	AGG	GCAGTCACAGCACATGACGG	TCATGTGCTG	10	TGGGGGCAGTGCCTCACAACCTCCG	25	TGGGGGCAGTGCCTCACAACCTCCGTCATGTGCTG	AGCGTACACGTCTCACACCGGCAGTCACAGCACATGACGGGTTTTAGAGCTAGAAATAGCAAGTTAAAATAAGGCTAGTCCGTTATCAACTTGAAAAAGTGGCACCGAGTCGGTGCTGGGGGCAGTGCCTCACAACCTCCGTCATGTGCTGCGCGGTTCTATCTAGTTACGCGTTAAACCAACTAGAATTTTTTTGCAGCGCTCATGGTGGGGGCAGCGCCTCACAACCTCCGTCATGTGCTGTGACTGCTTGTAGAATTCTAGATCCGGTCGTCAAC	0.5	16	9	85	97	3.1533333333333333	1955-05-01	1955-05-01
peg_19	0	R175H	c.524G>A	TP53	chr17	7578406	7578406	SNV	Observed SNV	Missense	C	T	175	DBD	955	TACAAGCAGTCACAGCACATGACGGAGGTTGTGAGGCGCTGCCCCCACCATGAGCGCTGC	TACAAGCAGTCACAGCACATGACGGAGGTTGTGAGGCACTGCCCCCACCATGAGCGCTGC	7578418	-	AGG	GCAGTCACAGCACATGACGG	TCATGTGCTGTGACT	15	TGGGGGCAGTGCCTCACAACCTCCG	25	TGGGGGCAGTGCCTCACAACCTCCGTCATGTGCTGTGACT	AGCGTACACGTCTCACACCGGCAGTCACAGCACATGACGGGTTTTAGAGCTAGAAATAGCAAGTTAAAATAAGGCTAGTCCGTTATCAACTTGAAAAAGTGGCACCGAGTCGGTGCTGGGGGCAGTGCCTCACAACCTCCGTCATGTGCTGTGACTCGCGGTTCTATCTAGTTACGCGTTAAACCAACTAGAATTTTTTTGCAGCGCTCATGGTGGGGGCAGCGCCTCACAACCTCCGTCATGTGCTGTGACTGCTTGTAGAATTCTAGATCCGGTCGTCAAC	0.4666666666666667	16	9	85	97	3.1533333333333333	1955-05-01	1955-05-01
peg_20	0	R175H	c.524G>A	TP53	chr17	7578406	7578406	SNV	Observed SNV	Missense	C	T	175	DBD	955	CACATGACGGAGGTTGTGAGGCGCTGCCCCCACCATGAGCGCTGCTCAGATAGCGATGGT	CACATGACGGAGGTTGTGAGGCACTGCCCCCACCATGAGCGCTGCTCAGATAGCGATGGT	7578393	+	TGG	CGCTATCTGAGCAGCGCTCA	GATAGACTCGTCGCG	15	AGTACCACCCCCGTCACGGAGTGTTGGAGG	30	GGAGGTTGTGAGGCACTGCCCCCACCATGAGCGCTGCTCAGATAG	AGCGTACACGTCTCACACCGCGCTATCTGAGCAGCGCTCAGTTTTAGAGCTAGAAATAGCAAGTTAAAATAAGGCTAGTCCGTTATCAACTTGAAAAAGTGGCACCGAGTCGGTGCGGAGGTTGTGAGGCACTGCCCCCACCATGAGCGCTGCTCAGATAGCGCGGTTCTATCTAGTTACGCGTTAAACCAACTAGAATTTTTTTACCATCGCTATCTGAGCAGCGCTCATGGTGGGGGCAGCGCCTCACAACCTCCGTCATGTGGAATTCTAGATCCGGTCGTCAAC	0.6	16	14	93	30	3.0966666666666667	1955-05-01	1955-05-01
peg_21	0	R175H	c.524G>A	TP53	chr17	7578406	7578406	SNV	Observed SNV	Missense	C	T	175	DBD	955	CACAGCACATGACGGAGGTTGTGAGGCGCTGCCCCCACCATGAGCGCTGCTCAGATAGCG	CACAGCACATGACGGAGGTTGTGAGGCACTGCCCCCACCATGAGCGCTGCTCAGATAGCG	7578398	+	GGG	TCTGAGCAGCGCTCATGGTG	TCGCGAGTAC	10	CACCCCCGTCACGGAGTGTTGGAGGCAGTA	30	ATGACGGAGGTTGTGAGGCACTGCCCCCACCATGAGCGCT	AGCGTACACGTCTCACACCGTCTGAGCAGCGCTCATGGTGGTTTTAGAGCTAGAAATAGCAAGTTAAAATAAGGCTAGTCCGTTATCAACTTGAAAAAGTGGCACCGAGTCGGTGCATGACGGAGGTTGTGAGGCACTGCCCCCACCATGAGCGCTCGCGGTTCTATCTAGTTACGCGTTAAACCAACTAGAATTTTTTTCGCTATCTGAGCAGCGCTCATGGTGGGGGCAGCGCCTCACAACCTCCGTCATGTGCTGTGGAATTCTAGATCCGGTCGTCAAC	0.6	11	19	78	30	3.08	1955-05-01	1955-05-01
peg_22	0	R175H	c.524G>A	TP53	chr17	7578406	7578406	SNV	Observed SNV	Missense	C	T	175	DBD	955	CACAGCACATGACGGAGGTTGTGAGGCGCTGCCCCCACCATGAGCGCTGCTCAGATAGCG	CACAGCACATGACGGAGGTTGTGAGGCACTGCCCCCACCATGAGCGCTGCTCAGATAGCG	7578398	+	GGG	TCTGAGCAGCGCTCATGGTG	ACTCGTCGCGAGTAC	15	CACCCCCGTCACGGAGTGTTGGAGGCAGTA	30	ATGACGGAGGTTGTGAGGCACTGCCCCCACCATGAGCGCTGCTCA	AGCGTACACGTCTCACACCGTCTGAGCAGCGCTCATGGTGGTTTTAGAGCTAGAAATAGCAAGTTAAAATAAGGCTAGTCCGTTATCAACTTGAAAAAGTGGCACCGAGTCGGTGCATGACGGAGGTTGTGAGGCACTGCCCCCACCATGAGCGCTGCTCACGCGGTTCTATCTAGTTACGCGTTAAACCAACTAGAATTTTTTTCGCTATCTGAGCAGCGCTCATGGTGGGGGCAGCGCCTCACAACCTCCGTCATGTGCTGTGGAATTCTAGATCCGGTCGTCAAC	0.6	11	19	78	30	3.08	1955-05-01	1955-05-01
peg_23	0	R175H	c.524G>A	TP53	chr17	7578406	7578406	SNV	Observed SNV	Missense	C	T	175	DBD	955	ACAGCACATGACGGAGGTTGTGAGGCGCTGCCCCCACCATGAGCGCTGCTCAGATAGCGA	ACAGCACATGACGGAGGTTGTGAGGCACTGCCCCCACCATGAGCGCTGCTCAGATAGCGA	7578397	+	GGG	ATCTGAGCAGCGCTCATGGT	GTCGCGAGTA	10	CCACCCCCGTCACGGAGTGTTGGAGGCAGT	30	TGACGGAGGTTGTGAGGCACTGCCCCCACCATGAGCGCTG	AGCGTACACGTCTCACACCGATCTGAGCAGCGCTCATGGTGTTTTAGAGCTAGAAATAGCAAGTTAAAATAAGGCTAGTCCGTTATCAACTTGAAAAAGTGGCACCGAGTCGGTGCTGACGGAGGTTGTGAGGCACTGCCCCCACCATGAGCGCTGCGCGGTTCTATCTAGTTACGCGTTAAACCAACTAGAATTTTTTTTCGCTATCTGAGCAGCGCTCATGGTGGGGGCAGCGCCTCACAACCTCCGTCATGTGCTGTGAATTCTAGATCCGGTCGTCAAC	0.6	12	18	91	16	3.0700000000000003	1955-05-01	1955-05-01
peg_24	0	R175H	c.524G>A	TP53	chr17	7578406	7578406	SNV	Observed SNV	Missense	C	T	175	DBD	955	ACAGCACATGACGGAGGTTGTGAGGCGCTGCCCCCACCATGAGCGCTGCTCAGATAGCGA	ACAGCACATGACGGAGGTTGTGAGGCACTGCCCCCACCATGAGCGCTGCTCAGATAGCGA	7578397	+	GGG	ATCTGAGCAGCGCTCATGGT	GACTCGTCGCGAGTA	15	CCACCCCCGTCACGGAGTGTTGGAGGCAGT	30	TGACGGAGGTTGTGAGGCACTGCCCCCACCATGAGCGCTGCTCAG	AGCGTACACGTCTCACACCGATCTGAGCAGCGCTCATGGTGTTTTAGAGCTAGAAATAGCAAGTTAAAATAAGGCTAGTCCGTTATCAACTTGAAAAAGTGGCACCGAGTCGGTGCTGACGGAGGTTGTGAGGCACTGCCCCCACCATGAGCGCTGCTCAGCGCGGTTCTATCTAGTTACGCGTTAAACCAACTAGAATTTTTTTTCGCTATCTGAGCAGCGCTCATGGTGGGGGCAGCGCCTCACAACCTCCGTCATGTGCTGTGAATTCTAGATCCGGTCGTCAAC	0.6	12	18	91	16	3.0700000000000003	1955-05-01	1955-05-01
peg_25	0	R175H	c.524G>A	TP53	chr17	7578406	7578406	SNV	Observed SNV	Missense	C	T	175	DBD	955	CACATGACGGAGGTTGTGAGGCGCTGCCCCCACCATGAGCGCTGCTCAGATAGCGATGGT	CACATGACGGAGGTTGTGAGGCACTGCCCCCACCATGAGCGCTGCTCAGATAGCGATGGT	7578393	+	TGG	CGCTATCTGAGCAGCGCTCA	TAGACTCGTCGCG	13	AGTACCACCCCCGTCACGGAGTGTTGGAGG	30	GGAGGTTGTGAGGCACTGCCCCCACCATGAGCGCTGCTCAGAT	AGCGTACACGTCTCACACCGCGCTATCTGAGCAGCGCTCAGTTTTAGAGCTAGAAATAGCAAGTTAAAATAAGGCTAGTCCGTTATCAACTTGAAAAAGTGGCACCGAGTCGGTGCGGAGGTTGTGAGGCACTGCCCCCACCATGAGCGCTGCTCAGATCGCGGTTCTATCTAGTTACGCGTTAAACCAACTAGAATTTTTTTACCATCGCTATCTGAGCAGCGCTCATGGTGGGGGCAGCGCCTCACAACCTCCGTCATGTGGAATTCTAGATCCGGTCGTCAAC	0.6153846153846154	16	14	93	30	3.0197435897435896	1955-05-01	1955-05-01
peg_26	0	R175H	c.524G>A	TP53	chr17	7578406	7578406	SNV	Observed SNV	Missense	C	T	175	DBD	955	CACAGCACATGACGGAGGTTGTGAGGCGCTGCCCCCACCATGAGCGCTGCTCAGATAGCG	CACAGCACATGACGGAGGTTGTGAGGCACTGCCCCCACCATGAGCGCTGCTCAGATAGCG	7578398	+	GGG	TCTGAGCAGCGCTCATGGTG	TCGTCGCGAGTAC	13	CACCCCCGTCACGGAGTGTTGGAGGCAGTA	30	ATGACGGAGGTTGTGAGGCACTGCCCCCACCATGAGCGCTGCT	AGCGTACACGTCTCACACCGTCTGAGCAGCGCTCATGGTGGTTTTAGAGCTAGAAATAGCAAGTTAAAATAAGGCTAGTCCGTTATCAACTTGAAAAAGTGGCACCGAGTCGGTGCATGACGGAGGTTGTGAGGCACTGCCCCCACCATGAGCGCTGCTCGCGGTTCTATCTAGTTACGCGTTAAACCAACTAGAATTTTTTTCGCTATCTGAGCAGCGCTCATGGTGGGGGCAGCGCCTCACAACCTCCGTCATGTGCTGTGGAATTCTAGATCCGGTCGTCAAC	0.6153846153846154	11	19	78	30	3.003076923076923	1955-05-01	1955-05-01
peg_27	0	R175H	c.524G>A	TP53	chr17	7578406	7578406	SNV	Observed SNV	Missense	C	T	175	DBD	955	ACAGCACATGACGGAGGTTGTGAGGCGCTGCCCCCACCATGAGCGCTGCTCAGATAGCGA	ACAGCACATGACGGAGGTTGTGAGGCACTGCCCCCACCATGAGCGCTGCTCAGATAGCGA	7578397	+	GGG	ATCTGAGCAGCGCTCATGGT	CTCGTCGCGAGTA	13	CCACCCCCGTCACGGAGTGTTGGAGGCAGT	30	TGACGGAGGTTGTGAGGCACTGCCCCCACCATGAGCGCTGCTC	AGCGTACACGTCTCACACCGATCTGAGCAGCGCTCATGGTGTTTTAGAGCTAGAAATAGCAAGTTAAAATAAGGCTAGTCCGTTATCAACTTGAAAAAGTGGCACCGAGTCGGTGCTGACGGAGGTTGTGAGGCACTGCCCCCACCATGAGCGCTGCTCCGCGGTTCTATCTAGTTACGCGTTAAACCAACTAGAATTTTTTTTCGCTATCTGAGCAGCGCTCATGGTGGGGGCAGCGCCTCACAACCTCCGTCATGTGCTGTGAATTCTAGATCCGGTCGTCAAC	0.6153846153846154	12	18	91	16	2.993076923076923	1955-05-01	1955-05-01
peg_28	0	R175H	c.524G>A	TP53	chr17	7578406	7578406	SNV	Observed SNV	Missense	C	T	175	DBD	955	CACAGCACATGACGGAGGTTGTGAGGCGCTGCCCCCACCATGAGCGCTGCTCAGATAGCG	CACAGCACATGACGGAGGTTGTGAGGCACTGCCCCCACCATGAGCGCTGCTCAGATAGCG	7578398	+	GGG	TCTGAGCAGCGCTCATGGTG	ACTCGTCGCGAGTAC	15	CACCCCCGTCACGGAGTGTTGGAGG	25	GGAGGTTGTGAGGCACTGCCCCCACCATGAGCGCTGCTCA	AGCGTACACGTCTCACACCGTCTGAGCAGCGCTCATGGTGGTTTTAGAGCTAGAAATAGCAAGTTAAAATAAGGCTAGTCCGTTATCAACTTGAAAAAGTGGCACCGAGTCGGTGCGGAGGTTGTGAGGCACTGCCCCCACCATGAGCGCTGCTCACGCGGTTCTATCTAGTTACGCGTTAAACCAACTAGAATTTTTTTCGCTATCTGAGCAGCGCTCATGGTGGGGGCAGCGCCTCACAACCTCCGTCATGTGCTGTGGAATTCTAGATCCGGTCGTCAAC	0.6	11	14	78	30	2.9466666666666663	1955-05-01	1955-05-01
peg_29	0	R175H	c.524G>A	TP53	chr17	7578406	7578406	SNV	Observed SNV	Missense	C	T	175	DBD	955	CACAGCACATGACGGAGGTTGTGAGGCGCTGCCCCCACCATGAGCGCTGCTCAGATAGCG	CACAGCACATGACGGAGGTTGTGAGGCACTGCCCCCACCATGAGCGCTGCTCAGATAGCG	7578398	+	GGG	TCTGAGCAGCGCTCATGGTG	TCGCGAGTAC	10	CACCCCCGTCACGGAGTGTTGGAGG	25	GGAGGTTGTGAGGCACTGCCCCCACCATGAGCGCT	AGCGTACACGTCTCACACCGTCTGAGCAGCGCTCATGGTGGTTTTAGAGCTAGAAATAGCAAGTTAAAATAAGGCTAGTCCGTTATCAACTTGAAAAAGTGGCACCGAGTCGGTGCGGAGGTTGTGAGGCACTGCCCCCACCATGAGCGCTCGCGGTTCTATCTAGTTACGCGTTAAACCAACTAGAATTTTTTTCGCTATCTGAGCAGCGCTCATGGTGGGGGCAGCGCCTCACAACCTCCGTCATGTGCTGTGGAATTCTAGATCCGGTCGTCAAC	0.6	11	14	78	30	2.9466666666666663	1955-05-01	1955-05-01
peg_30	1	R248Q	c.743G>A	TP53	chr17	7577538	7577538	SNV	Observed SNV	Missense	C	T	248	DBD	620	TTCCTGCATGGGCGGCATGAACCGGAGGCCCATCCTCACCATCATCACACTGGAAGACTC	TTCCTGCATGGGCGGCATGAACCAGAGGCCCATCCTCACCATCATCACACTGGAAGACTC	7577536	-	AGG	GCATGGGCGGCATGAACCGG	GTTCATGCCG	10	ATGGTGAGGATGGGCCTCTG	20	ATGGTGAGGATGGGCCTCTGGTTCATGCCG	AGCGTACACGTCTCACACCGGCATGGGCGGCATGAACCGGGTTTTAGAGCTAGAAATAGCAAGTTAAAATAAGGCTAGTCCGTTATCAACTTGAAAAAGTGGCACCGAGTCGGTGCATGGTGAGGATGGGCCTCTGGTTCATGCCGCGCGGTTCTATCTAGTTACGCGTTAAACCAACTAGAATTTTTTTGAGTCTTCCAGTGTGATGATGGTGAGGATGGGCCTCCGGTTCATGCCGCCCATGCAGGAAGAATTCTAGATCCGGTCGTCAAC	0.6	2	18	79	75	3.54	1955-05-01	1955-05-01
peg_31	1	R248Q	c.743G>A	TP53	chr17	7577538	7577538	SNV	Observed SNV	Missense	C	T	248	DBD	620	TTCCTGCATGGGCGGCATGAACCGGAGGCCCATCCTCACCATCATCACACTGGAAGACTC	TTCCTGCATGGGCGGCATGAACCAGAGGCCCATCCTCACCATCATCACACTGGAAGACTC	7577536	-	AGG	GCATGGGCGGCATGAACCGG	GTTCATGCCGCCCAT	15	ATGGTGAGGATGGGCCTCTG	20	ATGGTGAGGATGGGCCTCTGGTTCATGCCGCCCAT	AGCGTACACGTCTCACACCGGCATGGGCGGCATGAACCGGGTTTTAGAGCTAGAAATAGCAAGTTAAAATAAGGCTAGTCCGTTATCAACTTGAAAAAGTGGCACCGAGTCGGTGCATGGTGAGGATGGGCCTCTGGTTCATGCCGCCCATCGCGGTTCTATCTAGTTACGCGTTAAACCAACTAGAATTTTTTTGAGTCTTCCAGTGTGATGATGGTGAGGATGGGCCTCCGGTTCATGCCGCCCATGCAGGAAGAATTCTAGATCCGGTCGTCAAC	0.6	2	18	79	75	3.54	1955-05-01	1955-05-01
peg_32	1	R248Q	c.743G>A	TP53	chr17	7577538	7577538	SNV	Observed SNV	Missense	C	T	248	DBD	620	TTCCTGCATGGGCGGCATGAACCGGAGGCCCATCCTCACCATCATCACACTGGAAGACTC	TTCCTGCATGGGCGGCATGAACCAGAGGCCCATCCTCACCATCATCACACTGGAAGACTC	7577536	-	AGG	GCATGGGCGGCATGAACCGG	GTTCATGCCG	10	TGATGATGGTGAGGATGGGCCTCTG	25	TGATGATGGTGAGGATGGGCCTCTGGTTCATGCCG	AGCGTACACGTCTCACACCGGCATGGGCGGCATGAACCGGGTTTTAGAGCTAGAAATAGCAAGTTAAAATAAGGCTAGTCCGTTATCAACTTGAAAAAGTGGCACCGAGTCGGTGCTGATGATGGTGAGGATGGGCCTCTGGTTCATGCCGCGCGGTTCTATCTAGTTACGCGTTAAACCAACTAGAATTTTTTTGAGTCTTCCAGTGTGATGATGGTGAGGATGGGCCTCCGGTTCATGCCGCCCATGCAGGAAGAATTCTAGATCCGGTCGTCAAC	0.6	2	23	79	75	3.54	1955-05-01	1955-05-01
peg_33	1	R248Q	c.743G>A	TP53	chr17	7577538	7577538	SNV	Observed SNV	Missense	C	T	248	DBD	620	TTCCTGCATGGGCGGCATGAACCGGAGGCCCATCCTCACCATCATCACACTGGAAGACTC	TTCCTGCATGGGCGGCATGAACCAGAGGCCCATCCTCACCATCATCACACTGGAAGACTC	7577536	-	AGG	GCATGGGCGGCATGAACCGG	GTTCATGCCGCCCAT	15	TGATGATGGTGAGGATGGGCCTCTG	25	TGATGATGGTGAGGATGGGCCTCTGGTTCATGCCGCCCAT	AGCGTACACGTCTCACACCGGCATGGGCGGCATGAACCGGGTTTTAGAGCTAGAAATAGCAAGTTAAAATAAGGCTAGTCCGTTATCAACTTGAAAAAGTGGCACCGAGTCGGTGCTGATGATGGTGAGGATGGGCCTCTGGTTCATGCCGCCCATCGCGGTTCTATCTAGTTACGCGTTAAACCAACTAGAATTTTTTTGAGTCTTCCAGTGTGATGATGGTGAGGATGGGCCTCCGGTTCATGCCGCCCATGCAGGAAGAATTCTAGATCCGGTCGTCAAC	0.6	2	23	79	75	3.54	1955-05-01	1955-05-01
peg_34	1	R248Q	c.743G>A	TP53	chr17	7577538	7577538	SNV	Observed SNV	Missense	C	T	248	DBD	620	ACATGTGTAACAGTTCCTGCATGGGCGGCATGAACCGGAGGCCCATCCTCACCATCATCA	ACATGTGTAACAGTTCCTGCATGGGCGGCATGAACCAGAGGCCCATCCTCACCATCATCA	7577549	-	CGG	TGTAACAGTTCCTGCATGGG	ATGCAGGAACTGTTA	15	GTGAGGATGGGCCTCTGGTTCATGCCGCCC	30	GTGAGGATGGGCCTCTGGTTCATGCCGCCCATGCAGGAACTGTTA	AGCGTACACGTCTCACACCGTGTAACAGTTCCTGCATGGGGTTTTAGAGCTAGAAATAGCAAGTTAAAATAAGGCTAGTCCGTTATCAACTTGAAAAAGTGGCACCGAGTCGGTGCGTGAGGATGGGCCTCTGGTTCATGCCGCCCATGCAGGAACTGTTACGCGGTTCTATCTAGTTACGCGTTAAACCAACTAGAATTTTTTTTGATGATGGTGAGGATGGGCCTCCGGTTCATGCCGCCCATGCAGGAACTGTTACACATGTGAATTCTAGATCCGGTCGTCAAC	0.4	15	15	67	84	3.51	1955-05-01	1955-05-01
peg_35	1	R248Q	c.743G>A	TP53	chr17	7577538	7577538	SNV	Observed SNV	Missense	C	T	248	DBD	620	ACATGTGTAACAGTTCCTGCATGGGCGGCATGAACCGGAGGCCCATCCTCACCATCATCA	ACATGTGTAACAGTTCCTGCATGGGCGGCATGAACCAGAGGCCCATCCTCACCATCATCA	7577549	-	CGG	TGTAACAGTTCCTGCATGGG	ATGCAGGAACTGT	13	GTGAGGATGGGCCTCTGGTTCATGCCGCCC	30	GTGAGGATGGGCCTCTGGTTCATGCCGCCCATGCAGGAACTGT	AGCGTACACGTCTCACACCGTGTAACAGTTCCTGCATGGGGTTTTAGAGCTAGAAATAGCAAGTTAAAATAAGGCTAGTCCGTTATCAACTTGAAAAAGTGGCACCGAGTCGGTGCGTGAGGATGGGCCTCTGGTTCATGCCGCCCATGCAGGAACTGTCGCGGTTCTATCTAGTTACGCGTTAAACCAACTAGAATTTTTTTTGATGATGGTGAGGATGGGCCTCCGGTTCATGCCGCCCATGCAGGAACTGTTACACATGTGAATTCTAGATCCGGTCGTCAAC	0.4615384615384615	15	15	67	84	3.51	1955-05-01	1955-05-01
peg_36	1	R248Q	c.743G>A	TP53	chr17	7577538	7577538	SNV	Observed SNV	Missense	C	T	248	DBD	620	ACATGTGTAACAGTTCCTGCATGGGCGGCATGAACCGGAGGCCCATCCTCACCATCATCA	ACATGTGTAACAGTTCCTGCATGGGCGGCATGAACCAGAGGCCCATCCTCACCATCATCA	7577549	-	CGG	TGTAACAGTTCCTGCATGGG	ATGCAGGAAC	10	GTGAGGATGGGCCTCTGGTTCATGCCGCCC	30	GTGAGGATGGGCCTCTGGTTCATGCCGCCCATGCAGGAAC	AGCGTACACGTCTCACACCGTGTAACAGTTCCTGCATGGGGTTTTAGAGCTAGAAATAGCAAGTTAAAATAAGGCTAGTCCGTTATCAACTTGAAAAAGTGGCACCGAGTCGGTGCGTGAGGATGGGCCTCTGGTTCATGCCGCCCATGCAGGAACCGCGGTTCTATCTAGTTACGCGTTAAACCAACTAGAATTTTTTTTGATGATGGTGAGGATGGGCCTCCGGTTCATGCCGCCCATGCAGGAACTGTTACACATGTGAATTCTAGATCCGGTCGTCAAC	0.5	15	15	67	84	3.51	1955-05-01	1955-05-01
peg_37	1	R248Q	c.743G>A	TP53	chr17	7577538	7577538	SNV	Observed SNV	Missense	C	T	248	DBD	620	TTCCTGCATGGGCGGCATGAACCGGAGGCCCATCCTCACCATCATCACACTGGAAGACTC	TTCCTGCATGGGCGGCATGAACCAGAGGCCCATCCTCACCATCATCACACTGGAAGACTC	7577536	-	AGG	GCATGGGCGGCATGAACCGG	GTTCATGCCG	10	GAGGATGGGCCTCTG	15	GAGGATGGGCCTCTGGTTCATGCCG	AGCGTACACGTCTCACACCGGCATGGGCGGCATGAACCGGGTTTTAGAGCTAGAAATAGCAAGTTAAAATAAGGCTAGTCCGTTATCAACTTGAAAAAGTGGCACCGAGTCGGTGCGAGGATGGGCCTCTGGTTCATGCCGCGCGGTTCTATCTAGTTACGCGTTAAACCAACTAGAATTTTTTTGAGTCTTCCAGTGTGATGATGGTGAGGATGGGCCTCCGGTTCATGCCGCCCATGCAGGAAGAATTCTAGATCCGGTCGTCAAC	0.6	2	13	79	75	3.4066666666666667	1955-05-01	1955-05-01
peg_38	1	R248Q	c.743G>A	TP53	chr17	7577538	7577538	SNV	Observed SNV	Missense	C	T	248	DBD	620	TCCTGCATGGGCGGCATGAACCGGAGGCCCATCCTCACCATCATCACACTGGAAGACTCC	TCCTGCATGGGCGGCATGAACCAGAGGCCCATCCTCACCATCATCACACTGGAAGACTCC	7577525	+	AGG	CTTCCAGTGTGATGATGGTG	ACACTACTAC	10	CACTCCTACCCGGAGACCAAGTACGGCGGG	30	GGGCGGCATGAACCAGAGGCCCATCCTCACCATCATCACA	AGCGTACACGTCTCACACCGCTTCCAGTGTGATGATGGTGGTTTTAGAGCTAGAAATAGCAAGTTAAAATAAGGCTAGTCCGTTATCAACTTGAAAAAGTGGCACCGAGTCGGTGCGGGCGGCATGAACCAGAGGCCCATCCTCACCATCATCACACGCGGTTCTATCTAGTTACGCGTTAAACCAACTAGAATTTTTTTGGAGTCTTCCAGTGTGATGATGGTGAGGATGGGCCTCCGGTTCATGCCGCCCATGCAGGAGAATTCTAGATCCGGTCGTCAAC	0.4	16	14	63	91	3.4066666666666667	1955-05-01	1955-05-01
peg_39	1	R248Q	c.743G>A	TP53	chr17	7577538	7577538	SNV	Observed SNV	Missense	C	T	248	DBD	620	TTCCTGCATGGGCGGCATGAACCGGAGGCCCATCCTCACCATCATCACACTGGAAGACTC	TTCCTGCATGGGCGGCATGAACCAGAGGCCCATCCTCACCATCATCACACTGGAAGACTC	7577536	-	AGG	GCATGGGCGGCATGAACCGG	GTTCATGCCGCCCAT	15	GAGGATGGGCCTCTG	15	GAGGATGGGCCTCTGGTTCATGCCGCCCAT	AGCGTACACGTCTCACACCGGCATGGGCGGCATGAACCGGGTTTTAGAGCTAGAAATAGCAAGTTAAAATAAGGCTAGTCCGTTATCAACTTGAAAAAGTGGCACCGAGTCGGTGCGAGGATGGGCCTCTGGTTCATGCCGCCCATCGCGGTTCTATCTAGTTACGCGTTAAACCAACTAGAATTTTTTTGAGTCTTCCAGTGTGATGATGGTGAGGATGGGCCTCCGGTTCATGCCGCCCATGCAGGAAGAATTCTAGATCCGGTCGTCAAC	0.6	2	13	79	75	3.4066666666666667	1955-05-01	1955-05-01
peg_40	1	R248Q	c.743G>A	TP53	chr17	7577538	7577538	SNV	Observed SNV	Missense	C	T	248	DBD	620	TCCTGCATGGGCGGCATGAACCGGAGGCCCATCCTCACCATCATCACACTGGAAGACTCC	TCCTGCATGGGCGGCATGAACCAGAGGCCCATCCTCACCATCATCACACTGGAAGACTCC	7577525	+	AGG	CTTCCAGTGTGATGATGGTG	GTCACACTACTAC	13	CACTCCTACCCGGAGACCAAGTACGGCGGG	30	GGGCGGCATGAACCAGAGGCCCATCCTCACCATCATCACACTG	AGCGTACACGTCTCACACCGCTTCCAGTGTGATGATGGTGGTTTTAGAGCTAGAAATAGCAAGTTAAAATAAGGCTAGTCCGTTATCAACTTGAAAAAGTGGCACCGAGTCGGTGCGGGCGGCATGAACCAGAGGCCCATCCTCACCATCATCACACTGCGCGGTTCTATCTAGTTACGCGTTAAACCAACTAGAATTTTTTTGGAGTCTTCCAGTGTGATGATGGTGAGGATGGGCCTCCGGTTCATGCCGCCCATGCAGGAGAATTCTAGATCCGGTCGTCAAC	0.4615384615384615	16	14	63	91	3.4066666666666667	1955-05-01	1955-05-01
peg_41	1	R248Q	c.743G>A	TP53	chr17	7577538	7577538	SNV	Observed SNV	Missense	C	T	248	DBD	620	TCCTGCATGGGCGGCATGAACCGGAGGCCCATCCTCACCATCATCACACTGGAAGACTCC	TCCTGCATGGGCGGCATGAACCAGAGGCCCATCCTCACCATCATCACACTGGAAGACTCC	7577525	+	AGG	CTTCCAGTGTGATGATGGTG	AGGTCACACTACTAC	15	CACTCCTACCCGGAGACCAAGTACGGCGGG	30	GGGCGGCATGAACCAGAGGCCCATCCTCACCATCATCACACTGGA	AGCGTACACGTCTCACACCGCTTCCAGTGTGATGATGGTGGTTTTAGAGCTAGAAATAGCAAGTTAAAATAAGGCTAGTCCGTTATCAACTTGAAAAAGTGGCACCGAGTCGGTGCGGGCGGCATGAACCAGAGGCCCATCCTCACCATCATCACACTGGACGCGGTTCTATCTAGTTACGCGTTAAACCAACTAGAATTTTTTTGGAGTCTTCCAGTGTGATGATGGTGAGGATGGGCCTCCGGTTCATGCCGCCCATGCAGGAGAATTCTAGATCCGGTCGTCAAC	0.4666666666666667	16	14	63	91	3.4066666666666667	1955-05-01	1955-05-01
peg_42	1	R248Q	c.743G>A	TP53	chr17	7577538	7577538	SNV	Observed SNV	Missense	C	T	248	DBD	620	ACTACATGTGTAACAGTTCCTGCATGGGCGGCATGAACCGGAGGCCCATCCTCACCATCA	ACTACATGTGTAACAGTTCCTGCATGGGCGGCATGAACCAGAGGCCCATCCTCACCATCA	7577552	-	GGG	ATGTGTAACAGTTCCTGCAT	CAGGAACTGT	10	AGGATGGGCCTCTGGTTCATGCCGCCCATG	30	AGGATGGGCCTCTGGTTCATGCCGCCCATGCAGGAACTGT	AGCGTACACGTCTCACACCGATGTGTAACAGTTCCTGCATGTTTTAGAGCTAGAAATAGCAAGTTAAAATAAGGCTAGTCCGTTATCAACTTGAAAAAGTGGCACCGAGTCGGTGCAGGATGGGCCTCTGGTTCATGCCGCCCATGCAGGAACTGTCGCGGTTCTATCTAGTTACGCGTTAAACCAACTAGAATTTTTTTTGATGGTGAGGATGGGCCTCCGGTTCATGCCGCCCATGCAGGAACTGTTACACATGTAGTGAATTCTAGATCCGGTCGTCAAC	0.5	18	12	78	75	3.2633333333333336	1955-05-01	1955-05-01
peg_43	1	R248Q	c.743G>A	TP53	chr17	7577538	7577538	SNV	Observed SNV	Missense	C	T	248	DBD	620	ACTACATGTGTAACAGTTCCTGCATGGGCGGCATGAACCGGAGGCCCATCCTCACCATCA	ACTACATGTGTAACAGTTCCTGCATGGGCGGCATGAACCAGAGGCCCATCCTCACCATCA	7577552	-	GGG	ATGTGTAACAGTTCCTGCAT	CAGGAACTGTTAC	13	AGGATGGGCCTCTGGTTCATGCCGCCCATG	30	AGGATGGGCCTCTGGTTCATGCCGCCCATGCAGGAACTGTTAC	AGCGTACACGTCTCACACCGATGTGTAACAGTTCCTGCATGTTTTAGAGCTAGAAATAGCAAGTTAAAATAAGGCTAGTCCGTTATCAACTTGAAAAAGTGGCACCGAGTCGGTGCAGGATGGGCCTCTGGTTCATGCCGCCCATGCAGGAACTGTTACCGCGGTTCTATCTAGTTACGCGTTAAACCAACTAGAATTTTTTTTGATGGTGAGGATGGGCCTCCGGTTCATGCCGCCCATGCAGGAACTGTTACACATGTAGTGAATTCTAGATCCGGTCGTCAAC	0.4615384615384615	18	12	78	75	3.2633333333333336	1955-05-01	1955-05-01
peg_44	1	R248Q	c.743G>A	TP53	chr17	7577538	7577538	SNV	Observed SNV	Missense	C	T	248	DBD	620	ACTACATGTGTAACAGTTCCTGCATGGGCGGCATGAACCGGAGGCCCATCCTCACCATCA	ACTACATGTGTAACAGTTCCTGCATGGGCGGCATGAACCAGAGGCCCATCCTCACCATCA	7577552	-	GGG	ATGTGTAACAGTTCCTGCAT	CAGGAACTGTTACAC	15	AGGATGGGCCTCTGGTTCATGCCGCCCATG	30	AGGATGGGCCTCTGGTTCATGCCGCCCATGCAGGAACTGTTACAC	AGCGTACACGTCTCACACCGATGTGTAACAGTTCCTGCATGTTTTAGAGCTAGAAATAGCAAGTTAAAATAAGGCTAGTCCGTTATCAACTTGAAAAAGTGGCACCGAGTCGGTGCAGGATGGGCCTCTGGTTCATGCCGCCCATGCAGGAACTGTTACACCGCGGTTCTATCTAGTTACGCGTTAAACCAACTAGAATTTTTTTTGATGGTGAGGATGGGCCTCCGGTTCATGCCGCCCATGCAGGAACTGTTACACATGTAGTGAATTCTAGATCCGGTCGTCAAC	0.4666666666666667	18	12	78	75	3.2633333333333336	1955-05-01	1955-05-01
peg_45	1	R248Q	c.743G>A	TP53	chr17	7577538	7577538	SNV	Observed SNV	Missense	C	T	248	DBD	620	ATGTGTAACAGTTCCTGCATGGGCGGCATGAACCGGAGGCCCATCCTCACCATCATCACA	ATGTGTAACAGTTCCTGCATGGGCGGCATGAACCAGAGGCCCATCCTCACCATCATCACA	7577537	+	CGG	TGATGGTGAGGATGGGCCTC	TACCACTCCTACCCG	15	GAGACCAAGTACGGCGGGTA	20	ATGGGCGGCATGAACCAGAGGCCCATCCTCACCAT	AGCGTACACGTCTCACACCGTGATGGTGAGGATGGGCCTCGTTTTAGAGCTAGAAATAGCAAGTTAAAATAAGGCTAGTCCGTTATCAACTTGAAAAAGTGGCACCGAGTCGGTGCATGGGCGGCATGAACCAGAGGCCCATCCTCACCATCGCGGTTCTATCTAGTTACGCGTTAAACCAACTAGAATTTTTTTTGTGATGATGGTGAGGATGGGCCTCCGGTTCATGCCGCCCATGCAGGAACTGTTACACATGAATTCTAGATCCGGTCGTCAAC	0.6	4	16	55	63	3.18	1955-05-01	1955-05-01
peg_46	1	R248Q	c.743G>A	TP53	chr17	7577538	7577538	SNV	Observed SNV	Missense	C	T	248	DBD	620	TTCCTGCATGGGCGGCATGAACCGGAGGCCCATCCTCACCATCATCACACTGGAAGACTC	TTCCTGCATGGGCGGCATGAACCAGAGGCCCATCCTCACCATCATCACACTGGAAGACTC	7577536	-	AGG	GCATGGGCGGCATGAACCGG	GTTCATGCCGCCC	13	TGATGATGGTGAGGATGGGCCTCTG	25	TGATGATGGTGAGGATGGGCCTCTGGTTCATGCCGCCC	AGCGTACACGTCTCACACCGGCATGGGCGGCATGAACCGGGTTTTAGAGCTAGAAATAGCAAGTTAAAATAAGGCTAGTCCGTTATCAACTTGAAAAAGTGGCACCGAGTCGGTGCTGATGATGGTGAGGATGGGCCTCTGGTTCATGCCGCCCCGCGGTTCTATCTAGTTACGCGTTAAACCAACTAGAATTTTTTTGAGTCTTCCAGTGTGATGATGGTGAGGATGGGCCTCCGGTTCATGCCGCCCATGCAGGAAGAATTCTAGATCCGGTCGTCAAC	0.6923076923076923	2	23	79	75	3.0784615384615384	1955-05-01	1955-05-01
peg_47	1	R248Q	c.743G>A	TP53	chr17	7577538	7577538	SNV	Observed SNV	Missense	C	T	248	DBD	620	TTCCTGCATGGGCGGCATGAACCGGAGGCCCATCCTCACCATCATCACACTGGAAGACTC	TTCCTGCATGGGCGGCATGAACCAGAGGCCCATCCTCACCATCATCACACTGGAAGACTC	7577536	-	AGG	GCATGGGCGGCATGAACCGG	GTTCATGCCGCCC	13	ATGGTGAGGATGGGCCTCTG	20	ATGGTGAGGATGGGCCTCTGGTTCATGCCGCCC	AGCGTACACGTCTCACACCGGCATGGGCGGCATGAACCGGGTTTTAGAGCTAGAAATAGCAAGTTAAAATAAGGCTAGTCCGTTATCAACTTGAAAAAGTGGCACCGAGTCGGTGCATGGTGAGGATGGGCCTCTGGTTCATGCCGCCCCGCGGTTCTATCTAGTTACGCGTTAAACCAACTAGAATTTTTTTGAGTCTTCCAGTGTGATGATGGTGAGGATGGGCCTCCGGTTCATGCCGCCCATGCAGGAAGAATTCTAGATCCGGTCGTCAAC	0.6923076923076923	2	18	79	75	3.0784615384615384	1955-05-01	1955-05-01
peg_48	1	R248Q	c.743G>A	TP53	chr17	7577538	7577538	SNV	Observed SNV	Missense	C	T	248	DBD	620	AACTACATGTGTAACAGTTCCTGCATGGGCGGCATGAACCGGAGGCCCATCCTCACCATC	AACTACATGTGTAACAGTTCCTGCATGGGCGGCATGAACCAGAGGCCCATCCTCACCATC	7577553	-	TGG	CATGTGTAACAGTTCCTGCA	AGGAACTGTT	10	GGATGGGCCTCTGGTTCATGCCGCCCATGC	30	GGATGGGCCTCTGGTTCATGCCGCCCATGCAGGAACTGTT	AGCGTACACGTCTCACACCGCATGTGTAACAGTTCCTGCAGTTTTAGAGCTAGAAATAGCAAGTTAAAATAAGGCTAGTCCGTTATCAACTTGAAAAAGTGGCACCGAGTCGGTGCGGATGGGCCTCTGGTTCATGCCGCCCATGCAGGAACTGTTCGCGGTTCTATCTAGTTACGCGTTAAACCAACTAGAATTTTTTTGATGGTGAGGATGGGCCTCCGGTTCATGCCGCCCATGCAGGAACTGTTACACATGTAGTTGAATTCTAGATCCGGTCGTCAAC	0.4	19	11	78	69	3.07	1955-05-01	1955-05-01
peg_49	1	R248Q	c.743G>A	TP53	chr17	7577538	7577538	SNV	Observed SNV	Missense	C	T	248	DBD	620	AACTACATGTGTAACAGTTCCTGCATGGGCGGCATGAACCGGAGGCCCATCCTCACCATC	AACTACATGTGTAACAGTTCCTGCATGGGCGGCATGAACCAGAGGCCCATCCTCACCATC	7577553	-	TGG	CATGTGTAACAGTTCCTGCA	AGGAACTGTTACACA	15	GGATGGGCCTCTGGTTCATGCCGCCCATGC	30	GGATGGGCCTCTGGTTCATGCCGCCCATGCAGGAACTGTTACACA	AGCGTACACGTCTCACACCGCATGTGTAACAGTTCCTGCAGTTTTAGAGCTAGAAATAGCAAGTTAAAATAAGGCTAGTCCGTTATCAACTTGAAAAAGTGGCACCGAGTCGGTGCGGATGGGCCTCTGGTTCATGCCGCCCATGCAGGAACTGTTACACACGCGGTTCTATCTAGTTACGCGTTAAACCAACTAGAATTTTTTTGATGGTGAGGATGGGCCTCCGGTTCATGCCGCCCATGCAGGAACTGTTACACATGTAGTTGAATTCTAGATCCGGTCGTCAAC	0.4	19	11	78	69	3.07	1955-05-01	1955-05-01
peg_50	1	R248Q	c.743G>A	TP53	chr17	7577538	7577538	SNV	Observed SNV	Missense	C	T	248	DBD	620	AACTACATGTGTAACAGTTCCTGCATGGGCGGCATGAACCGGAGGCCCATCCTCACCATC	AACTACATGTGTAACAGTTCCTGCATGGGCGGCATGAACCAGAGGCCCATCCTCACCATC	7577553	-	TGG	CATGTGTAACAGTTCCTGCA	AGGAACTGTTACA	13	GGATGGGCCTCTGGTTCATGCCGCCCATGC	30	GGATGGGCCTCTGGTTCATGCCGCCCATGCAGGAACTGTTACA	AGCGTACACGTCTCACACCGCATGTGTAACAGTTCCTGCAGTTTTAGAGCTAGAAATAGCAAGTTAAAATAAGGCTAGTCCGTTATCAACTTGAAAAAGTGGCACCGAGTCGGTGCGGATGGGCCTCTGGTTCATGCCGCCCATGCAGGAACTGTTACACGCGGTTCTATCTAGTTACGCGTTAAACCAACTAGAATTTTTTTGATGGTGAGGATGGGCCTCCGGTTCATGCCGCCCATGCAGGAACTGTTACACATGTAGTTGAATTCTAGATCCGGTCGTCAAC	0.3846153846153846	19	11	78	69	2.9930769230769227	1955-05-01	1955-05-01
peg_51	1	R248Q	c.743G>A	TP53	chr17	7577538	7577538	SNV	Observed SNV	Missense	C	T	248	DBD	620	ACATGTGTAACAGTTCCTGCATGGGCGGCATGAACCGGAGGCCCATCCTCACCATCATCA	ACATGTGTAACAGTTCCTGCATGGGCGGCATGAACCAGAGGCCCATCCTCACCATCATCA	7577549	-	CGG	TGTAACAGTTCCTGCATGGG	ATGCAGGAAC	10	GATGGGCCTCTGGTTCATGCCGCCC	25	GATGGGCCTCTGGTTCATGCCGCCCATGCAGGAAC	AGCGTACACGTCTCACACCGTGTAACAGTTCCTGCATGGGGTTTTAGAGCTAGAAATAGCAAGTTAAAATAAGGCTAGTCCGTTATCAACTTGAAAAAGTGGCACCGAGTCGGTGCGATGGGCCTCTGGTTCATGCCGCCCATGCAGGAACCGCGGTTCTATCTAGTTACGCGTTAAACCAACTAGAATTTTTTTTGATGATGGTGAGGATGGGCCTCCGGTTCATGCCGCCCATGCAGGAACTGTTACACATGTGAATTCTAGATCCGGTCGTCAAC	0.5	15	10	67	84	2.9766666666666666	1955-05-01	1955-05-01
peg_52	1	R248Q	c.743G>A	TP53	chr17	7577538	7577538	SNV	Observed SNV	Missense	C	T	248	DBD	620	ACATGTGTAACAGTTCCTGCATGGGCGGCATGAACCGGAGGCCCATCCTCACCATCATCA	ACATGTGTAACAGTTCCTGCATGGGCGGCATGAACCAGAGGCCCATCCTCACCATCATCA	7577549	-	CGG	TGTAACAGTTCCTGCATGGG	ATGCAGGAACTGT	13	GATGGGCCTCTGGTTCATGCCGCCC	25	GATGGGCCTCTGGTTCATGCCGCCCATGCAGGAACTGT	AGCGTACACGTCTCACACCGTGTAACAGTTCCTGCATGGGGTTTTAGAGCTAGAAATAGCAAGTTAAAATAAGGCTAGTCCGTTATCAACTTGAAAAAGTGGCACCGAGTCGGTGCGATGGGCCTCTGGTTCATGCCGCCCATGCAGGAACTGTCGCGGTTCTATCTAGTTACGCGTTAAACCAACTAGAATTTTTTTTGATGATGGTGAGGATGGGCCTCCGGTTCATGCCGCCCATGCAGGAACTGTTACACATGTGAATTCTAGATCCGGTCGTCAAC	0.4615384615384615	15	10	67	84	2.9766666666666666	1955-05-01	1955-05-01
peg_53	1	R248Q	c.743G>A	TP53	chr17	7577538	7577538	SNV	Observed SNV	Missense	C	T	248	DBD	620	ACATGTGTAACAGTTCCTGCATGGGCGGCATGAACCGGAGGCCCATCCTCACCATCATCA	ACATGTGTAACAGTTCCTGCATGGGCGGCATGAACCAGAGGCCCATCCTCACCATCATCA	7577549	-	CGG	TGTAACAGTTCCTGCATGGG	ATGCAGGAACTGTTA	15	GATGGGCCTCTGGTTCATGCCGCCC	25	GATGGGCCTCTGGTTCATGCCGCCCATGCAGGAACTGTTA	AGCGTACACGTCTCACACCGTGTAACAGTTCCTGCATGGGGTTTTAGAGCTAGAAATAGCAAGTTAAAATAAGGCTAGTCCGTTATCAACTTGAAAAAGTGGCACCGAGTCGGTGCGATGGGCCTCTGGTTCATGCCGCCCATGCAGGAACTGTTACGCGGTTCTATCTAGTTACGCGTTAAACCAACTAGAATTTTTTTTGATGATGGTGAGGATGGGCCTCCGGTTCATGCCGCCCATGCAGGAACTGTTACACATGTGAATTCTAGATCCGGTCGTCAAC	0.4	15	10	67	84	2.9766666666666666	1955-05-01	1955-05-01
peg_54	2	R273C	c.817C>T	TP53	chr17	7577121	7577121	SNV	Observed SNV	Missense	G	A	273	DBD	580	AATCTACTGGGACGGAACAGCTTTGAGGTGCGTGTTTGTGCCTGTCCTGGGAGAGACCGG	AATCTACTGGGACGGAACAGCTTTGAGGTGTGTGTTTGTGCCTGTCCTGGGAGAGACCGG	7577126	-	AGG	ACTGGGACGGAACAGCTTTG	AGCTGTTCCG	10	GGACAGGCACAAACACACACCTCAA	25	GGACAGGCACAAACACACACCTCAAAGCTGTTCCG	AGCGTACACGTCTCACACCGACTGGGACGGAACAGCTTTGGTTTTAGAGCTAGAAATAGCAAGTTAAAATAAGGCTAGTCCGTTATCAACTTGAAAAAGTGGCACCGAGTCGGTGCGGACAGGCACAAACACACACCTCAAAGCTGTTCCGCGCGGTTCTATCTAGTTACGCGTTAAACCAACTAGAATTTTTTTCCGGTCTCTCCCAGGACAGGCACAAACACGCACCTCAAAGCTGTTCCGTCCCAGTAGATTGAATTCTAGATCCGGTCGTCAAC	0.6	9	16	74	53	3.2700000000000005	1955-05-01	1955-05-01
peg_55	2	R273C	c.817C>T	TP53	chr17	7577121	7577121	SNV	Observed SNV	Missense	G	A	273	DBD	580	AATCTACTGGGACGGAACAGCTTTGAGGTGCGTGTTTGTGCCTGTCCTGGGAGAGACCGG	AATCTACTGGGACGGAACAGCTTTGAGGTGTGTGTTTGTGCCTGTCCTGGGAGAGACCGG	7577126	-	AGG	ACTGGGACGGAACAGCTTTG	AGCTGTTCCGTCCCA	15	TCCCAGGACAGGCACAAACACACACCTCAA	30	TCCCAGGACAGGCACAAACACACACCTCAAAGCTGTTCCGTCCCA	AGCGTACACGTCTCACACCGACTGGGACGGAACAGCTTTGGTTTTAGAGCTAGAAATAGCAAGTTAAAATAAGGCTAGTCCGTTATCAACTTGAAAAAGTGGCACCGAGTCGGTGCTCCCAGGACAGGCACAAACACACACCTCAAAGCTGTTCCGTCCCACGCGGTTCTATCTAGTTACGCGTTAAACCAACTAGAATTTTTTTCCGGTCTCTCCCAGGACAGGCACAAACACGCACCTCAAAGCTGTTCCGTCCCAGTAGATTGAATTCTAGATCCGGTCGTCAAC	0.6	9	21	74	53	3.2700000000000005	1955-05-01	1955-05-01
peg_56	2	R273C	c.817C>T	TP53	chr17	7577121	7577121	SNV	Observed SNV	Missense	G	A	273	DBD	580	AATCTACTGGGACGGAACAGCTTTGAGGTGCGTGTTTGTGCCTGTCCTGGGAGAGACCGG	AATCTACTGGGACGGAACAGCTTTGAGGTGTGTGTTTGTGCCTGTCCTGGGAGAGACCGG	7577126	-	AGG	ACTGGGACGGAACAGCTTTG	AGCTGTTCCG	10	TCCCAGGACAGGCACAAACACACACCTCAA	30	TCCCAGGACAGGCACAAACACACACCTCAAAGCTGTTCCG	AGCGTACACGTCTCACACCGACTGGGACGGAACAGCTTTGGTTTTAGAGCTAGAAATAGCAAGTTAAAATAAGGCTAGTCCGTTATCAACTTGAAAAAGTGGCACCGAGTCGGTGCTCCCAGGACAGGCACAAACACACACCTCAAAGCTGTTCCGCGCGGTTCTATCTAGTTACGCGTTAAACCAACTAGAATTTTTTTCCGGTCTCTCCCAGGACAGGCACAAACACGCACCTCAAAGCTGTTCCGTCCCAGTAGATTGAATTCTAGATCCGGTCGTCAAC	0.6	9	21	74	53	3.2700000000000005	1955-05-01	1955-05-01
peg_57	2	R273C	c.817C>T	TP53	chr17	7577121	7577121	SNV	Observed SNV	Missense	G	A	273	DBD	580	AATCTACTGGGACGGAACAGCTTTGAGGTGCGTGTTTGTGCCTGTCCTGGGAGAGACCGG	AATCTACTGGGACGGAACAGCTTTGAGGTGTGTGTTTGTGCCTGTCCTGGGAGAGACCGG	7577126	-	AGG	ACTGGGACGGAACAGCTTTG	AGCTGTTCCGTCCCA	15	GGACAGGCACAAACACACACCTCAA	25	GGACAGGCACAAACACACACCTCAAAGCTGTTCCGTCCCA	AGCGTACACGTCTCACACCGACTGGGACGGAACAGCTTTGGTTTTAGAGCTAGAAATAGCAAGTTAAAATAAGGCTAGTCCGTTATCAACTTGAAAAAGTGGCACCGAGTCGGTGCGGACAGGCACAAACACACACCTCAAAGCTGTTCCGTCCCACGCGGTTCTATCTAGTTACGCGTTAAACCAACTAGAATTTTTTTCCGGTCTCTCCCAGGACAGGCACAAACACGCACCTCAAAGCTGTTCCGTCCCAGTAGATTGAATTCTAGATCCGGTCGTCAAC	0.6	9	16	74	53	3.2700000000000005	1955-05-01	1955-05-01
peg_58	2	R273C	c.817C>T	TP53	chr17	7577121	7577121	SNV	Observed SNV	Missense	G	A	273	DBD	580	AATCTACTGGGACGGAACAGCTTTGAGGTGCGTGTTTGTGCCTGTCCTGGGAGAGACCGG	AATCTACTGGGACGGAACAGCTTTGAGGTGTGTGTTTGTGCCTGTCCTGGGAGAGACCGG	7577126	-	AGG	ACTGGGACGGAACAGCTTTG	AGCTGTTCCGTCC	13	GGACAGGCACAAACACACACCTCAA	25	GGACAGGCACAAACACACACCTCAAAGCTGTTCCGTCC	AGCGTACACGTCTCACACCGACTGGGACGGAACAGCTTTGGTTTTAGAGCTAGAAATAGCAAGTTAAAATAAGGCTAGTCCGTTATCAACTTGAAAAAGTGGCACCGAGTCGGTGCGGACAGGCACAAACACACACCTCAAAGCTGTTCCGTCCCGCGGTTCTATCTAGTTACGCGTTAAACCAACTAGAATTTTTTTCCGGTCTCTCCCAGGACAGGCACAAACACGCACCTCAAAGCTGTTCCGTCCCAGTAGATTGAATTCTAGATCCGGTCGTCAAC	0.6153846153846154	9	16	74	53	3.193076923076924	1955-05-01	1955-05-01
peg_59	2	R273C	c.817C>T	TP53	chr17	7577121	7577121	SNV	Observed SNV	Missense	G	A	273	DBD	580	AATCTACTGGGACGGAACAGCTTTGAGGTGCGTGTTTGTGCCTGTCCTGGGAGAGACCGG	AATCTACTGGGACGGAACAGCTTTGAGGTGTGTGTTTGTGCCTGTCCTGGGAGAGACCGG	7577126	-	AGG	ACTGGGACGGAACAGCTTTG	AGCTGTTCCGTCC	13	TCCCAGGACAGGCACAAACACACACCTCAA	30	TCCCAGGACAGGCACAAACACACACCTCAAAGCTGTTCCGTCC	AGCGTACACGTCTCACACCGACTGGGACGGAACAGCTTTGGTTTTAGAGCTAGAAATAGCAAGTTAAAATAAGGCTAGTCCGTTATCAACTTGAAAAAGTGGCACCGAGTCGGTGCTCCCAGGACAGGCACAAACACACACCTCAAAGCTGTTCCGTCCCGCGGTTCTATCTAGTTACGCGTTAAACCAACTAGAATTTTTTTCCGGTCTCTCCCAGGACAGGCACAAACACGCACCTCAAAGCTGTTCCGTCCCAGTAGATTGAATTCTAGATCCGGTCGTCAAC	0.6153846153846154	9	21	74	53	3.193076923076924	1955-05-01	1955-05-01
peg_60	2	R273C	c.817C>T	TP53	chr17	7577121	7577121	SNV	Observed SNV	Missense	G	A	273	DBD	580	GGGACGGAACAGCTTTGAGGTGCGTGTTTGTGCCTGTCCTGGGAGAGACCGGCGCACAGA	GGGACGGAACAGCTTTGAGGTGTGTGTTTGTGCCTGTCCTGGGAGAGACCGGCGCACAGA	7577108	+	AGG	GCGCCGGTCTCTCCCAGGAC	AGAGAGGGTC	10	CTGTCCGTGTTTGTGTGTGGAGTTTCGACA	30	ACAGCTTTGAGGTGTGTGTTTGTGCCTGTCCTGGGAGAGA	AGCGTACACGTCTCACACCGGCGCCGGTCTCTCCCAGGACGTTTTAGAGCTAGAAATAGCAAGTTAAAATAAGGCTAGTCCGTTATCAACTTGAAAAAGTGGCACCGAGTCGGTGCACAGCTTTGAGGTGTGTGTTTGTGCCTGTCCTGGGAGAGACGCGGTTCTATCTAGTTACGCGTTAAACCAACTAGAATTTTTTTTCTGTGCGCCGGTCTCTCCCAGGACAGGCACAAACACGCACCTCAAAGCTGTTCCGTCCCGAATTCTAGATCCGGTCGTCAAC	0.6	16	14	69	46	3.0166666666666666	1955-05-01	1955-05-01
peg_61	2	R273C	c.817C>T	TP53	chr17	7577121	7577121	SNV	Observed SNV	Missense	G	A	273	DBD	580	CCTGAGTAGTGGTAATCTACTGGGACGGAACAGCTTTGAGGTGCGTGTTTGTGCCTGTCC	CCTGAGTAGTGGTAATCTACTGGGACGGAACAGCTTTGAGGTGTGTGTTTGTGCCTGTCC	7577139	-	CGG	GTAGTGGTAATCTACTGGGA	CAGTAGATTACCACT	15	ACAAACACACACCTCAAAGCTGTTCCGTCC	30	ACAAACACACACCTCAAAGCTGTTCCGTCCCAGTAGATTACCACT	AGCGTACACGTCTCACACCGGTAGTGGTAATCTACTGGGAGTTTTAGAGCTAGAAATAGCAAGTTAAAATAAGGCTAGTCCGTTATCAACTTGAAAAAGTGGCACCGAGTCGGTGCACAAACACACACCTCAAAGCTGTTCCGTCCCAGTAGATTACCACTCGCGGTTCTATCTAGTTACGCGTTAAACCAACTAGAATTTTTTTGGACAGGCACAAACACGCACCTCAAAGCTGTTCCGTCCCAGTAGATTACCACTACTCAGGGAATTCTAGATCCGGTCGTCAAC	0.4	22	8	82	98	3	1955-05-01	1955-05-01
peg_62	2	R273C	c.817C>T	TP53	chr17	7577121	7577121	SNV	Observed SNV	Missense	G	A	273	DBD	580	CCTGAGTAGTGGTAATCTACTGGGACGGAACAGCTTTGAGGTGCGTGTTTGTGCCTGTCC	CCTGAGTAGTGGTAATCTACTGGGACGGAACAGCTTTGAGGTGTGTGTTTGTGCCTGTCC	7577139	-	CGG	GTAGTGGTAATCTACTGGGA	CAGTAGATTACCA	13	ACAAACACACACCTCAAAGCTGTTCCGTCC	30	ACAAACACACACCTCAAAGCTGTTCCGTCCCAGTAGATTACCA	AGCGTACACGTCTCACACCGGTAGTGGTAATCTACTGGGAGTTTTAGAGCTAGAAATAGCAAGTTAAAATAAGGCTAGTCCGTTATCAACTTGAAAAAGTGGCACCGAGTCGGTGCACAAACACACACCTCAAAGCTGTTCCGTCCCAGTAGATTACCACGCGGTTCTATCTAGTTACGCGTTAAACCAACTAGAATTTTTTTGGACAGGCACAAACACGCACCTCAAAGCTGTTCCGTCCCAGTAGATTACCACTACTCAGGGAATTCTAGATCCGGTCGTCAAC	0.3846153846153846	22	8	82	98	2.923076923076923	1955-05-01	1955-05-01
peg_63	2	R273C	c.817C>T	TP53	chr17	7577121	7577121	SNV	Observed SNV	Missense	G	A	273	DBD	580	AATCTACTGGGACGGAACAGCTTTGAGGTGCGTGTTTGTGCCTGTCCTGGGAGAGACCGG	AATCTACTGGGACGGAACAGCTTTGAGGTGTGTGTTTGTGCCTGTCCTGGGAGAGACCGG	7577126	-	AGG	ACTGGGACGGAACAGCTTTG	AGCTGTTCCG	10	GGCACAAACACACACCTCAA	20	GGCACAAACACACACCTCAAAGCTGTTCCG	AGCGTACACGTCTCACACCGACTGGGACGGAACAGCTTTGGTTTTAGAGCTAGAAATAGCAAGTTAAAATAAGGCTAGTCCGTTATCAACTTGAAAAAGTGGCACCGAGTCGGTGCGGCACAAACACACACCTCAAAGCTGTTCCGCGCGGTTCTATCTAGTTACGCGTTAAACCAACTAGAATTTTTTTCCGGTCTCTCCCAGGACAGGCACAAACACGCACCTCAAAGCTGTTCCGTCCCAGTAGATTGAATTCTAGATCCGGTCGTCAAC	0.6	9	11	74	53	2.87	1955-05-01	1955-05-01
peg_64	2	R273C	c.817C>T	TP53	chr17	7577121	7577121	SNV	Observed SNV	Missense	G	A	273	DBD	580	AATCTACTGGGACGGAACAGCTTTGAGGTGCGTGTTTGTGCCTGTCCTGGGAGAGACCGG	AATCTACTGGGACGGAACAGCTTTGAGGTGTGTGTTTGTGCCTGTCCTGGGAGAGACCGG	7577126	-	AGG	ACTGGGACGGAACAGCTTTG	AGCTGTTCCGTCCCA	15	GGCACAAACACACACCTCAA	20	GGCACAAACACACACCTCAAAGCTGTTCCGTCCCA	AGCGTACACGTCTCACACCGACTGGGACGGAACAGCTTTGGTTTTAGAGCTAGAAATAGCAAGTTAAAATAAGGCTAGTCCGTTATCAACTTGAAAAAGTGGCACCGAGTCGGTGCGGCACAAACACACACCTCAAAGCTGTTCCGTCCCACGCGGTTCTATCTAGTTACGCGTTAAACCAACTAGAATTTTTTTCCGGTCTCTCCCAGGACAGGCACAAACACGCACCTCAAAGCTGTTCCGTCCCAGTAGATTGAATTCTAGATCCGGTCGTCAAC	0.6	9	11	74	53	2.87	1955-05-01	1955-05-01
peg_65	2	R273C	c.817C>T	TP53	chr17	7577121	7577121	SNV	Observed SNV	Missense	G	A	273	DBD	580	AATCTACTGGGACGGAACAGCTTTGAGGTGCGTGTTTGTGCCTGTCCTGGGAGAGACCGG	AATCTACTGGGACGGAACAGCTTTGAGGTGTGTGTTTGTGCCTGTCCTGGGAGAGACCGG	7577126	-	AGG	ACTGGGACGGAACAGCTTTG	AGCTGTTCCGTCC	13	GGCACAAACACACACCTCAA	20	GGCACAAACACACACCTCAAAGCTGTTCCGTCC	AGCGTACACGTCTCACACCGACTGGGACGGAACAGCTTTGGTTTTAGAGCTAGAAATAGCAAGTTAAAATAAGGCTAGTCCGTTATCAACTTGAAAAAGTGGCACCGAGTCGGTGCGGCACAAACACACACCTCAAAGCTGTTCCGTCCCGCGGTTCTATCTAGTTACGCGTTAAACCAACTAGAATTTTTTTCCGGTCTCTCCCAGGACAGGCACAAACACGCACCTCAAAGCTGTTCCGTCCCAGTAGATTGAATTCTAGATCCGGTCGTCAAC	0.6153846153846154	9	11	74	53	2.793076923076923	1955-05-01	1955-05-01
peg_66	2	R273C	c.817C>T	TP53	chr17	7577121	7577121	SNV	Observed SNV	Missense	G	A	273	DBD	580	GGGACGGAACAGCTTTGAGGTGCGTGTTTGTGCCTGTCCTGGGAGAGACCGGCGCACAGA	GGGACGGAACAGCTTTGAGGTGTGTGTTTGTGCCTGTCCTGGGAGAGACCGGCGCACAGA	7577108	+	AGG	GCGCCGGTCTCTCCCAGGAC	GCCAGAGAGGGTC	13	CTGTCCGTGTTTGTGTGTGGAGTTTCGACA	30	ACAGCTTTGAGGTGTGTGTTTGTGCCTGTCCTGGGAGAGACCG	AGCGTACACGTCTCACACCGGCGCCGGTCTCTCCCAGGACGTTTTAGAGCTAGAAATAGCAAGTTAAAATAAGGCTAGTCCGTTATCAACTTGAAAAAGTGGCACCGAGTCGGTGCACAGCTTTGAGGTGTGTGTTTGTGCCTGTCCTGGGAGAGACCGCGCGGTTCTATCTAGTTACGCGTTAAACCAACTAGAATTTTTTTTCTGTGCGCCGGTCTCTCCCAGGACAGGCACAAACACGCACCTCAAAGCTGTTCCGTCCCGAATTCTAGATCCGGTCGTCAAC	0.6923076923076923	16	14	69	46	2.555128205128205	1955-05-01	1955-05-01
peg_67	2	R273C	c.817C>T	TP53	chr17	7577121	7577121	SNV	Observed SNV	Missense	G	A	273	DBD	580	CCTGAGTAGTGGTAATCTACTGGGACGGAACAGCTTTGAGGTGCGTGTTTGTGCCTGTCC	CCTGAGTAGTGGTAATCTACTGGGACGGAACAGCTTTGAGGTGTGTGTTTGTGCCTGTCC	7577139	-	CGG	GTAGTGGTAATCTACTGGGA	CAGTAGATTA	10	ACAAACACACACCTCAAAGCTGTTCCGTCC	30	ACAAACACACACCTCAAAGCTGTTCCGTCCCAGTAGATTA	AGCGTACACGTCTCACACCGGTAGTGGTAATCTACTGGGAGTTTTAGAGCTAGAAATAGCAAGTTAAAATAAGGCTAGTCCGTTATCAACTTGAAAAAGTGGCACCGAGTCGGTGCACAAACACACACCTCAAAGCTGTTCCGTCCCAGTAGATTACGCGGTTCTATCTAGTTACGCGTTAAACCAACTAGAATTTTTTTGGACAGGCACAAACACGCACCTCAAAGCTGTTCCGTCCCAGTAGATTACCACTACTCAGGGAATTCTAGATCCGGTCGTCAAC	0.3	22	8	82	98	2.5	1955-05-01	1955-05-01
peg_68	2	R273C	c.817C>T	TP53	chr17	7577121	7577121	SNV	Observed SNV	Missense	G	A	273	DBD	580	GGGACGGAACAGCTTTGAGGTGCGTGTTTGTGCCTGTCCTGGGAGAGACCGGCGCACAGA	GGGACGGAACAGCTTTGAGGTGTGTGTTTGTGCCTGTCCTGGGAGAGACCGGCGCACAGA	7577108	+	AGG	GCGCCGGTCTCTCCCAGGAC	CGGCCAGAGAGGGTC	15	CTGTCCGTGTTTGTGTGTGGAGTTTCGACA	30	ACAGCTTTGAGGTGTGTGTTTGTGCCTGTCCTGGGAGAGACCGGC	AGCGTACACGTCTCACACCGGCGCCGGTCTCTCCCAGGACGTTTTAGAGCTAGAAATAGCAAGTTAAAATAAGGCTAGTCCGTTATCAACTTGAAAAAGTGGCACCGAGTCGGTGCACAGCTTTGAGGTGTGTGTTTGTGCCTGTCCTGGGAGAGACCGGCCGCGGTTCTATCTAGTTACGCGTTAAACCAACTAGAATTTTTTTTCTGTGCGCCGGTCTCTCCCAGGACAGGCACAAACACGCACCTCAAAGCTGTTCCGTCCCGAATTCTAGATCCGGTCGTCAAC	0.7333333333333333	16	14	69	46	2.35	1955-05-01	1955-05-01
peg_69	2	R273C	c.817C>T	TP53	chr17	7577121	7577121	SNV	Observed SNV	Missense	G	A	273	DBD	580	GGGACGGAACAGCTTTGAGGTGCGTGTTTGTGCCTGTCCTGGGAGAGACCGGCGCACAGA	GGGACGGAACAGCTTTGAGGTGTGTGTTTGTGCCTGTCCTGGGAGAGACCGGCGCACAGA	7577108	+	AGG	GCGCCGGTCTCTCCCAGGAC	AGAGAGGGTC	10	CTGTCCGTGTTTGTGTGTGGAGTTT	25	TTTGAGGTGTGTGTTTGTGCCTGTCCTGGGAGAGA	AGCGTACACGTCTCACACCGGCGCCGGTCTCTCCCAGGACGTTTTAGAGCTAGAAATAGCAAGTTAAAATAAGGCTAGTCCGTTATCAACTTGAAAAAGTGGCACCGAGTCGGTGCTTTGAGGTGTGTGTTTGTGCCTGTCCTGGGAGAGACGCGGTTCTATCTAGTTACGCGTTAAACCAACTAGAATTTTTTTTCTGTGCGCCGGTCTCTCCCAGGACAGGCACAAACACGCACCTCAAAGCTGTTCCGTCCCGAATTCTAGATCCGGTCGTCAAC	0.6	16	9	69	46	2.35	1955-05-01	1955-05-01
peg_70	2	R273C	c.817C>T	TP53	chr17	7577121	7577121	SNV	Observed SNV	Missense	G	A	273	DBD	580	AATCTACTGGGACGGAACAGCTTTGAGGTGCGTGTTTGTGCCTGTCCTGGGAGAGACCGG	AATCTACTGGGACGGAACAGCTTTGAGGTGTGTGTTTGTGCCTGTCCTGGGAGAGACCGG	7577126	-	AGG	ACTGGGACGGAACAGCTTTG	AGCTGTTCCG	10	AAACACACACCTCAA	15	AAACACACACCTCAAAGCTGTTCCG	AGCGTACACGTCTCACACCGACTGGGACGGAACAGCTTTGGTTTTAGAGCTAGAAATAGCAAGTTAAAATAAGGCTAGTCCGTTATCAACTTGAAAAAGTGGCACCGAGTCGGTGCAAACACACACCTCAAAGCTGTTCCGCGCGGTTCTATCTAGTTACGCGTTAAACCAACTAGAATTTTTTTCCGGTCTCTCCCAGGACAGGCACAAACACGCACCTCAAAGCTGTTCCGTCCCAGTAGATTGAATTCTAGATCCGGTCGTCAAC	0.6	9	6	74	53	2.203333333333333	1955-05-01	1955-05-01
peg_71	2	R273C	c.817C>T	TP53	chr17	7577121	7577121	SNV	Observed SNV	Missense	G	A	273	DBD	580	AATCTACTGGGACGGAACAGCTTTGAGGTGCGTGTTTGTGCCTGTCCTGGGAGAGACCGG	AATCTACTGGGACGGAACAGCTTTGAGGTGTGTGTTTGTGCCTGTCCTGGGAGAGACCGG	7577126	-	AGG	ACTGGGACGGAACAGCTTTG	AGCTGTTCCGTCCCA	15	AAACACACACCTCAA	15	AAACACACACCTCAAAGCTGTTCCGTCCCA	AGCGTACACGTCTCACACCGACTGGGACGGAACAGCTTTGGTTTTAGAGCTAGAAATAGCAAGTTAAAATAAGGCTAGTCCGTTATCAACTTGAAAAAGTGGCACCGAGTCGGTGCAAACACACACCTCAAAGCTGTTCCGTCCCACGCGGTTCTATCTAGTTACGCGTTAAACCAACTAGAATTTTTTTCCGGTCTCTCCCAGGACAGGCACAAACACGCACCTCAAAGCTGTTCCGTCCCAGTAGATTGAATTCTAGATCCGGTCGTCAAC	0.6	9	6	74	53	2.203333333333333	1955-05-01	1955-05-01
peg_72	2	R273C	c.817C>T	TP53	chr17	7577121	7577121	SNV	Observed SNV	Missense	G	A	273	DBD	580	AATCTACTGGGACGGAACAGCTTTGAGGTGCGTGTTTGTGCCTGTCCTGGGAGAGACCGG	AATCTACTGGGACGGAACAGCTTTGAGGTGTGTGTTTGTGCCTGTCCTGGGAGAGACCGG	7577126	-	AGG	ACTGGGACGGAACAGCTTTG	AGCTGTTCCGTCC	13	AAACACACACCTCAA	15	AAACACACACCTCAAAGCTGTTCCGTCC	AGCGTACACGTCTCACACCGACTGGGACGGAACAGCTTTGGTTTTAGAGCTAGAAATAGCAAGTTAAAATAAGGCTAGTCCGTTATCAACTTGAAAAAGTGGCACCGAGTCGGTGCAAACACACACCTCAAAGCTGTTCCGTCCCGCGGTTCTATCTAGTTACGCGTTAAACCAACTAGAATTTTTTTCCGGTCTCTCCCAGGACAGGCACAAACACGCACCTCAAAGCTGTTCCGTCCCAGTAGATTGAATTCTAGATCCGGTCGTCAAC	0.6153846153846154	9	6	74	53	2.126410256410256	1955-05-01	1955-05-01
peg_73	2	R273C	c.817C>T	TP53	chr17	7577121	7577121	SNV	Observed SNV	Missense	G	A	273	DBD	580	GGAACAGCTTTGAGGTGCGTGTTTGTGCCTGTCCTGGGAGAGACCGGCGCACAGAGGAAG	GGAACAGCTTTGAGGTGTGTGTTTGTGCCTGTCCTGGGAGAGACCGGCGCACAGAGGAAG	7577103	+	AGG	TCTGTGCGCCGGTCTCTCCC	ACACGCGGCCAGAGA	15	GGGTCCTGTCCGTGTTTGTGTGTGGAGTTT	30	TTTGAGGTGTGTGTTTGTGCCTGTCCTGGGAGAGACCGGCGCACA	AGCGTACACGTCTCACACCGTCTGTGCGCCGGTCTCTCCCGTTTTAGAGCTAGAAATAGCAAGTTAAAATAAGGCTAGTCCGTTATCAACTTGAAAAAGTGGCACCGAGTCGGTGCTTTGAGGTGTGTGTTTGTGCCTGTCCTGGGAGAGACCGGCGCACACGCGGTTCTATCTAGTTACGCGTTAAACCAACTAGAATTTTTTTCTTCCTCTGTGCGCCGGTCTCTCCCAGGACAGGCACAAACACGCACCTCAAAGCTGTTCCGAATTCTAGATCCGGTCGTCAAC	0.6666666666666666	21	9	72	50	2.086666666666667	1955-05-01	1955-05-01
peg_74	2	R273C	c.817C>T	TP53	chr17	7577121	7577121	SNV	Observed SNV	Missense	G	A	273	DBD	580	CTATCCTGAGTAGTGGTAATCTACTGGGACGGAACAGCTTTGAGGTGCGTGTTTGTGCCT	CTATCCTGAGTAGTGGTAATCTACTGGGACGGAACAGCTTTGAGGTGTGTGTTTGTGCCT	7577143	-	GGG	CTGAGTAGTGGTAATCTACT	AGATTACCACTACTC	15	ACACACACCTCAAAGCTGTTCCGTCCCAGT	30	ACACACACCTCAAAGCTGTTCCGTCCCAGTAGATTACCACTACTC	AGCGTACACGTCTCACACCGCTGAGTAGTGGTAATCTACTGTTTTAGAGCTAGAAATAGCAAGTTAAAATAAGGCTAGTCCGTTATCAACTTGAAAAAGTGGCACCGAGTCGGTGCACACACACCTCAAAGCTGTTCCGTCCCAGTAGATTACCACTACTCCGCGGTTCTATCTAGTTACGCGTTAAACCAACTAGAATTTTTTTAGGCACAAACACGCACCTCAAAGCTGTTCCGTCCCAGTAGATTACCACTACTCAGGATAGGAATTCTAGATCCGGTCGTCAAC	0.4	26	4	83	59	2.0866666666666664	1955-05-01	1955-05-01
peg_75	2	R273C	c.817C>T	TP53	chr17	7577121	7577121	SNV	Observed SNV	Missense	G	A	273	DBD	580	CTATCCTGAGTAGTGGTAATCTACTGGGACGGAACAGCTTTGAGGTGCGTGTTTGTGCCT	CTATCCTGAGTAGTGGTAATCTACTGGGACGGAACAGCTTTGAGGTGTGTGTTTGTGCCT	7577143	-	GGG	CTGAGTAGTGGTAATCTACT	AGATTACCAC	10	ACACACACCTCAAAGCTGTTCCGTCCCAGT	30	ACACACACCTCAAAGCTGTTCCGTCCCAGTAGATTACCAC	AGCGTACACGTCTCACACCGCTGAGTAGTGGTAATCTACTGTTTTAGAGCTAGAAATAGCAAGTTAAAATAAGGCTAGTCCGTTATCAACTTGAAAAAGTGGCACCGAGTCGGTGCACACACACCTCAAAGCTGTTCCGTCCCAGTAGATTACCACCGCGGTTCTATCTAGTTACGCGTTAAACCAACTAGAATTTTTTTAGGCACAAACACGCACCTCAAAGCTGTTCCGTCCCAGTAGATTACCACTACTCAGGATAGGAATTCTAGATCCGGTCGTCAAC	0.4	26	4	83	59	2.0866666666666664	1955-05-01	1955-05-01
peg_76	2	R273C	c.817C>T	TP53	chr17	7577121	7577121	SNV	Observed SNV	Missense	G	A	273	DBD	580	CTATCCTGAGTAGTGGTAATCTACTGGGACGGAACAGCTTTGAGGTGCGTGTTTGTGCCT	CTATCCTGAGTAGTGGTAATCTACTGGGACGGAACAGCTTTGAGGTGTGTGTTTGTGCCT	7577143	-	GGG	CTGAGTAGTGGTAATCTACT	AGATTACCACTAC	13	ACACACACCTCAAAGCTGTTCCGTCCCAGT	30	ACACACACCTCAAAGCTGTTCCGTCCCAGTAGATTACCACTAC	AGCGTACACGTCTCACACCGCTGAGTAGTGGTAATCTACTGTTTTAGAGCTAGAAATAGCAAGTTAAAATAAGGCTAGTCCGTTATCAACTTGAAAAAGTGGCACCGAGTCGGTGCACACACACCTCAAAGCTGTTCCGTCCCAGTAGATTACCACTACCGCGGTTCTATCTAGTTACGCGTTAAACCAACTAGAATTTTTTTAGGCACAAACACGCACCTCAAAGCTGTTCCGTCCCAGTAGATTACCACTACTCAGGATAGGAATTCTAGATCCGGTCGTCAAC	0.3846153846153846	26	4	83	59	2.0097435897435894	1955-05-01	1955-05-01
peg_77	2	R273C	c.817C>T	TP53	chr17	7577121	7577121	SNV	Observed SNV	Missense	G	A	273	DBD	580	GGAACAGCTTTGAGGTGCGTGTTTGTGCCTGTCCTGGGAGAGACCGGCGCACAGAGGAAG	GGAACAGCTTTGAGGTGTGTGTTTGTGCCTGTCCTGGGAGAGACCGGCGCACAGAGGAAG	7577103	+	AGG	TCTGTGCGCCGGTCTCTCCC	ACGCGGCCAGAGA	13	GGGTCCTGTCCGTGTTTGTGTGTGGAGTTT	30	TTTGAGGTGTGTGTTTGTGCCTGTCCTGGGAGAGACCGGCGCA	AGCGTACACGTCTCACACCGTCTGTGCGCCGGTCTCTCCCGTTTTAGAGCTAGAAATAGCAAGTTAAAATAAGGCTAGTCCGTTATCAACTTGAAAAAGTGGCACCGAGTCGGTGCTTTGAGGTGTGTGTTTGTGCCTGTCCTGGGAGAGACCGGCGCACGCGGTTCTATCTAGTTACGCGTTAAACCAACTAGAATTTTTTTCTTCCTCTGTGCGCCGGTCTCTCCCAGGACAGGCACAAACACGCACCTCAAAGCTGTTCCGAATTCTAGATCCGGTCGTCAAC	0.6923076923076923	21	9	72	50	1.9584615384615385	1955-05-01	1955-05-01
peg_78	2	R273C	c.817C>T	TP53	chr17	7577121	7577121	SNV	Observed SNV	Missense	G	A	273	DBD	580	GGAACAGCTTTGAGGTGCGTGTTTGTGCCTGTCCTGGGAGAGACCGGCGCACAGAGGAAG	GGAACAGCTTTGAGGTGTGTGTTTGTGCCTGTCCTGGGAGAGACCGGCGCACAGAGGAAG	7577103	+	AGG	TCTGTGCGCCGGTCTCTCCC	CGGCCAGAGA	10	GGGTCCTGTCCGTGTTTGTGTGTGGAGTTT	30	TTTGAGGTGTGTGTTTGTGCCTGTCCTGGGAGAGACCGGC	AGCGTACACGTCTCACACCGTCTGTGCGCCGGTCTCTCCCGTTTTAGAGCTAGAAATAGCAAGTTAAAATAAGGCTAGTCCGTTATCAACTTGAAAAAGTGGCACCGAGTCGGTGCTTTGAGGTGTGTGTTTGTGCCTGTCCTGGGAGAGACCGGCCGCGGTTCTATCTAGTTACGCGTTAAACCAACTAGAATTTTTTTCTTCCTCTGTGCGCCGGTCTCTCCCAGGACAGGCACAAACACGCACCTCAAAGCTGTTCCGAATTCTAGATCCGGTCGTCAAC	0.7	21	9	72	50	1.92	1955-05-01	1955-05-01
peg_79	2	R273C	c.817C>T	TP53	chr17	7577121	7577121	SNV	Observed SNV	Missense	G	A	273	DBD	580	GGGACGGAACAGCTTTGAGGTGCGTGTTTGTGCCTGTCCTGGGAGAGACCGGCGCACAGA	GGGACGGAACAGCTTTGAGGTGTGTGTTTGTGCCTGTCCTGGGAGAGACCGGCGCACAGA	7577108	+	AGG	GCGCCGGTCTCTCCCAGGAC	GCCAGAGAGGGTC	13	CTGTCCGTGTTTGTGTGTGGAGTTT	25	TTTGAGGTGTGTGTTTGTGCCTGTCCTGGGAGAGACCG	AGCGTACACGTCTCACACCGGCGCCGGTCTCTCCCAGGACGTTTTAGAGCTAGAAATAGCAAGTTAAAATAAGGCTAGTCCGTTATCAACTTGAAAAAGTGGCACCGAGTCGGTGCTTTGAGGTGTGTGTTTGTGCCTGTCCTGGGAGAGACCGCGCGGTTCTATCTAGTTACGCGTTAAACCAACTAGAATTTTTTTTCTGTGCGCCGGTCTCTCCCAGGACAGGCACAAACACGCACCTCAAAGCTGTTCCGTCCCGAATTCTAGATCCGGTCGTCAAC	0.6923076923076923	16	9	69	46	1.8884615384615384	1955-05-01	1955-05-01
peg_80	2	R273C	c.817C>T	TP53	chr17	7577121	7577121	SNV	Observed SNV	Missense	G	A	273	DBD	580	GGGACGGAACAGCTTTGAGGTGCGTGTTTGTGCCTGTCCTGGGAGAGACCGGCGCACAGA	GGGACGGAACAGCTTTGAGGTGTGTGTTTGTGCCTGTCCTGGGAGAGACCGGCGCACAGA	7577108	+	AGG	GCGCCGGTCTCTCCCAGGAC	CGGCCAGAGAGGGTC	15	CTGTCCGTGTTTGTGTGTGGAGTTT	25	TTTGAGGTGTGTGTTTGTGCCTGTCCTGGGAGAGACCGGC	AGCGTACACGTCTCACACCGGCGCCGGTCTCTCCCAGGACGTTTTAGAGCTAGAAATAGCAAGTTAAAATAAGGCTAGTCCGTTATCAACTTGAAAAAGTGGCACCGAGTCGGTGCTTTGAGGTGTGTGTTTGTGCCTGTCCTGGGAGAGACCGGCCGCGGTTCTATCTAGTTACGCGTTAAACCAACTAGAATTTTTTTTCTGTGCGCCGGTCTCTCCCAGGACAGGCACAAACACGCACCTCAAAGCTGTTCCGTCCCGAATTCTAGATCCGGTCGTCAAC	0.7333333333333333	16	9	69	46	1.6833333333333336	1955-05-01	1955-05-01
peg_81	2	R273C	c.817C>T	TP53	chr17	7577121	7577121	SNV	Observed SNV	Missense	G	A	273	DBD	580	GGGACGGAACAGCTTTGAGGTGCGTGTTTGTGCCTGTCCTGGGAGAGACCGGCGCACAGA	GGGACGGAACAGCTTTGAGGTGTGTGTTTGTGCCTGTCCTGGGAGAGACCGGCGCACAGA	7577108	+	AGG	GCGCCGGTCTCTCCCAGGAC	AGAGAGGGTC	10	CTGTCCGTGTTTGTGTGTGG	20	GGTGTGTGTTTGTGCCTGTCCTGGGAGAGA	AGCGTACACGTCTCACACCGGCGCCGGTCTCTCCCAGGACGTTTTAGAGCTAGAAATAGCAAGTTAAAATAAGGCTAGTCCGTTATCAACTTGAAAAAGTGGCACCGAGTCGGTGCGGTGTGTGTTTGTGCCTGTCCTGGGAGAGACGCGGTTCTATCTAGTTACGCGTTAAACCAACTAGAATTTTTTTTCTGTGCGCCGGTCTCTCCCAGGACAGGCACAAACACGCACCTCAAAGCTGTTCCGTCCCGAATTCTAGATCCGGTCGTCAAC	0.6	16	4	69	46	1.6833333333333331	1955-05-01	1955-05-01
peg_82	2	R273C	c.817C>T	TP53	chr17	7577121	7577121	SNV	Observed SNV	Missense	G	A	273	DBD	580	GGAACAGCTTTGAGGTGCGTGTTTGTGCCTGTCCTGGGAGAGACCGGCGCACAGAGGAAG	GGAACAGCTTTGAGGTGTGTGTTTGTGCCTGTCCTGGGAGAGACCGGCGCACAGAGGAAG	7577103	+	AGG	TCTGTGCGCCGGTCTCTCCC	ACACGCGGCCAGAGA	15	GGGTCCTGTCCGTGTTTGTGTGTGG	25	GGTGTGTGTTTGTGCCTGTCCTGGGAGAGACCGGCGCACA	AGCGTACACGTCTCACACCGTCTGTGCGCCGGTCTCTCCCGTTTTAGAGCTAGAAATAGCAAGTTAAAATAAGGCTAGTCCGTTATCAACTTGAAAAAGTGGCACCGAGTCGGTGCGGTGTGTGTTTGTGCCTGTCCTGGGAGAGACCGGCGCACACGCGGTTCTATCTAGTTACGCGTTAAACCAACTAGAATTTTTTTCTTCCTCTGTGCGCCGGTCTCTCCCAGGACAGGCACAAACACGCACCTCAAAGCTGTTCCGAATTCTAGATCCGGTCGTCAAC	0.6666666666666666	21	4	72	50	1.4200000000000002	1955-05-01	1955-05-01
peg_83	2	R273C	c.817C>T	TP53	chr17	7577121	7577121	SNV	Observed SNV	Missense	G	A	273	DBD	580	CCTGAGTAGTGGTAATCTACTGGGACGGAACAGCTTTGAGGTGCGTGTTTGTGCCTGTCC	CCTGAGTAGTGGTAATCTACTGGGACGGAACAGCTTTGAGGTGTGTGTTTGTGCCTGTCC	7577139	-	CGG	GTAGTGGTAATCTACTGGGA	CAGTAGATTACCACT	15	CACACACCTCAAAGCTGTTCCGTCC	25	CACACACCTCAAAGCTGTTCCGTCCCAGTAGATTACCACT	AGCGTACACGTCTCACACCGGTAGTGGTAATCTACTGGGAGTTTTAGAGCTAGAAATAGCAAGTTAAAATAAGGCTAGTCCGTTATCAACTTGAAAAAGTGGCACCGAGTCGGTGCCACACACCTCAAAGCTGTTCCGTCCCAGTAGATTACCACTCGCGGTTCTATCTAGTTACGCGTTAAACCAACTAGAATTTTTTTGGACAGGCACAAACACGCACCTCAAAGCTGTTCCGTCCCAGTAGATTACCACTACTCAGGGAATTCTAGATCCGGTCGTCAAC	0.4	22	3	82	98	1.333333333333333	1955-05-01	1955-05-01
peg_84	3	R273H	c.818G>A	TP53	chr17	7577120	7577120	SNV	Observed SNV	Missense	C	T	273	DBD	565	AATCTACTGGGACGGAACAGCTTTGAGGTGCGTGTTTGTGCCTGTCCTGGGAGAGACCGG	AATCTACTGGGACGGAACAGCTTTGAGGTGCATGTTTGTGCCTGTCCTGGGAGAGACCGG	7577126	-	AGG	ACTGGGACGGAACAGCTTTG	AGCTGTTCCGTCCCA	15	TCCCAGGACAGGCACAAACATGCACCTCAA	30	TCCCAGGACAGGCACAAACATGCACCTCAAAGCTGTTCCGTCCCA	AGCGTACACGTCTCACACCGACTGGGACGGAACAGCTTTGGTTTTAGAGCTAGAAATAGCAAGTTAAAATAAGGCTAGTCCGTTATCAACTTGAAAAAGTGGCACCGAGTCGGTGCTCCCAGGACAGGCACAAACATGCACCTCAAAGCTGTTCCGTCCCACGCGGTTCTATCTAGTTACGCGTTAAACCAACTAGAATTTTTTTCCGGTCTCTCCCAGGACAGGCACAAACACGCACCTCAAAGCTGTTCCGTCCCAGTAGATTGAATTCTAGATCCGGTCGTCAAC	0.6	10	20	74	53	3.2700000000000005	1955-05-01	1955-05-01
peg_85	3	R273H	c.818G>A	TP53	chr17	7577120	7577120	SNV	Observed SNV	Missense	C	T	273	DBD	565	AATCTACTGGGACGGAACAGCTTTGAGGTGCGTGTTTGTGCCTGTCCTGGGAGAGACCGG	AATCTACTGGGACGGAACAGCTTTGAGGTGCATGTTTGTGCCTGTCCTGGGAGAGACCGG	7577126	-	AGG	ACTGGGACGGAACAGCTTTG	AGCTGTTCCGTCCCA	15	GGACAGGCACAAACATGCACCTCAA	25	GGACAGGCACAAACATGCACCTCAAAGCTGTTCCGTCCCA	AGCGTACACGTCTCACACCGACTGGGACGGAACAGCTTTGGTTTTAGAGCTAGAAATAGCAAGTTAAAATAAGGCTAGTCCGTTATCAACTTGAAAAAGTGGCACCGAGTCGGTGCGGACAGGCACAAACATGCACCTCAAAGCTGTTCCGTCCCACGCGGTTCTATCTAGTTACGCGTTAAACCAACTAGAATTTTTTTCCGGTCTCTCCCAGGACAGGCACAAACACGCACCTCAAAGCTGTTCCGTCCCAGTAGATTGAATTCTAGATCCGGTCGTCAAC	0.6	10	15	74	53	3.2700000000000005	1955-05-01	1955-05-01
peg_86	3	R273H	c.818G>A	TP53	chr17	7577120	7577120	SNV	Observed SNV	Missense	C	T	273	DBD	565	AATCTACTGGGACGGAACAGCTTTGAGGTGCGTGTTTGTGCCTGTCCTGGGAGAGACCGG	AATCTACTGGGACGGAACAGCTTTGAGGTGCATGTTTGTGCCTGTCCTGGGAGAGACCGG	7577126	-	AGG	ACTGGGACGGAACAGCTTTG	AGCTGTTCCG	10	TCCCAGGACAGGCACAAACATGCACCTCAA	30	TCCCAGGACAGGCACAAACATGCACCTCAAAGCTGTTCCG	AGCGTACACGTCTCACACCGACTGGGACGGAACAGCTTTGGTTTTAGAGCTAGAAATAGCAAGTTAAAATAAGGCTAGTCCGTTATCAACTTGAAAAAGTGGCACCGAGTCGGTGCTCCCAGGACAGGCACAAACATGCACCTCAAAGCTGTTCCGCGCGGTTCTATCTAGTTACGCGTTAAACCAACTAGAATTTTTTTCCGGTCTCTCCCAGGACAGGCACAAACACGCACCTCAAAGCTGTTCCGTCCCAGTAGATTGAATTCTAGATCCGGTCGTCAAC	0.6	10	20	74	53	3.2700000000000005	1955-05-01	1955-05-01
peg_87	3	R273H	c.818G>A	TP53	chr17	7577120	7577120	SNV	Observed SNV	Missense	C	T	273	DBD	565	AATCTACTGGGACGGAACAGCTTTGAGGTGCGTGTTTGTGCCTGTCCTGGGAGAGACCGG	AATCTACTGGGACGGAACAGCTTTGAGGTGCATGTTTGTGCCTGTCCTGGGAGAGACCGG	7577126	-	AGG	ACTGGGACGGAACAGCTTTG	AGCTGTTCCG	10	GGACAGGCACAAACATGCACCTCAA	25	GGACAGGCACAAACATGCACCTCAAAGCTGTTCCG	AGCGTACACGTCTCACACCGACTGGGACGGAACAGCTTTGGTTTTAGAGCTAGAAATAGCAAGTTAAAATAAGGCTAGTCCGTTATCAACTTGAAAAAGTGGCACCGAGTCGGTGCGGACAGGCACAAACATGCACCTCAAAGCTGTTCCGCGCGGTTCTATCTAGTTACGCGTTAAACCAACTAGAATTTTTTTCCGGTCTCTCCCAGGACAGGCACAAACACGCACCTCAAAGCTGTTCCGTCCCAGTAGATTGAATTCTAGATCCGGTCGTCAAC	0.6	10	15	74	53	3.2700000000000005	1955-05-01	1955-05-01
peg_88	3	R273H	c.818G>A	TP53	chr17	7577120	7577120	SNV	Observed SNV	Missense	C	T	273	DBD	565	AATCTACTGGGACGGAACAGCTTTGAGGTGCGTGTTTGTGCCTGTCCTGGGAGAGACCGG	AATCTACTGGGACGGAACAGCTTTGAGGTGCATGTTTGTGCCTGTCCTGGGAGAGACCGG	7577126	-	AGG	ACTGGGACGGAACAGCTTTG	AGCTGTTCCGTCC	13	GGACAGGCACAAACATGCACCTCAA	25	GGACAGGCACAAACATGCACCTCAAAGCTGTTCCGTCC	AGCGTACACGTCTCACACCGACTGGGACGGAACAGCTTTGGTTTTAGAGCTAGAAATAGCAAGTTAAAATAAGGCTAGTCCGTTATCAACTTGAAAAAGTGGCACCGAGTCGGTGCGGACAGGCACAAACATGCACCTCAAAGCTGTTCCGTCCCGCGGTTCTATCTAGTTACGCGTTAAACCAACTAGAATTTTTTTCCGGTCTCTCCCAGGACAGGCACAAACACGCACCTCAAAGCTGTTCCGTCCCAGTAGATTGAATTCTAGATCCGGTCGTCAAC	0.6153846153846154	10	15	74	53	3.193076923076924	1955-05-01	1955-05-01
peg_89	3	R273H	c.818G>A	TP53	chr17	7577120	7577120	SNV	Observed SNV	Missense	C	T	273	DBD	565	AATCTACTGGGACGGAACAGCTTTGAGGTGCGTGTTTGTGCCTGTCCTGGGAGAGACCGG	AATCTACTGGGACGGAACAGCTTTGAGGTGCATGTTTGTGCCTGTCCTGGGAGAGACCGG	7577126	-	AGG	ACTGGGACGGAACAGCTTTG	AGCTGTTCCGTCC	13	TCCCAGGACAGGCACAAACATGCACCTCAA	30	TCCCAGGACAGGCACAAACATGCACCTCAAAGCTGTTCCGTCC	AGCGTACACGTCTCACACCGACTGGGACGGAACAGCTTTGGTTTTAGAGCTAGAAATAGCAAGTTAAAATAAGGCTAGTCCGTTATCAACTTGAAAAAGTGGCACCGAGTCGGTGCTCCCAGGACAGGCACAAACATGCACCTCAAAGCTGTTCCGTCCCGCGGTTCTATCTAGTTACGCGTTAAACCAACTAGAATTTTTTTCCGGTCTCTCCCAGGACAGGCACAAACACGCACCTCAAAGCTGTTCCGTCCCAGTAGATTGAATTCTAGATCCGGTCGTCAAC	0.6153846153846154	10	20	74	53	3.193076923076924	1955-05-01	1955-05-01
peg_90	3	R273H	c.818G>A	TP53	chr17	7577120	7577120	SNV	Observed SNV	Missense	C	T	273	DBD	565	GGGACGGAACAGCTTTGAGGTGCGTGTTTGTGCCTGTCCTGGGAGAGACCGGCGCACAGA	GGGACGGAACAGCTTTGAGGTGCATGTTTGTGCCTGTCCTGGGAGAGACCGGCGCACAGA	7577108	+	AGG	GCGCCGGTCTCTCCCAGGAC	AGAGAGGGTC	10	CTGTCCGTGTTTGTACGTGGAGTTTCGACA	30	ACAGCTTTGAGGTGCATGTTTGTGCCTGTCCTGGGAGAGA	AGCGTACACGTCTCACACCGGCGCCGGTCTCTCCCAGGACGTTTTAGAGCTAGAAATAGCAAGTTAAAATAAGGCTAGTCCGTTATCAACTTGAAAAAGTGGCACCGAGTCGGTGCACAGCTTTGAGGTGCATGTTTGTGCCTGTCCTGGGAGAGACGCGGTTCTATCTAGTTACGCGTTAAACCAACTAGAATTTTTTTTCTGTGCGCCGGTCTCTCCCAGGACAGGCACAAACACGCACCTCAAAGCTGTTCCGTCCCGAATTCTAGATCCGGTCGTCAAC	0.6	15	15	69	46	3.15	1955-05-01	1955-05-01
peg_91	3	R273H	c.818G>A	TP53	chr17	7577120	7577120	SNV	Observed SNV	Missense	C	T	273	DBD	565	CCTGAGTAGTGGTAATCTACTGGGACGGAACAGCTTTGAGGTGCGTGTTTGTGCCTGTCC	CCTGAGTAGTGGTAATCTACTGGGACGGAACAGCTTTGAGGTGCATGTTTGTGCCTGTCC	7577139	-	CGG	GTAGTGGTAATCTACTGGGA	CAGTAGATTACCACT	15	ACAAACATGCACCTCAAAGCTGTTCCGTCC	30	ACAAACATGCACCTCAAAGCTGTTCCGTCCCAGTAGATTACCACT	AGCGTACACGTCTCACACCGGTAGTGGTAATCTACTGGGAGTTTTAGAGCTAGAAATAGCAAGTTAAAATAAGGCTAGTCCGTTATCAACTTGAAAAAGTGGCACCGAGTCGGTGCACAAACATGCACCTCAAAGCTGTTCCGTCCCAGTAGATTACCACTCGCGGTTCTATCTAGTTACGCGTTAAACCAACTAGAATTTTTTTGGACAGGCACAAACACGCACCTCAAAGCTGTTCCGTCCCAGTAGATTACCACTACTCAGGGAATTCTAGATCCGGTCGTCAAC	0.4	23	7	82	98	2.8666666666666667	1955-05-01	1955-05-01
peg_92	3	R273H	c.818G>A	TP53	chr17	7577120	7577120	SNV	Observed SNV	Missense	C	T	273	DBD	565	CCTGAGTAGTGGTAATCTACTGGGACGGAACAGCTTTGAGGTGCGTGTTTGTGCCTGTCC	CCTGAGTAGTGGTAATCTACTGGGACGGAACAGCTTTGAGGTGCATGTTTGTGCCTGTCC	7577139	-	CGG	GTAGTGGTAATCTACTGGGA	CAGTAGATTACCA	13	ACAAACATGCACCTCAAAGCTGTTCCGTCC	30	ACAAACATGCACCTCAAAGCTGTTCCGTCCCAGTAGATTACCA	AGCGTACACGTCTCACACCGGTAGTGGTAATCTACTGGGAGTTTTAGAGCTAGAAATAGCAAGTTAAAATAAGGCTAGTCCGTTATCAACTTGAAAAAGTGGCACCGAGTCGGTGCACAAACATGCACCTCAAAGCTGTTCCGTCCCAGTAGATTACCACGCGGTTCTATCTAGTTACGCGTTAAACCAACTAGAATTTTTTTGGACAGGCACAAACACGCACCTCAAAGCTGTTCCGTCCCAGTAGATTACCACTACTCAGGGAATTCTAGATCCGGTCGTCAAC	0.3846153846153846	23	7	82	98	2.7897435897435896	1955-05-01	1955-05-01
peg_93	3	R273H	c.818G>A	TP53	chr17	7577120	7577120	SNV	Observed SNV	Missense	C	T	273	DBD	565	AATCTACTGGGACGGAACAGCTTTGAGGTGCGTGTTTGTGCCTGTCCTGGGAGAGACCGG	AATCTACTGGGACGGAACAGCTTTGAGGTGCATGTTTGTGCCTGTCCTGGGAGAGACCGG	7577126	-	AGG	ACTGGGACGGAACAGCTTTG	AGCTGTTCCGTCCCA	15	GGCACAAACATGCACCTCAA	20	GGCACAAACATGCACCTCAAAGCTGTTCCGTCCCA	AGCGTACACGTCTCACACCGACTGGGACGGAACAGCTTTGGTTTTAGAGCTAGAAATAGCAAGTTAAAATAAGGCTAGTCCGTTATCAACTTGAAAAAGTGGCACCGAGTCGGTGCGGCACAAACATGCACCTCAAAGCTGTTCCGTCCCACGCGGTTCTATCTAGTTACGCGTTAAACCAACTAGAATTTTTTTCCGGTCTCTCCCAGGACAGGCACAAACACGCACCTCAAAGCTGTTCCGTCCCAGTAGATTGAATTCTAGATCCGGTCGTCAAC	0.6	10	10	74	53	2.7366666666666664	1955-05-01	1955-05-01
peg_94	3	R273H	c.818G>A	TP53	chr17	7577120	7577120	SNV	Observed SNV	Missense	C	T	273	DBD	565	AATCTACTGGGACGGAACAGCTTTGAGGTGCGTGTTTGTGCCTGTCCTGGGAGAGACCGG	AATCTACTGGGACGGAACAGCTTTGAGGTGCATGTTTGTGCCTGTCCTGGGAGAGACCGG	7577126	-	AGG	ACTGGGACGGAACAGCTTTG	AGCTGTTCCG	10	GGCACAAACATGCACCTCAA	20	GGCACAAACATGCACCTCAAAGCTGTTCCG	AGCGTACACGTCTCACACCGACTGGGACGGAACAGCTTTGGTTTTAGAGCTAGAAATAGCAAGTTAAAATAAGGCTAGTCCGTTATCAACTTGAAAAAGTGGCACCGAGTCGGTGCGGCACAAACATGCACCTCAAAGCTGTTCCGCGCGGTTCTATCTAGTTACGCGTTAAACCAACTAGAATTTTTTTCCGGTCTCTCCCAGGACAGGCACAAACACGCACCTCAAAGCTGTTCCGTCCCAGTAGATTGAATTCTAGATCCGGTCGTCAAC	0.6	10	10	74	53	2.7366666666666664	1955-05-01	1955-05-01
peg_95	3	R273H	c.818G>A	TP53	chr17	7577120	7577120	SNV	Observed SNV	Missense	C	T	273	DBD	565	GGGACGGAACAGCTTTGAGGTGCGTGTTTGTGCCTGTCCTGGGAGAGACCGGCGCACAGA	GGGACGGAACAGCTTTGAGGTGCATGTTTGTGCCTGTCCTGGGAGAGACCGGCGCACAGA	7577108	+	AGG	GCGCCGGTCTCTCCCAGGAC	GCCAGAGAGGGTC	13	CTGTCCGTGTTTGTACGTGGAGTTTCGACA	30	ACAGCTTTGAGGTGCATGTTTGTGCCTGTCCTGGGAGAGACCG	AGCGTACACGTCTCACACCGGCGCCGGTCTCTCCCAGGACGTTTTAGAGCTAGAAATAGCAAGTTAAAATAAGGCTAGTCCGTTATCAACTTGAAAAAGTGGCACCGAGTCGGTGCACAGCTTTGAGGTGCATGTTTGTGCCTGTCCTGGGAGAGACCGCGCGGTTCTATCTAGTTACGCGTTAAACCAACTAGAATTTTTTTTCTGTGCGCCGGTCTCTCCCAGGACAGGCACAAACACGCACCTCAAAGCTGTTCCGTCCCGAATTCTAGATCCGGTCGTCAAC	0.6923076923076923	15	15	69	46	2.6884615384615382	1955-05-01	1955-05-01
peg_96	3	R273H	c.818G>A	TP53	chr17	7577120	7577120	SNV	Observed SNV	Missense	C	T	273	DBD	565	AATCTACTGGGACGGAACAGCTTTGAGGTGCGTGTTTGTGCCTGTCCTGGGAGAGACCGG	AATCTACTGGGACGGAACAGCTTTGAGGTGCATGTTTGTGCCTGTCCTGGGAGAGACCGG	7577126	-	AGG	ACTGGGACGGAACAGCTTTG	AGCTGTTCCGTCC	13	GGCACAAACATGCACCTCAA	20	GGCACAAACATGCACCTCAAAGCTGTTCCGTCC	AGCGTACACGTCTCACACCGACTGGGACGGAACAGCTTTGGTTTTAGAGCTAGAAATAGCAAGTTAAAATAAGGCTAGTCCGTTATCAACTTGAAAAAGTGGCACCGAGTCGGTGCGGCACAAACATGCACCTCAAAGCTGTTCCGTCCCGCGGTTCTATCTAGTTACGCGTTAAACCAACTAGAATTTTTTTCCGGTCTCTCCCAGGACAGGCACAAACACGCACCTCAAAGCTGTTCCGTCCCAGTAGATTGAATTCTAGATCCGGTCGTCAAC	0.6153846153846154	10	10	74	53	2.6597435897435893	1955-05-01	1955-05-01
peg_97	3	R273H	c.818G>A	TP53	chr17	7577120	7577120	SNV	Observed SNV	Missense	C	T	273	DBD	565	GGGACGGAACAGCTTTGAGGTGCGTGTTTGTGCCTGTCCTGGGAGAGACCGGCGCACAGA	GGGACGGAACAGCTTTGAGGTGCATGTTTGTGCCTGTCCTGGGAGAGACCGGCGCACAGA	7577108	+	AGG	GCGCCGGTCTCTCCCAGGAC	AGAGAGGGTC	10	CTGTCCGTGTTTGTACGTGGAGTTT	25	TTTGAGGTGCATGTTTGTGCCTGTCCTGGGAGAGA	AGCGTACACGTCTCACACCGGCGCCGGTCTCTCCCAGGACGTTTTAGAGCTAGAAATAGCAAGTTAAAATAAGGCTAGTCCGTTATCAACTTGAAAAAGTGGCACCGAGTCGGTGCTTTGAGGTGCATGTTTGTGCCTGTCCTGGGAGAGACGCGGTTCTATCTAGTTACGCGTTAAACCAACTAGAATTTTTTTTCTGTGCGCCGGTCTCTCCCAGGACAGGCACAAACACGCACCTCAAAGCTGTTCCGTCCCGAATTCTAGATCCGGTCGTCAAC	0.6	15	10	69	46	2.4833333333333334	1955-05-01	1955-05-01
peg_98	3	R273H	c.818G>A	TP53	chr17	7577120	7577120	SNV	Observed SNV	Missense	C	T	273	DBD	565	GGGACGGAACAGCTTTGAGGTGCGTGTTTGTGCCTGTCCTGGGAGAGACCGGCGCACAGA	GGGACGGAACAGCTTTGAGGTGCATGTTTGTGCCTGTCCTGGGAGAGACCGGCGCACAGA	7577108	+	AGG	GCGCCGGTCTCTCCCAGGAC	CGGCCAGAGAGGGTC	15	CTGTCCGTGTTTGTACGTGGAGTTTCGACA	30	ACAGCTTTGAGGTGCATGTTTGTGCCTGTCCTGGGAGAGACCGGC	AGCGTACACGTCTCACACCGGCGCCGGTCTCTCCCAGGACGTTTTAGAGCTAGAAATAGCAAGTTAAAATAAGGCTAGTCCGTTATCAACTTGAAAAAGTGGCACCGAGTCGGTGCACAGCTTTGAGGTGCATGTTTGTGCCTGTCCTGGGAGAGACCGGCCGCGGTTCTATCTAGTTACGCGTTAAACCAACTAGAATTTTTTTTCTGTGCGCCGGTCTCTCCCAGGACAGGCACAAACACGCACCTCAAAGCTGTTCCGTCCCGAATTCTAGATCCGGTCGTCAAC	0.7333333333333333	15	15	69	46	2.4833333333333334	1955-05-01	1955-05-01
peg_99	3	R273H	c.818G>A	TP53	chr17	7577120	7577120	SNV	Observed SNV	Missense	C	T	273	DBD	565	CCTGAGTAGTGGTAATCTACTGGGACGGAACAGCTTTGAGGTGCGTGTTTGTGCCTGTCC	CCTGAGTAGTGGTAATCTACTGGGACGGAACAGCTTTGAGGTGCATGTTTGTGCCTGTCC	7577139	-	CGG	GTAGTGGTAATCTACTGGGA	CAGTAGATTA	10	ACAAACATGCACCTCAAAGCTGTTCCGTCC	30	ACAAACATGCACCTCAAAGCTGTTCCGTCCCAGTAGATTA	AGCGTACACGTCTCACACCGGTAGTGGTAATCTACTGGGAGTTTTAGAGCTAGAAATAGCAAGTTAAAATAAGGCTAGTCCGTTATCAACTTGAAAAAGTGGCACCGAGTCGGTGCACAAACATGCACCTCAAAGCTGTTCCGTCCCAGTAGATTACGCGGTTCTATCTAGTTACGCGTTAAACCAACTAGAATTTTTTTGGACAGGCACAAACACGCACCTCAAAGCTGTTCCGTCCCAGTAGATTACCACTACTCAGGGAATTCTAGATCCGGTCGTCAAC	0.3	23	7	82	98	2.3666666666666667	1955-05-01	1955-05-01
peg_100	3	R273H	c.818G>A	TP53	chr17	7577120	7577120	SNV	Observed SNV	Missense	C	T	273	DBD	565	GGAACAGCTTTGAGGTGCGTGTTTGTGCCTGTCCTGGGAGAGACCGGCGCACAGAGGAAG	GGAACAGCTTTGAGGTGCATGTTTGTGCCTGTCCTGGGAGAGACCGGCGCACAGAGGAAG	7577103	+	AGG	TCTGTGCGCCGGTCTCTCCC	ACACGCGGCCAGAGA	15	GGGTCCTGTCCGTGTTTGTACGTGGAGTTT	30	TTTGAGGTGCATGTTTGTGCCTGTCCTGGGAGAGACCGGCGCACA	AGCGTACACGTCTCACACCGTCTGTGCGCCGGTCTCTCCCGTTTTAGAGCTAGAAATAGCAAGTTAAAATAAGGCTAGTCCGTTATCAACTTGAAAAAGTGGCACCGAGTCGGTGCTTTGAGGTGCATGTTTGTGCCTGTCCTGGGAGAGACCGGCGCACACGCGGTTCTATCTAGTTACGCGTTAAACCAACTAGAATTTTTTTCTTCCTCTGTGCGCCGGTCTCTCCCAGGACAGGCACAAACACGCACCTCAAAGCTGTTCCGAATTCTAGATCCGGTCGTCAAC	0.6666666666666666	20	10	72	50	2.22	1955-05-01	1955-05-01
peg_101	3	R273H	c.818G>A	TP53	chr17	7577120	7577120	SNV	Observed SNV	Missense	C	T	273	DBD	565	GGAACAGCTTTGAGGTGCGTGTTTGTGCCTGTCCTGGGAGAGACCGGCGCACAGAGGAAG	GGAACAGCTTTGAGGTGCATGTTTGTGCCTGTCCTGGGAGAGACCGGCGCACAGAGGAAG	7577103	+	AGG	TCTGTGCGCCGGTCTCTCCC	ACGCGGCCAGAGA	13	GGGTCCTGTCCGTGTTTGTACGTGGAGTTT	30	TTTGAGGTGCATGTTTGTGCCTGTCCTGGGAGAGACCGGCGCA	AGCGTACACGTCTCACACCGTCTGTGCGCCGGTCTCTCCCGTTTTAGAGCTAGAAATAGCAAGTTAAAATAAGGCTAGTCCGTTATCAACTTGAAAAAGTGGCACCGAGTCGGTGCTTTGAGGTGCATGTTTGTGCCTGTCCTGGGAGAGACCGGCGCACGCGGTTCTATCTAGTTACGCGTTAAACCAACTAGAATTTTTTTCTTCCTCTGTGCGCCGGTCTCTCCCAGGACAGGCACAAACACGCACCTCAAAGCTGTTCCGAATTCTAGATCCGGTCGTCAAC	0.6923076923076923	20	10	72	50	2.091794871794872	1955-05-01	1955-05-01
peg_102	3	R273H	c.818G>A	TP53	chr17	7577120	7577120	SNV	Observed SNV	Missense	C	T	273	DBD	565	AATCTACTGGGACGGAACAGCTTTGAGGTGCGTGTTTGTGCCTGTCCTGGGAGAGACCGG	AATCTACTGGGACGGAACAGCTTTGAGGTGCATGTTTGTGCCTGTCCTGGGAGAGACCGG	7577126	-	AGG	ACTGGGACGGAACAGCTTTG	AGCTGTTCCG	10	AAACATGCACCTCAA	15	AAACATGCACCTCAAAGCTGTTCCG	AGCGTACACGTCTCACACCGACTGGGACGGAACAGCTTTGGTTTTAGAGCTAGAAATAGCAAGTTAAAATAAGGCTAGTCCGTTATCAACTTGAAAAAGTGGCACCGAGTCGGTGCAAACATGCACCTCAAAGCTGTTCCGCGCGGTTCTATCTAGTTACGCGTTAAACCAACTAGAATTTTTTTCCGGTCTCTCCCAGGACAGGCACAAACACGCACCTCAAAGCTGTTCCGTCCCAGTAGATTGAATTCTAGATCCGGTCGTCAAC	0.6	10	5	74	53	2.0700000000000003	1955-05-01	1955-05-01
peg_103	3	R273H	c.818G>A	TP53	chr17	7577120	7577120	SNV	Observed SNV	Missense	C	T	273	DBD	565	AATCTACTGGGACGGAACAGCTTTGAGGTGCGTGTTTGTGCCTGTCCTGGGAGAGACCGG	AATCTACTGGGACGGAACAGCTTTGAGGTGCATGTTTGTGCCTGTCCTGGGAGAGACCGG	7577126	-	AGG	ACTGGGACGGAACAGCTTTG	AGCTGTTCCGTCCCA	15	AAACATGCACCTCAA	15	AAACATGCACCTCAAAGCTGTTCCGTCCCA	AGCGTACACGTCTCACACCGACTGGGACGGAACAGCTTTGGTTTTAGAGCTAGAAATAGCAAGTTAAAATAAGGCTAGTCCGTTATCAACTTGAAAAAGTGGCACCGAGTCGGTGCAAACATGCACCTCAAAGCTGTTCCGTCCCACGCGGTTCTATCTAGTTACGCGTTAAACCAACTAGAATTTTTTTCCGGTCTCTCCCAGGACAGGCACAAACACGCACCTCAAAGCTGTTCCGTCCCAGTAGATTGAATTCTAGATCCGGTCGTCAAC	0.6	10	5	74	53	2.0700000000000003	1955-05-01	1955-05-01
peg_104	3	R273H	c.818G>A	TP53	chr17	7577120	7577120	SNV	Observed SNV	Missense	C	T	273	DBD	565	GGAACAGCTTTGAGGTGCGTGTTTGTGCCTGTCCTGGGAGAGACCGGCGCACAGAGGAAG	GGAACAGCTTTGAGGTGCATGTTTGTGCCTGTCCTGGGAGAGACCGGCGCACAGAGGAAG	7577103	+	AGG	TCTGTGCGCCGGTCTCTCCC	CGGCCAGAGA	10	GGGTCCTGTCCGTGTTTGTACGTGGAGTTT	30	TTTGAGGTGCATGTTTGTGCCTGTCCTGGGAGAGACCGGC	AGCGTACACGTCTCACACCGTCTGTGCGCCGGTCTCTCCCGTTTTAGAGCTAGAAATAGCAAGTTAAAATAAGGCTAGTCCGTTATCAACTTGAAAAAGTGGCACCGAGTCGGTGCTTTGAGGTGCATGTTTGTGCCTGTCCTGGGAGAGACCGGCCGCGGTTCTATCTAGTTACGCGTTAAACCAACTAGAATTTTTTTCTTCCTCTGTGCGCCGGTCTCTCCCAGGACAGGCACAAACACGCACCTCAAAGCTGTTCCGAATTCTAGATCCGGTCGTCAAC	0.7	20	10	72	50	2.053333333333333	1955-05-01	1955-05-01
peg_105	3	R273H	c.818G>A	TP53	chr17	7577120	7577120	SNV	Observed SNV	Missense	C	T	273	DBD	565	GGGACGGAACAGCTTTGAGGTGCGTGTTTGTGCCTGTCCTGGGAGAGACCGGCGCACAGA	GGGACGGAACAGCTTTGAGGTGCATGTTTGTGCCTGTCCTGGGAGAGACCGGCGCACAGA	7577108	+	AGG	GCGCCGGTCTCTCCCAGGAC	GCCAGAGAGGGTC	13	CTGTCCGTGTTTGTACGTGGAGTTT	25	TTTGAGGTGCATGTTTGTGCCTGTCCTGGGAGAGACCG	AGCGTACACGTCTCACACCGGCGCCGGTCTCTCCCAGGACGTTTTAGAGCTAGAAATAGCAAGTTAAAATAAGGCTAGTCCGTTATCAACTTGAAAAAGTGGCACCGAGTCGGTGCTTTGAGGTGCATGTTTGTGCCTGTCCTGGGAGAGACCGCGCGGTTCTATCTAGTTACGCGTTAAACCAACTAGAATTTTTTTTCTGTGCGCCGGTCTCTCCCAGGACAGGCACAAACACGCACCTCAAAGCTGTTCCGTCCCGAATTCTAGATCCGGTCGTCAAC	0.6923076923076923	15	10	69	46	2.021794871794872	1955-05-01	1955-05-01
peg_106	3	R273H	c.818G>A	TP53	chr17	7577120	7577120	SNV	Observed SNV	Missense	C	T	273	DBD	565	AATCTACTGGGACGGAACAGCTTTGAGGTGCGTGTTTGTGCCTGTCCTGGGAGAGACCGG	AATCTACTGGGACGGAACAGCTTTGAGGTGCATGTTTGTGCCTGTCCTGGGAGAGACCGG	7577126	-	AGG	ACTGGGACGGAACAGCTTTG	AGCTGTTCCGTCC	13	AAACATGCACCTCAA	15	AAACATGCACCTCAAAGCTGTTCCGTCC	AGCGTACACGTCTCACACCGACTGGGACGGAACAGCTTTGGTTTTAGAGCTAGAAATAGCAAGTTAAAATAAGGCTAGTCCGTTATCAACTTGAAAAAGTGGCACCGAGTCGGTGCAAACATGCACCTCAAAGCTGTTCCGTCCCGCGGTTCTATCTAGTTACGCGTTAAACCAACTAGAATTTTTTTCCGGTCTCTCCCAGGACAGGCACAAACACGCACCTCAAAGCTGTTCCGTCCCAGTAGATTGAATTCTAGATCCGGTCGTCAAC	0.6153846153846154	10	5	74	53	1.9930769230769232	1955-05-01	1955-05-01
peg_107	3	R273H	c.818G>A	TP53	chr17	7577120	7577120	SNV	Observed SNV	Missense	C	T	273	DBD	565	CTATCCTGAGTAGTGGTAATCTACTGGGACGGAACAGCTTTGAGGTGCGTGTTTGTGCCT	CTATCCTGAGTAGTGGTAATCTACTGGGACGGAACAGCTTTGAGGTGCATGTTTGTGCCT	7577143	-	GGG	CTGAGTAGTGGTAATCTACT	AGATTACCAC	10	ACATGCACCTCAAAGCTGTTCCGTCCCAGT	30	ACATGCACCTCAAAGCTGTTCCGTCCCAGTAGATTACCAC	AGCGTACACGTCTCACACCGCTGAGTAGTGGTAATCTACTGTTTTAGAGCTAGAAATAGCAAGTTAAAATAAGGCTAGTCCGTTATCAACTTGAAAAAGTGGCACCGAGTCGGTGCACATGCACCTCAAAGCTGTTCCGTCCCAGTAGATTACCACCGCGGTTCTATCTAGTTACGCGTTAAACCAACTAGAATTTTTTTAGGCACAAACACGCACCTCAAAGCTGTTCCGTCCCAGTAGATTACCACTACTCAGGATAGGAATTCTAGATCCGGTCGTCAAC	0.4	27	3	83	59	1.9533333333333327	1955-05-01	1955-05-01
peg_108	3	R273H	c.818G>A	TP53	chr17	7577120	7577120	SNV	Observed SNV	Missense	C	T	273	DBD	565	CTATCCTGAGTAGTGGTAATCTACTGGGACGGAACAGCTTTGAGGTGCGTGTTTGTGCCT	CTATCCTGAGTAGTGGTAATCTACTGGGACGGAACAGCTTTGAGGTGCATGTTTGTGCCT	7577143	-	GGG	CTGAGTAGTGGTAATCTACT	AGATTACCACTACTC	15	ACATGCACCTCAAAGCTGTTCCGTCCCAGT	30	ACATGCACCTCAAAGCTGTTCCGTCCCAGTAGATTACCACTACTC	AGCGTACACGTCTCACACCGCTGAGTAGTGGTAATCTACTGTTTTAGAGCTAGAAATAGCAAGTTAAAATAAGGCTAGTCCGTTATCAACTTGAAAAAGTGGCACCGAGTCGGTGCACATGCACCTCAAAGCTGTTCCGTCCCAGTAGATTACCACTACTCCGCGGTTCTATCTAGTTACGCGTTAAACCAACTAGAATTTTTTTAGGCACAAACACGCACCTCAAAGCTGTTCCGTCCCAGTAGATTACCACTACTCAGGATAGGAATTCTAGATCCGGTCGTCAAC	0.4	27	3	83	59	1.9533333333333327	1955-05-01	1955-05-01
peg_109	3	R273H	c.818G>A	TP53	chr17	7577120	7577120	SNV	Observed SNV	Missense	C	T	273	DBD	565	CTATCCTGAGTAGTGGTAATCTACTGGGACGGAACAGCTTTGAGGTGCGTGTTTGTGCCT	CTATCCTGAGTAGTGGTAATCTACTGGGACGGAACAGCTTTGAGGTGCATGTTTGTGCCT	7577143	-	GGG	CTGAGTAGTGGTAATCTACT	AGATTACCACTAC	13	ACATGCACCTCAAAGCTGTTCCGTCCCAGT	30	ACATGCACCTCAAAGCTGTTCCGTCCCAGTAGATTACCACTAC	AGCGTACACGTCTCACACCGCTGAGTAGTGGTAATCTACTGTTTTAGAGCTAGAAATAGCAAGTTAAAATAAGGCTAGTCCGTTATCAACTTGAAAAAGTGGCACCGAGTCGGTGCACATGCACCTCAAAGCTGTTCCGTCCCAGTAGATTACCACTACCGCGGTTCTATCTAGTTACGCGTTAAACCAACTAGAATTTTTTTAGGCACAAACACGCACCTCAAAGCTGTTCCGTCCCAGTAGATTACCACTACTCAGGATAGGAATTCTAGATCCGGTCGTCAAC	0.3846153846153846	27	3	83	59	1.8764102564102565	1955-05-01	1955-05-01
peg_110	3	R273H	c.818G>A	TP53	chr17	7577120	7577120	SNV	Observed SNV	Missense	C	T	273	DBD	565	GGGACGGAACAGCTTTGAGGTGCGTGTTTGTGCCTGTCCTGGGAGAGACCGGCGCACAGA	GGGACGGAACAGCTTTGAGGTGCATGTTTGTGCCTGTCCTGGGAGAGACCGGCGCACAGA	7577108	+	AGG	GCGCCGGTCTCTCCCAGGAC	CGGCCAGAGAGGGTC	15	CTGTCCGTGTTTGTACGTGGAGTTT	25	TTTGAGGTGCATGTTTGTGCCTGTCCTGGGAGAGACCGGC	AGCGTACACGTCTCACACCGGCGCCGGTCTCTCCCAGGACGTTTTAGAGCTAGAAATAGCAAGTTAAAATAAGGCTAGTCCGTTATCAACTTGAAAAAGTGGCACCGAGTCGGTGCTTTGAGGTGCATGTTTGTGCCTGTCCTGGGAGAGACCGGCCGCGGTTCTATCTAGTTACGCGTTAAACCAACTAGAATTTTTTTTCTGTGCGCCGGTCTCTCCCAGGACAGGCACAAACACGCACCTCAAAGCTGTTCCGTCCCGAATTCTAGATCCGGTCGTCAAC	0.7333333333333333	15	10	69	46	1.8166666666666669	1955-05-01	1955-05-01
peg_111	3	R273H	c.818G>A	TP53	chr17	7577120	7577120	SNV	Observed SNV	Missense	C	T	273	DBD	565	GGGACGGAACAGCTTTGAGGTGCGTGTTTGTGCCTGTCCTGGGAGAGACCGGCGCACAGA	GGGACGGAACAGCTTTGAGGTGCATGTTTGTGCCTGTCCTGGGAGAGACCGGCGCACAGA	7577108	+	AGG	GCGCCGGTCTCTCCCAGGAC	AGAGAGGGTC	10	CTGTCCGTGTTTGTACGTGG	20	GGTGCATGTTTGTGCCTGTCCTGGGAGAGA	AGCGTACACGTCTCACACCGGCGCCGGTCTCTCCCAGGACGTTTTAGAGCTAGAAATAGCAAGTTAAAATAAGGCTAGTCCGTTATCAACTTGAAAAAGTGGCACCGAGTCGGTGCGGTGCATGTTTGTGCCTGTCCTGGGAGAGACGCGGTTCTATCTAGTTACGCGTTAAACCAACTAGAATTTTTTTTCTGTGCGCCGGTCTCTCCCAGGACAGGCACAAACACGCACCTCAAAGCTGTTCCGTCCCGAATTCTAGATCCGGTCGTCAAC	0.6	15	5	69	46	1.8166666666666664	1955-05-01	1955-05-01
peg_112	3	R273H	c.818G>A	TP53	chr17	7577120	7577120	SNV	Observed SNV	Missense	C	T	273	DBD	565	GGAACAGCTTTGAGGTGCGTGTTTGTGCCTGTCCTGGGAGAGACCGGCGCACAGAGGAAG	GGAACAGCTTTGAGGTGCATGTTTGTGCCTGTCCTGGGAGAGACCGGCGCACAGAGGAAG	7577103	+	AGG	TCTGTGCGCCGGTCTCTCCC	ACACGCGGCCAGAGA	15	GGGTCCTGTCCGTGTTTGTACGTGG	25	GGTGCATGTTTGTGCCTGTCCTGGGAGAGACCGGCGCACA	AGCGTACACGTCTCACACCGTCTGTGCGCCGGTCTCTCCCGTTTTAGAGCTAGAAATAGCAAGTTAAAATAAGGCTAGTCCGTTATCAACTTGAAAAAGTGGCACCGAGTCGGTGCGGTGCATGTTTGTGCCTGTCCTGGGAGAGACCGGCGCACACGCGGTTCTATCTAGTTACGCGTTAAACCAACTAGAATTTTTTTCTTCCTCTGTGCGCCGGTCTCTCCCAGGACAGGCACAAACACGCACCTCAAAGCTGTTCCGAATTCTAGATCCGGTCGTCAAC	0.6666666666666666	20	5	72	50	1.5533333333333337	1955-05-01	1955-05-01
peg_113	3	R273H	c.818G>A	TP53	chr17	7577120	7577120	SNV	Observed SNV	Missense	C	T	273	DBD	565	GGAACAGCTTTGAGGTGCGTGTTTGTGCCTGTCCTGGGAGAGACCGGCGCACAGAGGAAG	GGAACAGCTTTGAGGTGCATGTTTGTGCCTGTCCTGGGAGAGACCGGCGCACAGAGGAAG	7577103	+	AGG	TCTGTGCGCCGGTCTCTCCC	ACGCGGCCAGAGA	13	GGGTCCTGTCCGTGTTTGTACGTGG	25	GGTGCATGTTTGTGCCTGTCCTGGGAGAGACCGGCGCA	AGCGTACACGTCTCACACCGTCTGTGCGCCGGTCTCTCCCGTTTTAGAGCTAGAAATAGCAAGTTAAAATAAGGCTAGTCCGTTATCAACTTGAAAAAGTGGCACCGAGTCGGTGCGGTGCATGTTTGTGCCTGTCCTGGGAGAGACCGGCGCACGCGGTTCTATCTAGTTACGCGTTAAACCAACTAGAATTTTTTTCTTCCTCTGTGCGCCGGTCTCTCCCAGGACAGGCACAAACACGCACCTCAAAGCTGTTCCGAATTCTAGATCCGGTCGTCAAC	0.6923076923076923	20	5	72	50	1.425128205128205	1955-05-01	1955-05-01
peg_114	4	R248W	c.742C>T	TP53	chr17	7577539	7577539	SNV	Observed SNV	Missense	G	A	248	DBD	499	TTCCTGCATGGGCGGCATGAACCGGAGGCCCATCCTCACCATCATCACACTGGAAGACTC	TTCCTGCATGGGCGGCATGAACTGGAGGCCCATCCTCACCATCATCACACTGGAAGACTC	7577536	-	AGG	GCATGGGCGGCATGAACCGG	GTTCATGCCG	10	TGATGATGGTGAGGATGGGCCTCCA	25	TGATGATGGTGAGGATGGGCCTCCAGTTCATGCCG	AGCGTACACGTCTCACACCGGCATGGGCGGCATGAACCGGGTTTTAGAGCTAGAAATAGCAAGTTAAAATAAGGCTAGTCCGTTATCAACTTGAAAAAGTGGCACCGAGTCGGTGCTGATGATGGTGAGGATGGGCCTCCAGTTCATGCCGCGCGGTTCTATCTAGTTACGCGTTAAACCAACTAGAATTTTTTTGAGTCTTCCAGTGTGATGATGGTGAGGATGGGCCTCCGGTTCATGCCGCCCATGCAGGAAGAATTCTAGATCCGGTCGTCAAC	0.6	1	24	79	75	3.54	1955-05-01	1955-05-01
peg_115	4	R248W	c.742C>T	TP53	chr17	7577539	7577539	SNV	Observed SNV	Missense	G	A	248	DBD	499	TTCCTGCATGGGCGGCATGAACCGGAGGCCCATCCTCACCATCATCACACTGGAAGACTC	TTCCTGCATGGGCGGCATGAACTGGAGGCCCATCCTCACCATCATCACACTGGAAGACTC	7577536	-	AGG	GCATGGGCGGCATGAACCGG	GTTCATGCCGCCCAT	15	ATGGTGAGGATGGGCCTCCA	20	ATGGTGAGGATGGGCCTCCAGTTCATGCCGCCCAT	AGCGTACACGTCTCACACCGGCATGGGCGGCATGAACCGGGTTTTAGAGCTAGAAATAGCAAGTTAAAATAAGGCTAGTCCGTTATCAACTTGAAAAAGTGGCACCGAGTCGGTGCATGGTGAGGATGGGCCTCCAGTTCATGCCGCCCATCGCGGTTCTATCTAGTTACGCGTTAAACCAACTAGAATTTTTTTGAGTCTTCCAGTGTGATGATGGTGAGGATGGGCCTCCGGTTCATGCCGCCCATGCAGGAAGAATTCTAGATCCGGTCGTCAAC	0.6	1	19	79	75	3.54	1955-05-01	1955-05-01
peg_116	4	R248W	c.742C>T	TP53	chr17	7577539	7577539	SNV	Observed SNV	Missense	G	A	248	DBD	499	TTCCTGCATGGGCGGCATGAACCGGAGGCCCATCCTCACCATCATCACACTGGAAGACTC	TTCCTGCATGGGCGGCATGAACTGGAGGCCCATCCTCACCATCATCACACTGGAAGACTC	7577536	-	AGG	GCATGGGCGGCATGAACCGG	GTTCATGCCG	10	ATGGTGAGGATGGGCCTCCA	20	ATGGTGAGGATGGGCCTCCAGTTCATGCCG	AGCGTACACGTCTCACACCGGCATGGGCGGCATGAACCGGGTTTTAGAGCTAGAAATAGCAAGTTAAAATAAGGCTAGTCCGTTATCAACTTGAAAAAGTGGCACCGAGTCGGTGCATGGTGAGGATGGGCCTCCAGTTCATGCCGCGCGGTTCTATCTAGTTACGCGTTAAACCAACTAGAATTTTTTTGAGTCTTCCAGTGTGATGATGGTGAGGATGGGCCTCCGGTTCATGCCGCCCATGCAGGAAGAATTCTAGATCCGGTCGTCAAC	0.6	1	19	79	75	3.54	1955-05-01	1955-05-01
peg_117	4	R248W	c.742C>T	TP53	chr17	7577539	7577539	SNV	Observed SNV	Missense	G	A	248	DBD	499	TTCCTGCATGGGCGGCATGAACCGGAGGCCCATCCTCACCATCATCACACTGGAAGACTC	TTCCTGCATGGGCGGCATGAACTGGAGGCCCATCCTCACCATCATCACACTGGAAGACTC	7577536	-	AGG	GCATGGGCGGCATGAACCGG	GTTCATGCCG	10	GAGGATGGGCCTCCA	15	GAGGATGGGCCTCCAGTTCATGCCG	AGCGTACACGTCTCACACCGGCATGGGCGGCATGAACCGGGTTTTAGAGCTAGAAATAGCAAGTTAAAATAAGGCTAGTCCGTTATCAACTTGAAAAAGTGGCACCGAGTCGGTGCGAGGATGGGCCTCCAGTTCATGCCGCGCGGTTCTATCTAGTTACGCGTTAAACCAACTAGAATTTTTTTGAGTCTTCCAGTGTGATGATGGTGAGGATGGGCCTCCGGTTCATGCCGCCCATGCAGGAAGAATTCTAGATCCGGTCGTCAAC	0.6	1	14	79	75	3.54	1955-05-01	1955-05-01
peg_118	4	R248W	c.742C>T	TP53	chr17	7577539	7577539	SNV	Observed SNV	Missense	G	A	248	DBD	499	TTCCTGCATGGGCGGCATGAACCGGAGGCCCATCCTCACCATCATCACACTGGAAGACTC	TTCCTGCATGGGCGGCATGAACTGGAGGCCCATCCTCACCATCATCACACTGGAAGACTC	7577536	-	AGG	GCATGGGCGGCATGAACCGG	GTTCATGCCGCCCAT	15	TGATGATGGTGAGGATGGGCCTCCA	25	TGATGATGGTGAGGATGGGCCTCCAGTTCATGCCGCCCAT	AGCGTACACGTCTCACACCGGCATGGGCGGCATGAACCGGGTTTTAGAGCTAGAAATAGCAAGTTAAAATAAGGCTAGTCCGTTATCAACTTGAAAAAGTGGCACCGAGTCGGTGCTGATGATGGTGAGGATGGGCCTCCAGTTCATGCCGCCCATCGCGGTTCTATCTAGTTACGCGTTAAACCAACTAGAATTTTTTTGAGTCTTCCAGTGTGATGATGGTGAGGATGGGCCTCCGGTTCATGCCGCCCATGCAGGAAGAATTCTAGATCCGGTCGTCAAC	0.6	1	24	79	75	3.54	1955-05-01	1955-05-01
peg_119	4	R248W	c.742C>T	TP53	chr17	7577539	7577539	SNV	Observed SNV	Missense	G	A	248	DBD	499	TTCCTGCATGGGCGGCATGAACCGGAGGCCCATCCTCACCATCATCACACTGGAAGACTC	TTCCTGCATGGGCGGCATGAACTGGAGGCCCATCCTCACCATCATCACACTGGAAGACTC	7577536	-	AGG	GCATGGGCGGCATGAACCGG	GTTCATGCCGCCCAT	15	GAGGATGGGCCTCCA	15	GAGGATGGGCCTCCAGTTCATGCCGCCCAT	AGCGTACACGTCTCACACCGGCATGGGCGGCATGAACCGGGTTTTAGAGCTAGAAATAGCAAGTTAAAATAAGGCTAGTCCGTTATCAACTTGAAAAAGTGGCACCGAGTCGGTGCGAGGATGGGCCTCCAGTTCATGCCGCCCATCGCGGTTCTATCTAGTTACGCGTTAAACCAACTAGAATTTTTTTGAGTCTTCCAGTGTGATGATGGTGAGGATGGGCCTCCGGTTCATGCCGCCCATGCAGGAAGAATTCTAGATCCGGTCGTCAAC	0.6	1	14	79	75	3.54	1955-05-01	1955-05-01
peg_120	4	R248W	c.742C>T	TP53	chr17	7577539	7577539	SNV	Observed SNV	Missense	G	A	248	DBD	499	ACATGTGTAACAGTTCCTGCATGGGCGGCATGAACCGGAGGCCCATCCTCACCATCATCA	ACATGTGTAACAGTTCCTGCATGGGCGGCATGAACTGGAGGCCCATCCTCACCATCATCA	7577549	-	CGG	TGTAACAGTTCCTGCATGGG	ATGCAGGAACTGT	13	GTGAGGATGGGCCTCCAGTTCATGCCGCCC	30	GTGAGGATGGGCCTCCAGTTCATGCCGCCCATGCAGGAACTGT	AGCGTACACGTCTCACACCGTGTAACAGTTCCTGCATGGGGTTTTAGAGCTAGAAATAGCAAGTTAAAATAAGGCTAGTCCGTTATCAACTTGAAAAAGTGGCACCGAGTCGGTGCGTGAGGATGGGCCTCCAGTTCATGCCGCCCATGCAGGAACTGTCGCGGTTCTATCTAGTTACGCGTTAAACCAACTAGAATTTTTTTTGATGATGGTGAGGATGGGCCTCCGGTTCATGCCGCCCATGCAGGAACTGTTACACATGTGAATTCTAGATCCGGTCGTCAAC	0.4615384615384615	14	16	67	84	3.51	1955-05-01	1955-05-01
peg_121	4	R248W	c.742C>T	TP53	chr17	7577539	7577539	SNV	Observed SNV	Missense	G	A	248	DBD	499	ACATGTGTAACAGTTCCTGCATGGGCGGCATGAACCGGAGGCCCATCCTCACCATCATCA	ACATGTGTAACAGTTCCTGCATGGGCGGCATGAACTGGAGGCCCATCCTCACCATCATCA	7577549	-	CGG	TGTAACAGTTCCTGCATGGG	ATGCAGGAACTGTTA	15	GTGAGGATGGGCCTCCAGTTCATGCCGCCC	30	GTGAGGATGGGCCTCCAGTTCATGCCGCCCATGCAGGAACTGTTA	AGCGTACACGTCTCACACCGTGTAACAGTTCCTGCATGGGGTTTTAGAGCTAGAAATAGCAAGTTAAAATAAGGCTAGTCCGTTATCAACTTGAAAAAGTGGCACCGAGTCGGTGCGTGAGGATGGGCCTCCAGTTCATGCCGCCCATGCAGGAACTGTTACGCGGTTCTATCTAGTTACGCGTTAAACCAACTAGAATTTTTTTTGATGATGGTGAGGATGGGCCTCCGGTTCATGCCGCCCATGCAGGAACTGTTACACATGTGAATTCTAGATCCGGTCGTCAAC	0.4	14	16	67	84	3.51	1955-05-01	1955-05-01
peg_122	4	R248W	c.742C>T	TP53	chr17	7577539	7577539	SNV	Observed SNV	Missense	G	A	248	DBD	499	ACATGTGTAACAGTTCCTGCATGGGCGGCATGAACCGGAGGCCCATCCTCACCATCATCA	ACATGTGTAACAGTTCCTGCATGGGCGGCATGAACTGGAGGCCCATCCTCACCATCATCA	7577549	-	CGG	TGTAACAGTTCCTGCATGGG	ATGCAGGAAC	10	GTGAGGATGGGCCTCCAGTTCATGCCGCCC	30	GTGAGGATGGGCCTCCAGTTCATGCCGCCCATGCAGGAAC	AGCGTACACGTCTCACACCGTGTAACAGTTCCTGCATGGGGTTTTAGAGCTAGAAATAGCAAGTTAAAATAAGGCTAGTCCGTTATCAACTTGAAAAAGTGGCACCGAGTCGGTGCGTGAGGATGGGCCTCCAGTTCATGCCGCCCATGCAGGAACCGCGGTTCTATCTAGTTACGCGTTAAACCAACTAGAATTTTTTTTGATGATGGTGAGGATGGGCCTCCGGTTCATGCCGCCCATGCAGGAACTGTTACACATGTGAATTCTAGATCCGGTCGTCAAC	0.5	14	16	67	84	3.51	1955-05-01	1955-05-01
peg_123	4	R248W	c.742C>T	TP53	chr17	7577539	7577539	SNV	Observed SNV	Missense	G	A	248	DBD	499	ACTACATGTGTAACAGTTCCTGCATGGGCGGCATGAACCGGAGGCCCATCCTCACCATCA	ACTACATGTGTAACAGTTCCTGCATGGGCGGCATGAACTGGAGGCCCATCCTCACCATCA	7577552	-	GGG	ATGTGTAACAGTTCCTGCAT	CAGGAACTGTTAC	13	AGGATGGGCCTCCAGTTCATGCCGCCCATG	30	AGGATGGGCCTCCAGTTCATGCCGCCCATGCAGGAACTGTTAC	AGCGTACACGTCTCACACCGATGTGTAACAGTTCCTGCATGTTTTAGAGCTAGAAATAGCAAGTTAAAATAAGGCTAGTCCGTTATCAACTTGAAAAAGTGGCACCGAGTCGGTGCAGGATGGGCCTCCAGTTCATGCCGCCCATGCAGGAACTGTTACCGCGGTTCTATCTAGTTACGCGTTAAACCAACTAGAATTTTTTTTGATGGTGAGGATGGGCCTCCGGTTCATGCCGCCCATGCAGGAACTGTTACACATGTAGTGAATTCTAGATCCGGTCGTCAAC	0.4615384615384615	17	13	78	75	3.3966666666666665	1955-05-01	1955-05-01
peg_124	4	R248W	c.742C>T	TP53	chr17	7577539	7577539	SNV	Observed SNV	Missense	G	A	248	DBD	499	ACTACATGTGTAACAGTTCCTGCATGGGCGGCATGAACCGGAGGCCCATCCTCACCATCA	ACTACATGTGTAACAGTTCCTGCATGGGCGGCATGAACTGGAGGCCCATCCTCACCATCA	7577552	-	GGG	ATGTGTAACAGTTCCTGCAT	CAGGAACTGT	10	AGGATGGGCCTCCAGTTCATGCCGCCCATG	30	AGGATGGGCCTCCAGTTCATGCCGCCCATGCAGGAACTGT	AGCGTACACGTCTCACACCGATGTGTAACAGTTCCTGCATGTTTTAGAGCTAGAAATAGCAAGTTAAAATAAGGCTAGTCCGTTATCAACTTGAAAAAGTGGCACCGAGTCGGTGCAGGATGGGCCTCCAGTTCATGCCGCCCATGCAGGAACTGTCGCGGTTCTATCTAGTTACGCGTTAAACCAACTAGAATTTTTTTTGATGGTGAGGATGGGCCTCCGGTTCATGCCGCCCATGCAGGAACTGTTACACATGTAGTGAATTCTAGATCCGGTCGTCAAC	0.5	17	13	78	75	3.3966666666666665	1955-05-01	1955-05-01
peg_125	4	R248W	c.742C>T	TP53	chr17	7577539	7577539	SNV	Observed SNV	Missense	G	A	248	DBD	499	ACTACATGTGTAACAGTTCCTGCATGGGCGGCATGAACCGGAGGCCCATCCTCACCATCA	ACTACATGTGTAACAGTTCCTGCATGGGCGGCATGAACTGGAGGCCCATCCTCACCATCA	7577552	-	GGG	ATGTGTAACAGTTCCTGCAT	CAGGAACTGTTACAC	15	AGGATGGGCCTCCAGTTCATGCCGCCCATG	30	AGGATGGGCCTCCAGTTCATGCCGCCCATGCAGGAACTGTTACAC	AGCGTACACGTCTCACACCGATGTGTAACAGTTCCTGCATGTTTTAGAGCTAGAAATAGCAAGTTAAAATAAGGCTAGTCCGTTATCAACTTGAAAAAGTGGCACCGAGTCGGTGCAGGATGGGCCTCCAGTTCATGCCGCCCATGCAGGAACTGTTACACCGCGGTTCTATCTAGTTACGCGTTAAACCAACTAGAATTTTTTTTGATGGTGAGGATGGGCCTCCGGTTCATGCCGCCCATGCAGGAACTGTTACACATGTAGTGAATTCTAGATCCGGTCGTCAAC	0.4666666666666667	17	13	78	75	3.3966666666666665	1955-05-01	1955-05-01
peg_126	4	R248W	c.742C>T	TP53	chr17	7577539	7577539	SNV	Observed SNV	Missense	G	A	248	DBD	499	TCCTGCATGGGCGGCATGAACCGGAGGCCCATCCTCACCATCATCACACTGGAAGACTCC	TCCTGCATGGGCGGCATGAACTGGAGGCCCATCCTCACCATCATCACACTGGAAGACTCC	7577525	+	AGG	CTTCCAGTGTGATGATGGTG	AGGTCACACTACTAC	15	CACTCCTACCCGGAGGTCAAGTACGGCGGG	30	GGGCGGCATGAACTGGAGGCCCATCCTCACCATCATCACACTGGA	AGCGTACACGTCTCACACCGCTTCCAGTGTGATGATGGTGGTTTTAGAGCTAGAAATAGCAAGTTAAAATAAGGCTAGTCCGTTATCAACTTGAAAAAGTGGCACCGAGTCGGTGCGGGCGGCATGAACTGGAGGCCCATCCTCACCATCATCACACTGGACGCGGTTCTATCTAGTTACGCGTTAAACCAACTAGAATTTTTTTGGAGTCTTCCAGTGTGATGATGGTGAGGATGGGCCTCCGGTTCATGCCGCCCATGCAGGAGAATTCTAGATCCGGTCGTCAAC	0.4666666666666667	17	13	63	91	3.273333333333333	1955-05-01	1955-05-01
peg_127	4	R248W	c.742C>T	TP53	chr17	7577539	7577539	SNV	Observed SNV	Missense	G	A	248	DBD	499	TCCTGCATGGGCGGCATGAACCGGAGGCCCATCCTCACCATCATCACACTGGAAGACTCC	TCCTGCATGGGCGGCATGAACTGGAGGCCCATCCTCACCATCATCACACTGGAAGACTCC	7577525	+	AGG	CTTCCAGTGTGATGATGGTG	GTCACACTACTAC	13	CACTCCTACCCGGAGGTCAAGTACGGCGGG	30	GGGCGGCATGAACTGGAGGCCCATCCTCACCATCATCACACTG	AGCGTACACGTCTCACACCGCTTCCAGTGTGATGATGGTGGTTTTAGAGCTAGAAATAGCAAGTTAAAATAAGGCTAGTCCGTTATCAACTTGAAAAAGTGGCACCGAGTCGGTGCGGGCGGCATGAACTGGAGGCCCATCCTCACCATCATCACACTGCGCGGTTCTATCTAGTTACGCGTTAAACCAACTAGAATTTTTTTGGAGTCTTCCAGTGTGATGATGGTGAGGATGGGCCTCCGGTTCATGCCGCCCATGCAGGAGAATTCTAGATCCGGTCGTCAAC	0.4615384615384615	17	13	63	91	3.273333333333333	1955-05-01	1955-05-01
peg_128	4	R248W	c.742C>T	TP53	chr17	7577539	7577539	SNV	Observed SNV	Missense	G	A	248	DBD	499	TCCTGCATGGGCGGCATGAACCGGAGGCCCATCCTCACCATCATCACACTGGAAGACTCC	TCCTGCATGGGCGGCATGAACTGGAGGCCCATCCTCACCATCATCACACTGGAAGACTCC	7577525	+	AGG	CTTCCAGTGTGATGATGGTG	ACACTACTAC	10	CACTCCTACCCGGAGGTCAAGTACGGCGGG	30	GGGCGGCATGAACTGGAGGCCCATCCTCACCATCATCACA	AGCGTACACGTCTCACACCGCTTCCAGTGTGATGATGGTGGTTTTAGAGCTAGAAATAGCAAGTTAAAATAAGGCTAGTCCGTTATCAACTTGAAAAAGTGGCACCGAGTCGGTGCGGGCGGCATGAACTGGAGGCCCATCCTCACCATCATCACACGCGGTTCTATCTAGTTACGCGTTAAACCAACTAGAATTTTTTTGGAGTCTTCCAGTGTGATGATGGTGAGGATGGGCCTCCGGTTCATGCCGCCCATGCAGGAGAATTCTAGATCCGGTCGTCAAC	0.4	17	13	63	91	3.273333333333333	1955-05-01	1955-05-01
peg_129	4	R248W	c.742C>T	TP53	chr17	7577539	7577539	SNV	Observed SNV	Missense	G	A	248	DBD	499	AACTACATGTGTAACAGTTCCTGCATGGGCGGCATGAACCGGAGGCCCATCCTCACCATC	AACTACATGTGTAACAGTTCCTGCATGGGCGGCATGAACTGGAGGCCCATCCTCACCATC	7577553	-	TGG	CATGTGTAACAGTTCCTGCA	AGGAACTGTT	10	GGATGGGCCTCCAGTTCATGCCGCCCATGC	30	GGATGGGCCTCCAGTTCATGCCGCCCATGCAGGAACTGTT	AGCGTACACGTCTCACACCGCATGTGTAACAGTTCCTGCAGTTTTAGAGCTAGAAATAGCAAGTTAAAATAAGGCTAGTCCGTTATCAACTTGAAAAAGTGGCACCGAGTCGGTGCGGATGGGCCTCCAGTTCATGCCGCCCATGCAGGAACTGTTCGCGGTTCTATCTAGTTACGCGTTAAACCAACTAGAATTTTTTTGATGGTGAGGATGGGCCTCCGGTTCATGCCGCCCATGCAGGAACTGTTACACATGTAGTTGAATTCTAGATCCGGTCGTCAAC	0.4	18	12	78	69	3.2033333333333336	1955-05-01	1955-05-01
peg_130	4	R248W	c.742C>T	TP53	chr17	7577539	7577539	SNV	Observed SNV	Missense	G	A	248	DBD	499	AACTACATGTGTAACAGTTCCTGCATGGGCGGCATGAACCGGAGGCCCATCCTCACCATC	AACTACATGTGTAACAGTTCCTGCATGGGCGGCATGAACTGGAGGCCCATCCTCACCATC	7577553	-	TGG	CATGTGTAACAGTTCCTGCA	AGGAACTGTTACACA	15	GGATGGGCCTCCAGTTCATGCCGCCCATGC	30	GGATGGGCCTCCAGTTCATGCCGCCCATGCAGGAACTGTTACACA	AGCGTACACGTCTCACACCGCATGTGTAACAGTTCCTGCAGTTTTAGAGCTAGAAATAGCAAGTTAAAATAAGGCTAGTCCGTTATCAACTTGAAAAAGTGGCACCGAGTCGGTGCGGATGGGCCTCCAGTTCATGCCGCCCATGCAGGAACTGTTACACACGCGGTTCTATCTAGTTACGCGTTAAACCAACTAGAATTTTTTTGATGGTGAGGATGGGCCTCCGGTTCATGCCGCCCATGCAGGAACTGTTACACATGTAGTTGAATTCTAGATCCGGTCGTCAAC	0.4	18	12	78	69	3.2033333333333336	1955-05-01	1955-05-01
peg_131	4	R248W	c.742C>T	TP53	chr17	7577539	7577539	SNV	Observed SNV	Missense	G	A	248	DBD	499	ATGTGTAACAGTTCCTGCATGGGCGGCATGAACCGGAGGCCCATCCTCACCATCATCACA	ATGTGTAACAGTTCCTGCATGGGCGGCATGAACTGGAGGCCCATCCTCACCATCATCACA	7577537	+	CGG	TGATGGTGAGGATGGGCCTC	TACCACTCCTACCCG	15	GAGGTCAAGTACGGCGGGTA	20	ATGGGCGGCATGAACTGGAGGCCCATCCTCACCAT	AGCGTACACGTCTCACACCGTGATGGTGAGGATGGGCCTCGTTTTAGAGCTAGAAATAGCAAGTTAAAATAAGGCTAGTCCGTTATCAACTTGAAAAAGTGGCACCGAGTCGGTGCATGGGCGGCATGAACTGGAGGCCCATCCTCACCATCGCGGTTCTATCTAGTTACGCGTTAAACCAACTAGAATTTTTTTTGTGATGATGGTGAGGATGGGCCTCCGGTTCATGCCGCCCATGCAGGAACTGTTACACATGAATTCTAGATCCGGTCGTCAAC	0.6	5	15	55	63	3.18	1955-05-01	1955-05-01
peg_132	4	R248W	c.742C>T	TP53	chr17	7577539	7577539	SNV	Observed SNV	Missense	G	A	248	DBD	499	AACTACATGTGTAACAGTTCCTGCATGGGCGGCATGAACCGGAGGCCCATCCTCACCATC	AACTACATGTGTAACAGTTCCTGCATGGGCGGCATGAACTGGAGGCCCATCCTCACCATC	7577553	-	TGG	CATGTGTAACAGTTCCTGCA	AGGAACTGTTACA	13	GGATGGGCCTCCAGTTCATGCCGCCCATGC	30	GGATGGGCCTCCAGTTCATGCCGCCCATGCAGGAACTGTTACA	AGCGTACACGTCTCACACCGCATGTGTAACAGTTCCTGCAGTTTTAGAGCTAGAAATAGCAAGTTAAAATAAGGCTAGTCCGTTATCAACTTGAAAAAGTGGCACCGAGTCGGTGCGGATGGGCCTCCAGTTCATGCCGCCCATGCAGGAACTGTTACACGCGGTTCTATCTAGTTACGCGTTAAACCAACTAGAATTTTTTTGATGGTGAGGATGGGCCTCCGGTTCATGCCGCCCATGCAGGAACTGTTACACATGTAGTTGAATTCTAGATCCGGTCGTCAAC	0.3846153846153846	18	12	78	69	3.1264102564102565	1955-05-01	1955-05-01
peg_133	4	R248W	c.742C>T	TP53	chr17	7577539	7577539	SNV	Observed SNV	Missense	G	A	248	DBD	499	ACATGTGTAACAGTTCCTGCATGGGCGGCATGAACCGGAGGCCCATCCTCACCATCATCA	ACATGTGTAACAGTTCCTGCATGGGCGGCATGAACTGGAGGCCCATCCTCACCATCATCA	7577549	-	CGG	TGTAACAGTTCCTGCATGGG	ATGCAGGAACTGT	13	GATGGGCCTCCAGTTCATGCCGCCC	25	GATGGGCCTCCAGTTCATGCCGCCCATGCAGGAACTGT	AGCGTACACGTCTCACACCGTGTAACAGTTCCTGCATGGGGTTTTAGAGCTAGAAATAGCAAGTTAAAATAAGGCTAGTCCGTTATCAACTTGAAAAAGTGGCACCGAGTCGGTGCGATGGGCCTCCAGTTCATGCCGCCCATGCAGGAACTGTCGCGGTTCTATCTAGTTACGCGTTAAACCAACTAGAATTTTTTTTGATGATGGTGAGGATGGGCCTCCGGTTCATGCCGCCCATGCAGGAACTGTTACACATGTGAATTCTAGATCCGGTCGTCAAC	0.4615384615384615	14	11	67	84	3.11	1955-05-01	1955-05-01
peg_134	4	R248W	c.742C>T	TP53	chr17	7577539	7577539	SNV	Observed SNV	Missense	G	A	248	DBD	499	ACATGTGTAACAGTTCCTGCATGGGCGGCATGAACCGGAGGCCCATCCTCACCATCATCA	ACATGTGTAACAGTTCCTGCATGGGCGGCATGAACTGGAGGCCCATCCTCACCATCATCA	7577549	-	CGG	TGTAACAGTTCCTGCATGGG	ATGCAGGAACTGTTA	15	GATGGGCCTCCAGTTCATGCCGCCC	25	GATGGGCCTCCAGTTCATGCCGCCCATGCAGGAACTGTTA	AGCGTACACGTCTCACACCGTGTAACAGTTCCTGCATGGGGTTTTAGAGCTAGAAATAGCAAGTTAAAATAAGGCTAGTCCGTTATCAACTTGAAAAAGTGGCACCGAGTCGGTGCGATGGGCCTCCAGTTCATGCCGCCCATGCAGGAACTGTTACGCGGTTCTATCTAGTTACGCGTTAAACCAACTAGAATTTTTTTTGATGATGGTGAGGATGGGCCTCCGGTTCATGCCGCCCATGCAGGAACTGTTACACATGTGAATTCTAGATCCGGTCGTCAAC	0.4	14	11	67	84	3.11	1955-05-01	1955-05-01
peg_135	4	R248W	c.742C>T	TP53	chr17	7577539	7577539	SNV	Observed SNV	Missense	G	A	248	DBD	499	ACATGTGTAACAGTTCCTGCATGGGCGGCATGAACCGGAGGCCCATCCTCACCATCATCA	ACATGTGTAACAGTTCCTGCATGGGCGGCATGAACTGGAGGCCCATCCTCACCATCATCA	7577549	-	CGG	TGTAACAGTTCCTGCATGGG	ATGCAGGAAC	10	GATGGGCCTCCAGTTCATGCCGCCC	25	GATGGGCCTCCAGTTCATGCCGCCCATGCAGGAAC	AGCGTACACGTCTCACACCGTGTAACAGTTCCTGCATGGGGTTTTAGAGCTAGAAATAGCAAGTTAAAATAAGGCTAGTCCGTTATCAACTTGAAAAAGTGGCACCGAGTCGGTGCGATGGGCCTCCAGTTCATGCCGCCCATGCAGGAACCGCGGTTCTATCTAGTTACGCGTTAAACCAACTAGAATTTTTTTTGATGATGGTGAGGATGGGCCTCCGGTTCATGCCGCCCATGCAGGAACTGTTACACATGTGAATTCTAGATCCGGTCGTCAAC	0.5	14	11	67	84	3.11	1955-05-01	1955-05-01
peg_136	4	R248W	c.742C>T	TP53	chr17	7577539	7577539	SNV	Observed SNV	Missense	G	A	248	DBD	499	TTCCTGCATGGGCGGCATGAACCGGAGGCCCATCCTCACCATCATCACACTGGAAGACTC	TTCCTGCATGGGCGGCATGAACTGGAGGCCCATCCTCACCATCATCACACTGGAAGACTC	7577536	-	AGG	GCATGGGCGGCATGAACCGG	GTTCATGCCGCCC	13	GAGGATGGGCCTCCA	15	GAGGATGGGCCTCCAGTTCATGCCGCCC	AGCGTACACGTCTCACACCGGCATGGGCGGCATGAACCGGGTTTTAGAGCTAGAAATAGCAAGTTAAAATAAGGCTAGTCCGTTATCAACTTGAAAAAGTGGCACCGAGTCGGTGCGAGGATGGGCCTCCAGTTCATGCCGCCCCGCGGTTCTATCTAGTTACGCGTTAAACCAACTAGAATTTTTTTGAGTCTTCCAGTGTGATGATGGTGAGGATGGGCCTCCGGTTCATGCCGCCCATGCAGGAAGAATTCTAGATCCGGTCGTCAAC	0.6923076923076923	1	14	79	75	3.0784615384615384	1955-05-01	1955-05-01
peg_137	4	R248W	c.742C>T	TP53	chr17	7577539	7577539	SNV	Observed SNV	Missense	G	A	248	DBD	499	TTCCTGCATGGGCGGCATGAACCGGAGGCCCATCCTCACCATCATCACACTGGAAGACTC	TTCCTGCATGGGCGGCATGAACTGGAGGCCCATCCTCACCATCATCACACTGGAAGACTC	7577536	-	AGG	GCATGGGCGGCATGAACCGG	GTTCATGCCGCCC	13	TGATGATGGTGAGGATGGGCCTCCA	25	TGATGATGGTGAGGATGGGCCTCCAGTTCATGCCGCCC	AGCGTACACGTCTCACACCGGCATGGGCGGCATGAACCGGGTTTTAGAGCTAGAAATAGCAAGTTAAAATAAGGCTAGTCCGTTATCAACTTGAAAAAGTGGCACCGAGTCGGTGCTGATGATGGTGAGGATGGGCCTCCAGTTCATGCCGCCCCGCGGTTCTATCTAGTTACGCGTTAAACCAACTAGAATTTTTTTGAGTCTTCCAGTGTGATGATGGTGAGGATGGGCCTCCGGTTCATGCCGCCCATGCAGGAAGAATTCTAGATCCGGTCGTCAAC	0.6923076923076923	1	24	79	75	3.0784615384615384	1955-05-01	1955-05-01
peg_138	4	R248W	c.742C>T	TP53	chr17	7577539	7577539	SNV	Observed SNV	Missense	G	A	248	DBD	499	TTCCTGCATGGGCGGCATGAACCGGAGGCCCATCCTCACCATCATCACACTGGAAGACTC	TTCCTGCATGGGCGGCATGAACTGGAGGCCCATCCTCACCATCATCACACTGGAAGACTC	7577536	-	AGG	GCATGGGCGGCATGAACCGG	GTTCATGCCGCCC	13	ATGGTGAGGATGGGCCTCCA	20	ATGGTGAGGATGGGCCTCCAGTTCATGCCGCCC	AGCGTACACGTCTCACACCGGCATGGGCGGCATGAACCGGGTTTTAGAGCTAGAAATAGCAAGTTAAAATAAGGCTAGTCCGTTATCAACTTGAAAAAGTGGCACCGAGTCGGTGCATGGTGAGGATGGGCCTCCAGTTCATGCCGCCCCGCGGTTCTATCTAGTTACGCGTTAAACCAACTAGAATTTTTTTGAGTCTTCCAGTGTGATGATGGTGAGGATGGGCCTCCGGTTCATGCCGCCCATGCAGGAAGAATTCTAGATCCGGTCGTCAAC	0.6923076923076923	1	19	79	75	3.0784615384615384	1955-05-01	1955-05-01
peg_139	5	R282W	c.844C>T	TP53	chr17	7577094	7577094	SNV	Observed SNV	Missense	G	A	282	DBD	480	GAGGTGCGTGTTTGTGCCTGTCCTGGGAGAGACCGGCGCACAGAGGAAGAGAATCTCCGC	GAGGTGCGTGTTTGTGCCTGTCCTGGGAGAGACTGGCGCACAGAGGAAGAGAATCTCCGC	7577092	+	CGG	GATTCTCTTCCTCTGTGCGC	AAGGAGACAC	10	GCGGTCAGAGAGGGTCCTGT	20	TGTCCTGGGAGAGACTGGCGCACAGAGGAA	AGCGTACACGTCTCACACCGGATTCTCTTCCTCTGTGCGCGTTTTAGAGCTAGAAATAGCAAGTTAAAATAAGGCTAGTCCGTTATCAACTTGAAAAAGTGGCACCGAGTCGGTGCTGTCCTGGGAGAGACTGGCGCACAGAGGAACGCGGTTCTATCTAGTTACGCGTTAAACCAACTAGAATTTTTTTGCGGAGATTCTCTTCCTCTGTGCGCCGGTCTCTCCCAGGACAGGCACAAACACGCACCTCGAATTCTAGATCCGGTCGTCAAC	0.5	5	15	81	75	3.56	1955-05-01	1955-05-01
peg_140	5	R282W	c.844C>T	TP53	chr17	7577094	7577094	SNV	Observed SNV	Missense	G	A	282	DBD	480	GAGGTGCGTGTTTGTGCCTGTCCTGGGAGAGACCGGCGCACAGAGGAAGAGAATCTCCGC	GAGGTGCGTGTTTGTGCCTGTCCTGGGAGAGACTGGCGCACAGAGGAAGAGAATCTCCGC	7577092	+	CGG	GATTCTCTTCCTCTGTGCGC	AAGAGAAGGAGACAC	15	GCGGTCAGAGAGGGTCCTGTCCGTGTTTGT	30	TGTTTGTGCCTGTCCTGGGAGAGACTGGCGCACAGAGGAAGAGAA	AGCGTACACGTCTCACACCGGATTCTCTTCCTCTGTGCGCGTTTTAGAGCTAGAAATAGCAAGTTAAAATAAGGCTAGTCCGTTATCAACTTGAAAAAGTGGCACCGAGTCGGTGCTGTTTGTGCCTGTCCTGGGAGAGACTGGCGCACAGAGGAAGAGAACGCGGTTCTATCTAGTTACGCGTTAAACCAACTAGAATTTTTTTGCGGAGATTCTCTTCCTCTGTGCGCCGGTCTCTCCCAGGACAGGCACAAACACGCACCTCGAATTCTAGATCCGGTCGTCAAC	0.4666666666666667	5	25	81	75	3.56	1955-05-01	1955-05-01
peg_141	5	R282W	c.844C>T	TP53	chr17	7577094	7577094	SNV	Observed SNV	Missense	G	A	282	DBD	480	GAGGTGCGTGTTTGTGCCTGTCCTGGGAGAGACCGGCGCACAGAGGAAGAGAATCTCCGC	GAGGTGCGTGTTTGTGCCTGTCCTGGGAGAGACTGGCGCACAGAGGAAGAGAATCTCCGC	7577092	+	CGG	GATTCTCTTCCTCTGTGCGC	GAGAAGGAGACAC	13	GCGGTCAGAGAGGGTCCTGTCCGTGTTTGT	30	TGTTTGTGCCTGTCCTGGGAGAGACTGGCGCACAGAGGAAGAG	AGCGTACACGTCTCACACCGGATTCTCTTCCTCTGTGCGCGTTTTAGAGCTAGAAATAGCAAGTTAAAATAAGGCTAGTCCGTTATCAACTTGAAAAAGTGGCACCGAGTCGGTGCTGTTTGTGCCTGTCCTGGGAGAGACTGGCGCACAGAGGAAGAGCGCGGTTCTATCTAGTTACGCGTTAAACCAACTAGAATTTTTTTGCGGAGATTCTCTTCCTCTGTGCGCCGGTCTCTCCCAGGACAGGCACAAACACGCACCTCGAATTCTAGATCCGGTCGTCAAC	0.5384615384615384	5	25	81	75	3.56	1955-05-01	1955-05-01
peg_142	5	R282W	c.844C>T	TP53	chr17	7577094	7577094	SNV	Observed SNV	Missense	G	A	282	DBD	480	GAGGTGCGTGTTTGTGCCTGTCCTGGGAGAGACCGGCGCACAGAGGAAGAGAATCTCCGC	GAGGTGCGTGTTTGTGCCTGTCCTGGGAGAGACTGGCGCACAGAGGAAGAGAATCTCCGC	7577092	+	CGG	GATTCTCTTCCTCTGTGCGC	AAGGAGACAC	10	GCGGTCAGAGAGGGTCCTGTCCGTGTTTGT	30	TGTTTGTGCCTGTCCTGGGAGAGACTGGCGCACAGAGGAA	AGCGTACACGTCTCACACCGGATTCTCTTCCTCTGTGCGCGTTTTAGAGCTAGAAATAGCAAGTTAAAATAAGGCTAGTCCGTTATCAACTTGAAAAAGTGGCACCGAGTCGGTGCTGTTTGTGCCTGTCCTGGGAGAGACTGGCGCACAGAGGAACGCGGTTCTATCTAGTTACGCGTTAAACCAACTAGAATTTTTTTGCGGAGATTCTCTTCCTCTGTGCGCCGGTCTCTCCCAGGACAGGCACAAACACGCACCTCGAATTCTAGATCCGGTCGTCAAC	0.5	5	25	81	75	3.56	1955-05-01	1955-05-01
peg_143	5	R282W	c.844C>T	TP53	chr17	7577094	7577094	SNV	Observed SNV	Missense	G	A	282	DBD	480	GAGGTGCGTGTTTGTGCCTGTCCTGGGAGAGACCGGCGCACAGAGGAAGAGAATCTCCGC	GAGGTGCGTGTTTGTGCCTGTCCTGGGAGAGACTGGCGCACAGAGGAAGAGAATCTCCGC	7577092	+	CGG	GATTCTCTTCCTCTGTGCGC	AAGAGAAGGAGACAC	15	GCGGTCAGAGAGGGTCCTGTCCGTG	25	GTGCCTGTCCTGGGAGAGACTGGCGCACAGAGGAAGAGAA	AGCGTACACGTCTCACACCGGATTCTCTTCCTCTGTGCGCGTTTTAGAGCTAGAAATAGCAAGTTAAAATAAGGCTAGTCCGTTATCAACTTGAAAAAGTGGCACCGAGTCGGTGCGTGCCTGTCCTGGGAGAGACTGGCGCACAGAGGAAGAGAACGCGGTTCTATCTAGTTACGCGTTAAACCAACTAGAATTTTTTTGCGGAGATTCTCTTCCTCTGTGCGCCGGTCTCTCCCAGGACAGGCACAAACACGCACCTCGAATTCTAGATCCGGTCGTCAAC	0.4666666666666667	5	20	81	75	3.56	1955-05-01	1955-05-01
peg_144	5	R282W	c.844C>T	TP53	chr17	7577094	7577094	SNV	Observed SNV	Missense	G	A	282	DBD	480	GAGGTGCGTGTTTGTGCCTGTCCTGGGAGAGACCGGCGCACAGAGGAAGAGAATCTCCGC	GAGGTGCGTGTTTGTGCCTGTCCTGGGAGAGACTGGCGCACAGAGGAAGAGAATCTCCGC	7577092	+	CGG	GATTCTCTTCCTCTGTGCGC	GAGAAGGAGACAC	13	GCGGTCAGAGAGGGTCCTGTCCGTG	25	GTGCCTGTCCTGGGAGAGACTGGCGCACAGAGGAAGAG	AGCGTACACGTCTCACACCGGATTCTCTTCCTCTGTGCGCGTTTTAGAGCTAGAAATAGCAAGTTAAAATAAGGCTAGTCCGTTATCAACTTGAAAAAGTGGCACCGAGTCGGTGCGTGCCTGTCCTGGGAGAGACTGGCGCACAGAGGAAGAGCGCGGTTCTATCTAGTTACGCGTTAAACCAACTAGAATTTTTTTGCGGAGATTCTCTTCCTCTGTGCGCCGGTCTCTCCCAGGACAGGCACAAACACGCACCTCGAATTCTAGATCCGGTCGTCAAC	0.5384615384615384	5	20	81	75	3.56	1955-05-01	1955-05-01
peg_145	5	R282W	c.844C>T	TP53	chr17	7577094	7577094	SNV	Observed SNV	Missense	G	A	282	DBD	480	GAGGTGCGTGTTTGTGCCTGTCCTGGGAGAGACCGGCGCACAGAGGAAGAGAATCTCCGC	GAGGTGCGTGTTTGTGCCTGTCCTGGGAGAGACTGGCGCACAGAGGAAGAGAATCTCCGC	7577092	+	CGG	GATTCTCTTCCTCTGTGCGC	AAGGAGACAC	10	GCGGTCAGAGAGGGTCCTGTCCGTG	25	GTGCCTGTCCTGGGAGAGACTGGCGCACAGAGGAA	AGCGTACACGTCTCACACCGGATTCTCTTCCTCTGTGCGCGTTTTAGAGCTAGAAATAGCAAGTTAAAATAAGGCTAGTCCGTTATCAACTTGAAAAAGTGGCACCGAGTCGGTGCGTGCCTGTCCTGGGAGAGACTGGCGCACAGAGGAACGCGGTTCTATCTAGTTACGCGTTAAACCAACTAGAATTTTTTTGCGGAGATTCTCTTCCTCTGTGCGCCGGTCTCTCCCAGGACAGGCACAAACACGCACCTCGAATTCTAGATCCGGTCGTCAAC	0.5	5	20	81	75	3.56	1955-05-01	1955-05-01
peg_146	5	R282W	c.844C>T	TP53	chr17	7577094	7577094	SNV	Observed SNV	Missense	G	A	282	DBD	480	GAGGTGCGTGTTTGTGCCTGTCCTGGGAGAGACCGGCGCACAGAGGAAGAGAATCTCCGC	GAGGTGCGTGTTTGTGCCTGTCCTGGGAGAGACTGGCGCACAGAGGAAGAGAATCTCCGC	7577092	+	CGG	GATTCTCTTCCTCTGTGCGC	AAGAGAAGGAGACAC	15	GCGGTCAGAGAGGGTCCTGT	20	TGTCCTGGGAGAGACTGGCGCACAGAGGAAGAGAA	AGCGTACACGTCTCACACCGGATTCTCTTCCTCTGTGCGCGTTTTAGAGCTAGAAATAGCAAGTTAAAATAAGGCTAGTCCGTTATCAACTTGAAAAAGTGGCACCGAGTCGGTGCTGTCCTGGGAGAGACTGGCGCACAGAGGAAGAGAACGCGGTTCTATCTAGTTACGCGTTAAACCAACTAGAATTTTTTTGCGGAGATTCTCTTCCTCTGTGCGCCGGTCTCTCCCAGGACAGGCACAAACACGCACCTCGAATTCTAGATCCGGTCGTCAAC	0.4666666666666667	5	15	81	75	3.56	1955-05-01	1955-05-01
peg_147	5	R282W	c.844C>T	TP53	chr17	7577094	7577094	SNV	Observed SNV	Missense	G	A	282	DBD	480	GAGGTGCGTGTTTGTGCCTGTCCTGGGAGAGACCGGCGCACAGAGGAAGAGAATCTCCGC	GAGGTGCGTGTTTGTGCCTGTCCTGGGAGAGACTGGCGCACAGAGGAAGAGAATCTCCGC	7577092	+	CGG	GATTCTCTTCCTCTGTGCGC	GAGAAGGAGACAC	13	GCGGTCAGAGAGGGTCCTGT	20	TGTCCTGGGAGAGACTGGCGCACAGAGGAAGAG	AGCGTACACGTCTCACACCGGATTCTCTTCCTCTGTGCGCGTTTTAGAGCTAGAAATAGCAAGTTAAAATAAGGCTAGTCCGTTATCAACTTGAAAAAGTGGCACCGAGTCGGTGCTGTCCTGGGAGAGACTGGCGCACAGAGGAAGAGCGCGGTTCTATCTAGTTACGCGTTAAACCAACTAGAATTTTTTTGCGGAGATTCTCTTCCTCTGTGCGCCGGTCTCTCCCAGGACAGGCACAAACACGCACCTCGAATTCTAGATCCGGTCGTCAAC	0.5384615384615384	5	15	81	75	3.56	1955-05-01	1955-05-01
peg_148	5	R282W	c.844C>T	TP53	chr17	7577094	7577094	SNV	Observed SNV	Missense	G	A	282	DBD	480	GAGGTGCGTGTTTGTGCCTGTCCTGGGAGAGACCGGCGCACAGAGGAAGAGAATCTCCGC	GAGGTGCGTGTTTGTGCCTGTCCTGGGAGAGACTGGCGCACAGAGGAAGAGAATCTCCGC	7577092	+	CGG	GATTCTCTTCCTCTGTGCGC	AAGGAGACAC	10	GCGGTCAGAGAGGGT	15	TGGGAGAGACTGGCGCACAGAGGAA	AGCGTACACGTCTCACACCGGATTCTCTTCCTCTGTGCGCGTTTTAGAGCTAGAAATAGCAAGTTAAAATAAGGCTAGTCCGTTATCAACTTGAAAAAGTGGCACCGAGTCGGTGCTGGGAGAGACTGGCGCACAGAGGAACGCGGTTCTATCTAGTTACGCGTTAAACCAACTAGAATTTTTTTGCGGAGATTCTCTTCCTCTGTGCGCCGGTCTCTCCCAGGACAGGCACAAACACGCACCTCGAATTCTAGATCCGGTCGTCAAC	0.5	5	10	81	75	2.893333333333333	1955-05-01	1955-05-01
peg_149	5	R282W	c.844C>T	TP53	chr17	7577094	7577094	SNV	Observed SNV	Missense	G	A	282	DBD	480	GAGGTGCGTGTTTGTGCCTGTCCTGGGAGAGACCGGCGCACAGAGGAAGAGAATCTCCGC	GAGGTGCGTGTTTGTGCCTGTCCTGGGAGAGACTGGCGCACAGAGGAAGAGAATCTCCGC	7577092	+	CGG	GATTCTCTTCCTCTGTGCGC	GAGAAGGAGACAC	13	GCGGTCAGAGAGGGT	15	TGGGAGAGACTGGCGCACAGAGGAAGAG	AGCGTACACGTCTCACACCGGATTCTCTTCCTCTGTGCGCGTTTTAGAGCTAGAAATAGCAAGTTAAAATAAGGCTAGTCCGTTATCAACTTGAAAAAGTGGCACCGAGTCGGTGCTGGGAGAGACTGGCGCACAGAGGAAGAGCGCGGTTCTATCTAGTTACGCGTTAAACCAACTAGAATTTTTTTGCGGAGATTCTCTTCCTCTGTGCGCCGGTCTCTCCCAGGACAGGCACAAACACGCACCTCGAATTCTAGATCCGGTCGTCAAC	0.5384615384615384	5	10	81	75	2.893333333333333	1955-05-01	1955-05-01
peg_150	5	R282W	c.844C>T	TP53	chr17	7577094	7577094	SNV	Observed SNV	Missense	G	A	282	DBD	480	GAGGTGCGTGTTTGTGCCTGTCCTGGGAGAGACCGGCGCACAGAGGAAGAGAATCTCCGC	GAGGTGCGTGTTTGTGCCTGTCCTGGGAGAGACTGGCGCACAGAGGAAGAGAATCTCCGC	7577092	+	CGG	GATTCTCTTCCTCTGTGCGC	AAGAGAAGGAGACAC	15	GCGGTCAGAGAGGGT	15	TGGGAGAGACTGGCGCACAGAGGAAGAGAA	AGCGTACACGTCTCACACCGGATTCTCTTCCTCTGTGCGCGTTTTAGAGCTAGAAATAGCAAGTTAAAATAAGGCTAGTCCGTTATCAACTTGAAAAAGTGGCACCGAGTCGGTGCTGGGAGAGACTGGCGCACAGAGGAAGAGAACGCGGTTCTATCTAGTTACGCGTTAAACCAACTAGAATTTTTTTGCGGAGATTCTCTTCCTCTGTGCGCCGGTCTCTCCCAGGACAGGCACAAACACGCACCTCGAATTCTAGATCCGGTCGTCAAC	0.4666666666666667	5	10	81	75	2.893333333333333	1955-05-01	1955-05-01
peg_151	5	R282W	c.844C>T	TP53	chr17	7577094	7577094	SNV	Observed SNV	Missense	G	A	282	DBD	480	TTGAGGTGCGTGTTTGTGCCTGTCCTGGGAGAGACCGGCGCACAGAGGAAGAGAATCTCC	TTGAGGTGCGTGTTTGTGCCTGTCCTGGGAGAGACTGGCGCACAGAGGAAGAGAATCTCC	7577104	-	TGG	GTGCGTGTTTGTGCCTGTCC	CAGGCACAAACACGC	15	TCTTCCTCTGTGCGCCAGTCTCTCCCAGGA	30	TCTTCCTCTGTGCGCCAGTCTCTCCCAGGACAGGCACAAACACGC	AGCGTACACGTCTCACACCGGTGCGTGTTTGTGCCTGTCCGTTTTAGAGCTAGAAATAGCAAGTTAAAATAAGGCTAGTCCGTTATCAACTTGAAAAAGTGGCACCGAGTCGGTGCTCTTCCTCTGTGCGCCAGTCTCTCCCAGGACAGGCACAAACACGCCGCGGTTCTATCTAGTTACGCGTTAAACCAACTAGAATTTTTTTGGAGATTCTCTTCCTCTGTGCGCCGGTCTCTCCCAGGACAGGCACAAACACGCACCTCAAGAATTCTAGATCCGGTCGTCAAC	0.6	14	16	69	13	2.82	1955-05-01	1955-05-01
peg_152	5	R282W	c.844C>T	TP53	chr17	7577094	7577094	SNV	Observed SNV	Missense	G	A	282	DBD	480	TTGAGGTGCGTGTTTGTGCCTGTCCTGGGAGAGACCGGCGCACAGAGGAAGAGAATCTCC	TTGAGGTGCGTGTTTGTGCCTGTCCTGGGAGAGACTGGCGCACAGAGGAAGAGAATCTCC	7577104	-	TGG	GTGCGTGTTTGTGCCTGTCC	CAGGCACAAACAC	13	TCTTCCTCTGTGCGCCAGTCTCTCCCAGGA	30	TCTTCCTCTGTGCGCCAGTCTCTCCCAGGACAGGCACAAACAC	AGCGTACACGTCTCACACCGGTGCGTGTTTGTGCCTGTCCGTTTTAGAGCTAGAAATAGCAAGTTAAAATAAGGCTAGTCCGTTATCAACTTGAAAAAGTGGCACCGAGTCGGTGCTCTTCCTCTGTGCGCCAGTCTCTCCCAGGACAGGCACAAACACCGCGGTTCTATCTAGTTACGCGTTAAACCAACTAGAATTTTTTTGGAGATTCTCTTCCTCTGTGCGCCGGTCTCTCCCAGGACAGGCACAAACACGCACCTCAAGAATTCTAGATCCGGTCGTCAAC	0.5384615384615384	14	16	69	13	2.82	1955-05-01	1955-05-01
peg_153	5	R282W	c.844C>T	TP53	chr17	7577094	7577094	SNV	Observed SNV	Missense	G	A	282	DBD	480	TTGAGGTGCGTGTTTGTGCCTGTCCTGGGAGAGACCGGCGCACAGAGGAAGAGAATCTCC	TTGAGGTGCGTGTTTGTGCCTGTCCTGGGAGAGACTGGCGCACAGAGGAAGAGAATCTCC	7577104	-	TGG	GTGCGTGTTTGTGCCTGTCC	CAGGCACAAA	10	TCTTCCTCTGTGCGCCAGTCTCTCCCAGGA	30	TCTTCCTCTGTGCGCCAGTCTCTCCCAGGACAGGCACAAA	AGCGTACACGTCTCACACCGGTGCGTGTTTGTGCCTGTCCGTTTTAGAGCTAGAAATAGCAAGTTAAAATAAGGCTAGTCCGTTATCAACTTGAAAAAGTGGCACCGAGTCGGTGCTCTTCCTCTGTGCGCCAGTCTCTCCCAGGACAGGCACAAACGCGGTTCTATCTAGTTACGCGTTAAACCAACTAGAATTTTTTTGGAGATTCTCTTCCTCTGTGCGCCGGTCTCTCCCAGGACAGGCACAAACACGCACCTCAAGAATTCTAGATCCGGTCGTCAAC	0.5	14	16	69	13	2.82	1955-05-01	1955-05-01
peg_154	5	R282W	c.844C>T	TP53	chr17	7577094	7577094	SNV	Observed SNV	Missense	G	A	282	DBD	480	GAGGTGCGTGTTTGTGCCTGTCCTGGGAGAGACCGGCGCACAGAGGAAGAGAATCTCCGC	GAGGTGCGTGTTTGTGCCTGTCCTGGGAGAGACTGGCGCACAGAGGAAGAGAATCTCCGC	7577092	+	CGG	GATTCTCTTCCTCTGTGCGC	AAGGAGACAC	10	GCGGTCAGAG	10	GAGACTGGCGCACAGAGGAA	AGCGTACACGTCTCACACCGGATTCTCTTCCTCTGTGCGCGTTTTAGAGCTAGAAATAGCAAGTTAAAATAAGGCTAGTCCGTTATCAACTTGAAAAAGTGGCACCGAGTCGGTGCGAGACTGGCGCACAGAGGAACGCGGTTCTATCTAGTTACGCGTTAAACCAACTAGAATTTTTTTGCGGAGATTCTCTTCCTCTGTGCGCCGGTCTCTCCCAGGACAGGCACAAACACGCACCTCGAATTCTAGATCCGGTCGTCAAC	0.5	5	5	81	75	2.2266666666666666	1955-05-01	1955-05-01
peg_155	5	R282W	c.844C>T	TP53	chr17	7577094	7577094	SNV	Observed SNV	Missense	G	A	282	DBD	480	GAGGTGCGTGTTTGTGCCTGTCCTGGGAGAGACCGGCGCACAGAGGAAGAGAATCTCCGC	GAGGTGCGTGTTTGTGCCTGTCCTGGGAGAGACTGGCGCACAGAGGAAGAGAATCTCCGC	7577092	+	CGG	GATTCTCTTCCTCTGTGCGC	GAGAAGGAGACAC	13	GCGGTCAGAG	10	GAGACTGGCGCACAGAGGAAGAG	AGCGTACACGTCTCACACCGGATTCTCTTCCTCTGTGCGCGTTTTAGAGCTAGAAATAGCAAGTTAAAATAAGGCTAGTCCGTTATCAACTTGAAAAAGTGGCACCGAGTCGGTGCGAGACTGGCGCACAGAGGAAGAGCGCGGTTCTATCTAGTTACGCGTTAAACCAACTAGAATTTTTTTGCGGAGATTCTCTTCCTCTGTGCGCCGGTCTCTCCCAGGACAGGCACAAACACGCACCTCGAATTCTAGATCCGGTCGTCAAC	0.5384615384615384	5	5	81	75	2.2266666666666666	1955-05-01	1955-05-01
peg_156	5	R282W	c.844C>T	TP53	chr17	7577094	7577094	SNV	Observed SNV	Missense	G	A	282	DBD	480	GAGGTGCGTGTTTGTGCCTGTCCTGGGAGAGACCGGCGCACAGAGGAAGAGAATCTCCGC	GAGGTGCGTGTTTGTGCCTGTCCTGGGAGAGACTGGCGCACAGAGGAAGAGAATCTCCGC	7577092	+	CGG	GATTCTCTTCCTCTGTGCGC	AAGAGAAGGAGACAC	15	GCGGTCAGAG	10	GAGACTGGCGCACAGAGGAAGAGAA	AGCGTACACGTCTCACACCGGATTCTCTTCCTCTGTGCGCGTTTTAGAGCTAGAAATAGCAAGTTAAAATAAGGCTAGTCCGTTATCAACTTGAAAAAGTGGCACCGAGTCGGTGCGAGACTGGCGCACAGAGGAAGAGAACGCGGTTCTATCTAGTTACGCGTTAAACCAACTAGAATTTTTTTGCGGAGATTCTCTTCCTCTGTGCGCCGGTCTCTCCCAGGACAGGCACAAACACGCACCTCGAATTCTAGATCCGGTCGTCAAC	0.4666666666666667	5	5	81	75	2.2266666666666666	1955-05-01	1955-05-01
peg_157	5	R282W	c.844C>T	TP53	chr17	7577094	7577094	SNV	Observed SNV	Missense	G	A	282	DBD	480	TGAGGTGCGTGTTTGTGCCTGTCCTGGGAGAGACCGGCGCACAGAGGAAGAGAATCTCCG	TGAGGTGCGTGTTTGTGCCTGTCCTGGGAGAGACTGGCGCACAGAGGAAGAGAATCTCCG	7577103	-	GGG	TGCGTGTTTGTGCCTGTCCT	ACAGGCACAAACACG	15	GTGCGCCAGTCTCTCCCAGG	20	GTGCGCCAGTCTCTCCCAGGACAGGCACAAACACG	AGCGTACACGTCTCACACCGTGCGTGTTTGTGCCTGTCCTGTTTTAGAGCTAGAAATAGCAAGTTAAAATAAGGCTAGTCCGTTATCAACTTGAAAAAGTGGCACCGAGTCGGTGCGTGCGCCAGTCTCTCCCAGGACAGGCACAAACACGCGCGGTTCTATCTAGTTACGCGTTAAACCAACTAGAATTTTTTTCGGAGATTCTCTTCCTCTGTGCGCCGGTCTCTCCCAGGACAGGCACAAACACGCACCTCAGAATTCTAGATCCGGTCGTCAAC	0.5333333333333333	13	7	50	46	2.026666666666667	1955-05-01	1955-05-01
peg_158	5	R282W	c.844C>T	TP53	chr17	7577094	7577094	SNV	Observed SNV	Missense	G	A	282	DBD	480	TGAGGTGCGTGTTTGTGCCTGTCCTGGGAGAGACCGGCGCACAGAGGAAGAGAATCTCCG	TGAGGTGCGTGTTTGTGCCTGTCCTGGGAGAGACTGGCGCACAGAGGAAGAGAATCTCCG	7577103	-	GGG	TGCGTGTTTGTGCCTGTCCT	ACAGGCACAA	10	GTGCGCCAGTCTCTCCCAGG	20	GTGCGCCAGTCTCTCCCAGGACAGGCACAA	AGCGTACACGTCTCACACCGTGCGTGTTTGTGCCTGTCCTGTTTTAGAGCTAGAAATAGCAAGTTAAAATAAGGCTAGTCCGTTATCAACTTGAAAAAGTGGCACCGAGTCGGTGCGTGCGCCAGTCTCTCCCAGGACAGGCACAACGCGGTTCTATCTAGTTACGCGTTAAACCAACTAGAATTTTTTTCGGAGATTCTCTTCCTCTGTGCGCCGGTCTCTCCCAGGACAGGCACAAACACGCACCTCAGAATTCTAGATCCGGTCGTCAAC	0.5	13	7	50	46	2.026666666666667	1955-05-01	1955-05-01
peg_159	5	R282W	c.844C>T	TP53	chr17	7577094	7577094	SNV	Observed SNV	Missense	G	A	282	DBD	480	TGAGGTGCGTGTTTGTGCCTGTCCTGGGAGAGACCGGCGCACAGAGGAAGAGAATCTCCG	TGAGGTGCGTGTTTGTGCCTGTCCTGGGAGAGACTGGCGCACAGAGGAAGAGAATCTCCG	7577103	-	GGG	TGCGTGTTTGTGCCTGTCCT	ACAGGCACAAACA	13	GTGCGCCAGTCTCTCCCAGG	20	GTGCGCCAGTCTCTCCCAGGACAGGCACAAACA	AGCGTACACGTCTCACACCGTGCGTGTTTGTGCCTGTCCTGTTTTAGAGCTAGAAATAGCAAGTTAAAATAAGGCTAGTCCGTTATCAACTTGAAAAAGTGGCACCGAGTCGGTGCGTGCGCCAGTCTCTCCCAGGACAGGCACAAACACGCGGTTCTATCTAGTTACGCGTTAAACCAACTAGAATTTTTTTCGGAGATTCTCTTCCTCTGTGCGCCGGTCTCTCCCAGGACAGGCACAAACACGCACCTCAGAATTCTAGATCCGGTCGTCAAC	0.4615384615384615	13	7	50	46	2.026666666666667	1955-05-01	1955-05-01
peg_160	5	R282W	c.844C>T	TP53	chr17	7577094	7577094	SNV	Observed SNV	Missense	G	A	282	DBD	480	TGAGGTGCGTGTTTGTGCCTGTCCTGGGAGAGACCGGCGCACAGAGGAAGAGAATCTCCG	TGAGGTGCGTGTTTGTGCCTGTCCTGGGAGAGACTGGCGCACAGAGGAAGAGAATCTCCG	7577103	-	GGG	TGCGTGTTTGTGCCTGTCCT	ACAGGCACAA	10	CTCTTCCTCTGTGCGCCAGTCTCTCCCAGG	30	CTCTTCCTCTGTGCGCCAGTCTCTCCCAGGACAGGCACAA	AGCGTACACGTCTCACACCGTGCGTGTTTGTGCCTGTCCTGTTTTAGAGCTAGAAATAGCAAGTTAAAATAAGGCTAGTCCGTTATCAACTTGAAAAAGTGGCACCGAGTCGGTGCCTCTTCCTCTGTGCGCCAGTCTCTCCCAGGACAGGCACAACGCGGTTCTATCTAGTTACGCGTTAAACCAACTAGAATTTTTTTCGGAGATTCTCTTCCTCTGTGCGCCGGTCTCTCCCAGGACAGGCACAAACACGCACCTCAGAATTCTAGATCCGGTCGTCAAC	0.5	13	17	50	46	1.96	1955-05-01	1955-05-01
peg_161	5	R282W	c.844C>T	TP53	chr17	7577094	7577094	SNV	Observed SNV	Missense	G	A	282	DBD	480	TGAGGTGCGTGTTTGTGCCTGTCCTGGGAGAGACCGGCGCACAGAGGAAGAGAATCTCCG	TGAGGTGCGTGTTTGTGCCTGTCCTGGGAGAGACTGGCGCACAGAGGAAGAGAATCTCCG	7577103	-	GGG	TGCGTGTTTGTGCCTGTCCT	ACAGGCACAAACACG	15	CTCTTCCTCTGTGCGCCAGTCTCTCCCAGG	30	CTCTTCCTCTGTGCGCCAGTCTCTCCCAGGACAGGCACAAACACG	AGCGTACACGTCTCACACCGTGCGTGTTTGTGCCTGTCCTGTTTTAGAGCTAGAAATAGCAAGTTAAAATAAGGCTAGTCCGTTATCAACTTGAAAAAGTGGCACCGAGTCGGTGCCTCTTCCTCTGTGCGCCAGTCTCTCCCAGGACAGGCACAAACACGCGCGGTTCTATCTAGTTACGCGTTAAACCAACTAGAATTTTTTTCGGAGATTCTCTTCCTCTGTGCGCCGGTCTCTCCCAGGACAGGCACAAACACGCACCTCAGAATTCTAGATCCGGTCGTCAAC	0.5333333333333333	13	17	50	46	1.96	1955-05-01	1955-05-01
peg_162	5	R282W	c.844C>T	TP53	chr17	7577094	7577094	SNV	Observed SNV	Missense	G	A	282	DBD	480	TGAGGTGCGTGTTTGTGCCTGTCCTGGGAGAGACCGGCGCACAGAGGAAGAGAATCTCCG	TGAGGTGCGTGTTTGTGCCTGTCCTGGGAGAGACTGGCGCACAGAGGAAGAGAATCTCCG	7577103	-	GGG	TGCGTGTTTGTGCCTGTCCT	ACAGGCACAAACA	13	CTCTTCCTCTGTGCGCCAGTCTCTCCCAGG	30	CTCTTCCTCTGTGCGCCAGTCTCTCCCAGGACAGGCACAAACA	AGCGTACACGTCTCACACCGTGCGTGTTTGTGCCTGTCCTGTTTTAGAGCTAGAAATAGCAAGTTAAAATAAGGCTAGTCCGTTATCAACTTGAAAAAGTGGCACCGAGTCGGTGCCTCTTCCTCTGTGCGCCAGTCTCTCCCAGGACAGGCACAAACACGCGGTTCTATCTAGTTACGCGTTAAACCAACTAGAATTTTTTTCGGAGATTCTCTTCCTCTGTGCGCCGGTCTCTCCCAGGACAGGCACAAACACGCACCTCAGAATTCTAGATCCGGTCGTCAAC	0.4615384615384615	13	17	50	46	1.96	1955-05-01	1955-05-01
peg_163	6	R213Ter	c.637C>T	TP53	chr17	7578212	7578212	SNV	Observed SNV	Nonsense	G	A	213	DBD	410	GAAGGAAATTTGCGTGTGGAGTATTTGGATGACAGAAACACTTTTCGACATAGTGTGGTG	GAAGGAAATTTGCGTGTGGAGTATTTGGATGACAGAAACACTTTTTGACATAGTGTGGTG	7578232	-	TGG	AAATTTGCGTGTGGAGTATT	ACTCCACACGCAAAT	15	TATGTCAAAAAGTGTTTCTGTCATCCAAAT	30	TATGTCAAAAAGTGTTTCTGTCATCCAAATACTCCACACGCAAAT	AGCGTACACGTCTCACACCGAAATTTGCGTGTGGAGTATTGTTTTAGAGCTAGAAATAGCAAGTTAAAATAAGGCTAGTCCGTTATCAACTTGAAAAAGTGGCACCGAGTCGGTGCTATGTCAAAAAGTGTTTCTGTCATCCAAATACTCCACACGCAAATCGCGGTTCTATCTAGTTACGCGTTAAACCAACTAGAATTTTTTTCACCACACTATGTCGAAAAGTGTTTCTGTCATCCAAATACTCCACACGCAAATTTCCTTCGAATTCTAGATCCGGTCGTCAAC	0.4666666666666667	24	6	72	5	1.7033333333333334	1955-05-01	1955-05-01
peg_164	6	R213Ter	c.637C>T	TP53	chr17	7578212	7578212	SNV	Observed SNV	Nonsense	G	A	213	DBD	410	GAAGGAAATTTGCGTGTGGAGTATTTGGATGACAGAAACACTTTTCGACATAGTGTGGTG	GAAGGAAATTTGCGTGTGGAGTATTTGGATGACAGAAACACTTTTTGACATAGTGTGGTG	7578232	-	TGG	AAATTTGCGTGTGGAGTATT	ACTCCACACGCAA	13	TATGTCAAAAAGTGTTTCTGTCATCCAAAT	30	TATGTCAAAAAGTGTTTCTGTCATCCAAATACTCCACACGCAA	AGCGTACACGTCTCACACCGAAATTTGCGTGTGGAGTATTGTTTTAGAGCTAGAAATAGCAAGTTAAAATAAGGCTAGTCCGTTATCAACTTGAAAAAGTGGCACCGAGTCGGTGCTATGTCAAAAAGTGTTTCTGTCATCCAAATACTCCACACGCAACGCGGTTCTATCTAGTTACGCGTTAAACCAACTAGAATTTTTTTCACCACACTATGTCGAAAAGTGTTTCTGTCATCCAAATACTCCACACGCAAATTTCCTTCGAATTCTAGATCCGGTCGTCAAC	0.5384615384615384	24	6	72	5	1.7033333333333334	1955-05-01	1955-05-01
peg_165	6	R213Ter	c.637C>T	TP53	chr17	7578212	7578212	SNV	Observed SNV	Nonsense	G	A	213	DBD	410	GAAGGAAATTTGCGTGTGGAGTATTTGGATGACAGAAACACTTTTCGACATAGTGTGGTG	GAAGGAAATTTGCGTGTGGAGTATTTGGATGACAGAAACACTTTTTGACATAGTGTGGTG	7578232	-	TGG	AAATTTGCGTGTGGAGTATT	ACTCCACACG	10	TATGTCAAAAAGTGTTTCTGTCATCCAAAT	30	TATGTCAAAAAGTGTTTCTGTCATCCAAATACTCCACACG	AGCGTACACGTCTCACACCGAAATTTGCGTGTGGAGTATTGTTTTAGAGCTAGAAATAGCAAGTTAAAATAAGGCTAGTCCGTTATCAACTTGAAAAAGTGGCACCGAGTCGGTGCTATGTCAAAAAGTGTTTCTGTCATCCAAATACTCCACACGCGCGGTTCTATCTAGTTACGCGTTAAACCAACTAGAATTTTTTTCACCACACTATGTCGAAAAGTGTTTCTGTCATCCAAATACTCCACACGCAAATTTCCTTCGAATTCTAGATCCGGTCGTCAAC	0.6	24	6	72	5	1.7033333333333334	1955-05-01	1955-05-01
peg_166	6	R213Ter	c.637C>T	TP53	chr17	7578212	7578212	SNV	Observed SNV	Nonsense	G	A	213	DBD	410	ACAGAAACACTTTTCGACATAGTGTGGTGGTGCCCTATGAGCCGCCTGAGGTCTGGTTTG	ACAGAAACACTTTTTGACATAGTGTGGTGGTGCCCTATGAGCCGCCTGAGGTCTGGTTTG	7578191	+	GGG	CAGACCTCAGGCGGCTCATA	CTGGAGTCCGCCGAG	15	TATCCCGTGGTGGTGTGATACAGTT	25	TTGACATAGTGTGGTGGTGCCCTATGAGCCGCCTGAGGTC	AGCGTACACGTCTCACACCGCAGACCTCAGGCGGCTCATAGTTTTAGAGCTAGAAATAGCAAGTTAAAATAAGGCTAGTCCGTTATCAACTTGAAAAAGTGGCACCGAGTCGGTGCTTGACATAGTGTGGTGGTGCCCTATGAGCCGCCTGAGGTCCGCGGTTCTATCTAGTTACGCGTTAAACCAACTAGAATTTTTTTCAAACCAGACCTCAGGCGGCTCATAGGGCACCACCACACTATGTCGAAAAGTGTTTCTGTGAATTCTAGATCCGGTCGTCAAC	0.7333333333333333	24	1	91	38	0.7566666666666668	1955-05-01	1955-05-01
peg_167	6	R213Ter	c.637C>T	TP53	chr17	7578212	7578212	SNV	Observed SNV	Nonsense	G	A	213	DBD	410	CAGAAACACTTTTCGACATAGTGTGGTGGTGCCCTATGAGCCGCCTGAGGTCTGGTTTGC	CAGAAACACTTTTTGACATAGTGTGGTGGTGCCCTATGAGCCGCCTGAGGTCTGGTTTGC	7578190	+	AGG	CCAGACCTCAGGCGGCTCAT	TCTGGAGTCCGCCGA	15	GTATCCCGTGGTGGTGTGATACAGT	25	TGACATAGTGTGGTGGTGCCCTATGAGCCGCCTGAGGTCT	AGCGTACACGTCTCACACCGCCAGACCTCAGGCGGCTCATGTTTTAGAGCTAGAAATAGCAAGTTAAAATAAGGCTAGTCCGTTATCAACTTGAAAAAGTGGCACCGAGTCGGTGCTGACATAGTGTGGTGGTGCCCTATGAGCCGCCTGAGGTCTCGCGGTTCTATCTAGTTACGCGTTAAACCAACTAGAATTTTTTTGCAAACCAGACCTCAGGCGGCTCATAGGGCACCACCACACTATGTCGAAAAGTGTTTCTGGAATTCTAGATCCGGTCGTCAAC	0.6666666666666666	25	0	87	13	0.6666666666666667	1955-05-01	1955-05-01
peg_168	6	R213Ter	c.637C>T	TP53	chr17	7578212	7578212	SNV	Observed SNV	Nonsense	G	A	213	DBD	410	ACAGAAACACTTTTCGACATAGTGTGGTGGTGCCCTATGAGCCGCCTGAGGTCTGGTTTG	ACAGAAACACTTTTTGACATAGTGTGGTGGTGCCCTATGAGCCGCCTGAGGTCTGGTTTG	7578191	+	GGG	CAGACCTCAGGCGGCTCATA	GGAGTCCGCCGAG	13	TATCCCGTGGTGGTGTGATACAGTT	25	TTGACATAGTGTGGTGGTGCCCTATGAGCCGCCTGAGG	AGCGTACACGTCTCACACCGCAGACCTCAGGCGGCTCATAGTTTTAGAGCTAGAAATAGCAAGTTAAAATAAGGCTAGTCCGTTATCAACTTGAAAAAGTGGCACCGAGTCGGTGCTTGACATAGTGTGGTGGTGCCCTATGAGCCGCCTGAGGCGCGGTTCTATCTAGTTACGCGTTAAACCAACTAGAATTTTTTTCAAACCAGACCTCAGGCGGCTCATAGGGCACCACCACACTATGTCGAAAAGTGTTTCTGTGAATTCTAGATCCGGTCGTCAAC	0.7692307692307693	24	1	91	38	0.5771794871794869	1955-05-01	1955-05-01
peg_169	6	R213Ter	c.637C>T	TP53	chr17	7578212	7578212	SNV	Observed SNV	Nonsense	G	A	213	DBD	410	CAGAAACACTTTTCGACATAGTGTGGTGGTGCCCTATGAGCCGCCTGAGGTCTGGTTTGC	CAGAAACACTTTTTGACATAGTGTGGTGGTGCCCTATGAGCCGCCTGAGGTCTGGTTTGC	7578190	+	AGG	CCAGACCTCAGGCGGCTCAT	TGGAGTCCGCCGA	13	GTATCCCGTGGTGGTGTGATACAGT	25	TGACATAGTGTGGTGGTGCCCTATGAGCCGCCTGAGGT	AGCGTACACGTCTCACACCGCCAGACCTCAGGCGGCTCATGTTTTAGAGCTAGAAATAGCAAGTTAAAATAAGGCTAGTCCGTTATCAACTTGAAAAAGTGGCACCGAGTCGGTGCTGACATAGTGTGGTGGTGCCCTATGAGCCGCCTGAGGTCGCGGTTCTATCTAGTTACGCGTTAAACCAACTAGAATTTTTTTGCAAACCAGACCTCAGGCGGCTCATAGGGCACCACCACACTATGTCGAAAAGTGTTTCTGGAATTCTAGATCCGGTCGTCAAC	0.6923076923076923	25	0	87	13	0.5384615384615384	1955-05-01	1955-05-01
peg_170	6	R213Ter	c.637C>T	TP53	chr17	7578212	7578212	SNV	Observed SNV	Nonsense	G	A	213	DBD	410	CAGAAACACTTTTCGACATAGTGTGGTGGTGCCCTATGAGCCGCCTGAGGTCTGGTTTGC	CAGAAACACTTTTTGACATAGTGTGGTGGTGCCCTATGAGCCGCCTGAGGTCTGGTTTGC	7578190	+	AGG	CCAGACCTCAGGCGGCTCAT	AGTCCGCCGA	10	GTATCCCGTGGTGGTGTGATACAGT	25	TGACATAGTGTGGTGGTGCCCTATGAGCCGCCTGA	AGCGTACACGTCTCACACCGCCAGACCTCAGGCGGCTCATGTTTTAGAGCTAGAAATAGCAAGTTAAAATAAGGCTAGTCCGTTATCAACTTGAAAAAGTGGCACCGAGTCGGTGCTGACATAGTGTGGTGGTGCCCTATGAGCCGCCTGACGCGGTTCTATCTAGTTACGCGTTAAACCAACTAGAATTTTTTTGCAAACCAGACCTCAGGCGGCTCATAGGGCACCACCACACTATGTCGAAAAGTGTTTCTGGAATTCTAGATCCGGTCGTCAAC	0.7	25	0	87	13	0.5000000000000001	1955-05-01	1955-05-01
peg_171	6	R213Ter	c.637C>T	TP53	chr17	7578212	7578212	SNV	Observed SNV	Nonsense	G	A	213	DBD	410	ACAGAAACACTTTTCGACATAGTGTGGTGGTGCCCTATGAGCCGCCTGAGGTCTGGTTTG	ACAGAAACACTTTTTGACATAGTGTGGTGGTGCCCTATGAGCCGCCTGAGGTCTGGTTTG	7578191	+	GGG	CAGACCTCAGGCGGCTCATA	GTCCGCCGAG	10	TATCCCGTGGTGGTGTGATACAGTT	25	TTGACATAGTGTGGTGGTGCCCTATGAGCCGCCTG	AGCGTACACGTCTCACACCGCAGACCTCAGGCGGCTCATAGTTTTAGAGCTAGAAATAGCAAGTTAAAATAAGGCTAGTCCGTTATCAACTTGAAAAAGTGGCACCGAGTCGGTGCTTGACATAGTGTGGTGGTGCCCTATGAGCCGCCTGCGCGGTTCTATCTAGTTACGCGTTAAACCAACTAGAATTTTTTTCAAACCAGACCTCAGGCGGCTCATAGGGCACCACCACACTATGTCGAAAAGTGTTTCTGTGAATTCTAGATCCGGTCGTCAAC	0.8	24	1	91	38	0.4233333333333331	1955-05-01	1955-05-01
peg_172	6	R213Ter	c.637C>T	TP53	chr17	7578212	7578212	SNV	Observed SNV	Nonsense	G	A	213	DBD	410	GAAGGAAATTTGCGTGTGGAGTATTTGGATGACAGAAACACTTTTCGACATAGTGTGGTG	GAAGGAAATTTGCGTGTGGAGTATTTGGATGACAGAAACACTTTTTGACATAGTGTGGTG	7578232	-	TGG	AAATTTGCGTGTGGAGTATT	ACTCCACACGCAAAT	15	CAAAAAGTGTTTCTGTCATCCAAAT	25	CAAAAAGTGTTTCTGTCATCCAAATACTCCACACGCAAAT	AGCGTACACGTCTCACACCGAAATTTGCGTGTGGAGTATTGTTTTAGAGCTAGAAATAGCAAGTTAAAATAAGGCTAGTCCGTTATCAACTTGAAAAAGTGGCACCGAGTCGGTGCCAAAAAGTGTTTCTGTCATCCAAATACTCCACACGCAAATCGCGGTTCTATCTAGTTACGCGTTAAACCAACTAGAATTTTTTTCACCACACTATGTCGAAAAGTGTTTCTGTCATCCAAATACTCCACACGCAAATTTCCTTCGAATTCTAGATCCGGTCGTCAAC	0.4666666666666667	24	1	72	5	0.0366667	1955-05-01	1955-05-01
peg_173	6	R213Ter	c.637C>T	TP53	chr17	7578212	7578212	SNV	Observed SNV	Nonsense	G	A	213	DBD	410	GAAGGAAATTTGCGTGTGGAGTATTTGGATGACAGAAACACTTTTCGACATAGTGTGGTG	GAAGGAAATTTGCGTGTGGAGTATTTGGATGACAGAAACACTTTTTGACATAGTGTGGTG	7578232	-	TGG	AAATTTGCGTGTGGAGTATT	ACTCCACACGCAA	13	CAAAAAGTGTTTCTGTCATCCAAAT	25	CAAAAAGTGTTTCTGTCATCCAAATACTCCACACGCAA	AGCGTACACGTCTCACACCGAAATTTGCGTGTGGAGTATTGTTTTAGAGCTAGAAATAGCAAGTTAAAATAAGGCTAGTCCGTTATCAACTTGAAAAAGTGGCACCGAGTCGGTGCCAAAAAGTGTTTCTGTCATCCAAATACTCCACACGCAACGCGGTTCTATCTAGTTACGCGTTAAACCAACTAGAATTTTTTTCACCACACTATGTCGAAAAGTGTTTCTGTCATCCAAATACTCCACACGCAAATTTCCTTCGAATTCTAGATCCGGTCGTCAAC	0.5384615384615384	24	1	72	5	0.0366667	1955-05-01	1955-05-01
peg_174	6	R213Ter	c.637C>T	TP53	chr17	7578212	7578212	SNV	Observed SNV	Nonsense	G	A	213	DBD	410	GAAGGAAATTTGCGTGTGGAGTATTTGGATGACAGAAACACTTTTCGACATAGTGTGGTG	GAAGGAAATTTGCGTGTGGAGTATTTGGATGACAGAAACACTTTTTGACATAGTGTGGTG	7578232	-	TGG	AAATTTGCGTGTGGAGTATT	ACTCCACACG	10	CAAAAAGTGTTTCTGTCATCCAAAT	25	CAAAAAGTGTTTCTGTCATCCAAATACTCCACACG	AGCGTACACGTCTCACACCGAAATTTGCGTGTGGAGTATTGTTTTAGAGCTAGAAATAGCAAGTTAAAATAAGGCTAGTCCGTTATCAACTTGAAAAAGTGGCACCGAGTCGGTGCCAAAAAGTGTTTCTGTCATCCAAATACTCCACACGCGCGGTTCTATCTAGTTACGCGTTAAACCAACTAGAATTTTTTTCACCACACTATGTCGAAAAGTGTTTCTGTCATCCAAATACTCCACACGCAAATTTCCTTCGAATTCTAGATCCGGTCGTCAAC	0.6	24	1	72	5	0.0366667	1955-05-01	1955-05-01
peg_175	7	Y220C	c.659A>G	TP53	chr17	7578190	7578190	SNV	Observed SNV	Missense	T	C	220	DBD	312	AGAAACACTTTTCGACATAGTGTGGTGGTGCCCTATGAGCCGCCTGAGGTCTGGTTTGCA	AGAAACACTTTTCGACATAGTGTGGTGGTGCCCTGTGAGCCGCCTGAGGTCTGGTTTGCA	7578199	-	TGG	CACTTTTCGACATAGTGTGG	CACTATGTCG	10	AGACCTCAGGCGGCTCACAGGGCACCACCA	30	AGACCTCAGGCGGCTCACAGGGCACCACCACACTATGTCG	AGCGTACACGTCTCACACCGCACTTTTCGACATAGTGTGGGTTTTAGAGCTAGAAATAGCAAGTTAAAATAAGGCTAGTCCGTTATCAACTTGAAAAAGTGGCACCGAGTCGGTGCAGACCTCAGGCGGCTCACAGGGCACCACCACACTATGTCGCGCGGTTCTATCTAGTTACGCGTTAAACCAACTAGAATTTTTTTTGCAAACCAGACCTCAGGCGGCTCATAGGGCACCACCACACTATGTCGAAAAGTGTTTCTGAATTCTAGATCCGGTCGTCAAC	0.5	13	17	83	92	3.75	1955-05-01	1955-05-01
peg_176	7	Y220C	c.659A>G	TP53	chr17	7578190	7578190	SNV	Observed SNV	Missense	T	C	220	DBD	312	AGAAACACTTTTCGACATAGTGTGGTGGTGCCCTATGAGCCGCCTGAGGTCTGGTTTGCA	AGAAACACTTTTCGACATAGTGTGGTGGTGCCCTGTGAGCCGCCTGAGGTCTGGTTTGCA	7578199	-	TGG	CACTTTTCGACATAGTGTGG	CACTATGTCGAAAAG	15	AGACCTCAGGCGGCTCACAGGGCACCACCA	30	AGACCTCAGGCGGCTCACAGGGCACCACCACACTATGTCGAAAAG	AGCGTACACGTCTCACACCGCACTTTTCGACATAGTGTGGGTTTTAGAGCTAGAAATAGCAAGTTAAAATAAGGCTAGTCCGTTATCAACTTGAAAAAGTGGCACCGAGTCGGTGCAGACCTCAGGCGGCTCACAGGGCACCACCACACTATGTCGAAAAGCGCGGTTCTATCTAGTTACGCGTTAAACCAACTAGAATTTTTTTTGCAAACCAGACCTCAGGCGGCTCATAGGGCACCACCACACTATGTCGAAAAGTGTTTCTGAATTCTAGATCCGGTCGTCAAC	0.4	13	17	83	92	3.75	1955-05-01	1955-05-01
peg_177	7	Y220C	c.659A>G	TP53	chr17	7578190	7578190	SNV	Observed SNV	Missense	T	C	220	DBD	312	AGAAACACTTTTCGACATAGTGTGGTGGTGCCCTATGAGCCGCCTGAGGTCTGGTTTGCA	AGAAACACTTTTCGACATAGTGTGGTGGTGCCCTGTGAGCCGCCTGAGGTCTGGTTTGCA	7578199	-	TGG	CACTTTTCGACATAGTGTGG	CACTATGTCGAAA	13	AGACCTCAGGCGGCTCACAGGGCACCACCA	30	AGACCTCAGGCGGCTCACAGGGCACCACCACACTATGTCGAAA	AGCGTACACGTCTCACACCGCACTTTTCGACATAGTGTGGGTTTTAGAGCTAGAAATAGCAAGTTAAAATAAGGCTAGTCCGTTATCAACTTGAAAAAGTGGCACCGAGTCGGTGCAGACCTCAGGCGGCTCACAGGGCACCACCACACTATGTCGAAACGCGGTTCTATCTAGTTACGCGTTAAACCAACTAGAATTTTTTTTGCAAACCAGACCTCAGGCGGCTCATAGGGCACCACCACACTATGTCGAAAAGTGTTTCTGAATTCTAGATCCGGTCGTCAAC	0.3846153846153846	13	17	83	92	3.673076923076923	1955-05-01	1955-05-01
peg_178	7	Y220C	c.659A>G	TP53	chr17	7578190	7578190	SNV	Observed SNV	Missense	T	C	220	DBD	312	AGAAACACTTTTCGACATAGTGTGGTGGTGCCCTATGAGCCGCCTGAGGTCTGGTTTGCA	AGAAACACTTTTCGACATAGTGTGGTGGTGCCCTGTGAGCCGCCTGAGGTCTGGTTTGCA	7578199	-	TGG	CACTTTTCGACATAGTGTGG	CACTATGTCG	10	TCAGGCGGCTCACAGGGCACCACCA	25	TCAGGCGGCTCACAGGGCACCACCACACTATGTCG	AGCGTACACGTCTCACACCGCACTTTTCGACATAGTGTGGGTTTTAGAGCTAGAAATAGCAAGTTAAAATAAGGCTAGTCCGTTATCAACTTGAAAAAGTGGCACCGAGTCGGTGCTCAGGCGGCTCACAGGGCACCACCACACTATGTCGCGCGGTTCTATCTAGTTACGCGTTAAACCAACTAGAATTTTTTTTGCAAACCAGACCTCAGGCGGCTCATAGGGCACCACCACACTATGTCGAAAAGTGTTTCTGAATTCTAGATCCGGTCGTCAAC	0.5	13	12	83	92	3.4833333333333334	1955-05-01	1955-05-01
peg_179	7	Y220C	c.659A>G	TP53	chr17	7578190	7578190	SNV	Observed SNV	Missense	T	C	220	DBD	312	AGAAACACTTTTCGACATAGTGTGGTGGTGCCCTATGAGCCGCCTGAGGTCTGGTTTGCA	AGAAACACTTTTCGACATAGTGTGGTGGTGCCCTGTGAGCCGCCTGAGGTCTGGTTTGCA	7578199	-	TGG	CACTTTTCGACATAGTGTGG	CACTATGTCGAAAAG	15	TCAGGCGGCTCACAGGGCACCACCA	25	TCAGGCGGCTCACAGGGCACCACCACACTATGTCGAAAAG	AGCGTACACGTCTCACACCGCACTTTTCGACATAGTGTGGGTTTTAGAGCTAGAAATAGCAAGTTAAAATAAGGCTAGTCCGTTATCAACTTGAAAAAGTGGCACCGAGTCGGTGCTCAGGCGGCTCACAGGGCACCACCACACTATGTCGAAAAGCGCGGTTCTATCTAGTTACGCGTTAAACCAACTAGAATTTTTTTTGCAAACCAGACCTCAGGCGGCTCATAGGGCACCACCACACTATGTCGAAAAGTGTTTCTGAATTCTAGATCCGGTCGTCAAC	0.4	13	12	83	92	3.4833333333333334	1955-05-01	1955-05-01
peg_180	7	Y220C	c.659A>G	TP53	chr17	7578190	7578190	SNV	Observed SNV	Missense	T	C	220	DBD	312	AGAAACACTTTTCGACATAGTGTGGTGGTGCCCTATGAGCCGCCTGAGGTCTGGTTTGCA	AGAAACACTTTTCGACATAGTGTGGTGGTGCCCTGTGAGCCGCCTGAGGTCTGGTTTGCA	7578199	-	TGG	CACTTTTCGACATAGTGTGG	CACTATGTCGAAA	13	TCAGGCGGCTCACAGGGCACCACCA	25	TCAGGCGGCTCACAGGGCACCACCACACTATGTCGAAA	AGCGTACACGTCTCACACCGCACTTTTCGACATAGTGTGGGTTTTAGAGCTAGAAATAGCAAGTTAAAATAAGGCTAGTCCGTTATCAACTTGAAAAAGTGGCACCGAGTCGGTGCTCAGGCGGCTCACAGGGCACCACCACACTATGTCGAAACGCGGTTCTATCTAGTTACGCGTTAAACCAACTAGAATTTTTTTTGCAAACCAGACCTCAGGCGGCTCATAGGGCACCACCACACTATGTCGAAAAGTGTTTCTGAATTCTAGATCCGGTCGTCAAC	0.3846153846153846	13	12	83	92	3.4064102564102563	1955-05-01	1955-05-01
peg_181	7	Y220C	c.659A>G	TP53	chr17	7578190	7578190	SNV	Observed SNV	Missense	T	C	220	DBD	312	TTCGACATAGTGTGGTGGTGCCCTATGAGCCGCCTGAGGTCTGGTTTGCAACTGGGGTCT	TTCGACATAGTGTGGTGGTGCCCTGTGAGCCGCCTGAGGTCTGGTTTGCAACTGGGGTCT	7578179	+	AGG	CCAGTTGCAAACCAGACCTC	TCAACGTTTGGTCTG	15	GAGTCCGCCGAGTGTCCCGTGGTGGTGTGA	30	AGTGTGGTGGTGCCCTGTGAGCCGCCTGAGGTCTGGTTTGCAACT	AGCGTACACGTCTCACACCGCCAGTTGCAAACCAGACCTCGTTTTAGAGCTAGAAATAGCAAGTTAAAATAAGGCTAGTCCGTTATCAACTTGAAAAAGTGGCACCGAGTCGGTGCAGTGTGGTGGTGCCCTGTGAGCCGCCTGAGGTCTGGTTTGCAACTCGCGGTTCTATCTAGTTACGCGTTAAACCAACTAGAATTTTTTTAGACCCCAGTTGCAAACCAGACCTCAGGCGGCTCATAGGGCACCACCACACTATGTCGAAGAATTCTAGATCCGGTCGTCAAC	0.4666666666666667	14	16	77	59	3.36	1955-05-01	1955-05-01
peg_182	7	Y220C	c.659A>G	TP53	chr17	7578190	7578190	SNV	Observed SNV	Missense	T	C	220	DBD	312	TTCGACATAGTGTGGTGGTGCCCTATGAGCCGCCTGAGGTCTGGTTTGCAACTGGGGTCT	TTCGACATAGTGTGGTGGTGCCCTGTGAGCCGCCTGAGGTCTGGTTTGCAACTGGGGTCT	7578179	+	AGG	CCAGTTGCAAACCAGACCTC	GTTTGGTCTG	10	GAGTCCGCCGAGTGTCCCGTGGTGGTGTGA	30	AGTGTGGTGGTGCCCTGTGAGCCGCCTGAGGTCTGGTTTG	AGCGTACACGTCTCACACCGCCAGTTGCAAACCAGACCTCGTTTTAGAGCTAGAAATAGCAAGTTAAAATAAGGCTAGTCCGTTATCAACTTGAAAAAGTGGCACCGAGTCGGTGCAGTGTGGTGGTGCCCTGTGAGCCGCCTGAGGTCTGGTTTGCGCGGTTCTATCTAGTTACGCGTTAAACCAACTAGAATTTTTTTAGACCCCAGTTGCAAACCAGACCTCAGGCGGCTCATAGGGCACCACCACACTATGTCGAAGAATTCTAGATCCGGTCGTCAAC	0.5	14	16	77	59	3.36	1955-05-01	1955-05-01
peg_183	7	Y220C	c.659A>G	TP53	chr17	7578190	7578190	SNV	Observed SNV	Missense	T	C	220	DBD	312	TTCGACATAGTGTGGTGGTGCCCTATGAGCCGCCTGAGGTCTGGTTTGCAACTGGGGTCT	TTCGACATAGTGTGGTGGTGCCCTGTGAGCCGCCTGAGGTCTGGTTTGCAACTGGGGTCT	7578179	+	AGG	CCAGTTGCAAACCAGACCTC	AACGTTTGGTCTG	13	GAGTCCGCCGAGTGTCCCGTGGTGGTGTGA	30	AGTGTGGTGGTGCCCTGTGAGCCGCCTGAGGTCTGGTTTGCAA	AGCGTACACGTCTCACACCGCCAGTTGCAAACCAGACCTCGTTTTAGAGCTAGAAATAGCAAGTTAAAATAAGGCTAGTCCGTTATCAACTTGAAAAAGTGGCACCGAGTCGGTGCAGTGTGGTGGTGCCCTGTGAGCCGCCTGAGGTCTGGTTTGCAACGCGGTTCTATCTAGTTACGCGTTAAACCAACTAGAATTTTTTTAGACCCCAGTTGCAAACCAGACCTCAGGCGGCTCATAGGGCACCACCACACTATGTCGAAGAATTCTAGATCCGGTCGTCAAC	0.4615384615384615	14	16	77	59	3.36	1955-05-01	1955-05-01
peg_184	7	Y220C	c.659A>G	TP53	chr17	7578190	7578190	SNV	Observed SNV	Missense	T	C	220	DBD	312	CTTTTCGACATAGTGTGGTGGTGCCCTATGAGCCGCCTGAGGTCTGGTTTGCAACTGGGG	CTTTTCGACATAGTGTGGTGGTGCCCTGTGAGCCGCCTGAGGTCTGGTTTGCAACTGGGG	7578182	+	CGG	GTTGCAAACCAGACCTCAGG	GTTTGGTCTGGAG	13	TCCGCCGAGTGTCCCGTGGTGGTGT	25	TGTGGTGGTGCCCTGTGAGCCGCCTGAGGTCTGGTTTG	AGCGTACACGTCTCACACCGGTTGCAAACCAGACCTCAGGGTTTTAGAGCTAGAAATAGCAAGTTAAAATAAGGCTAGTCCGTTATCAACTTGAAAAAGTGGCACCGAGTCGGTGCTGTGGTGGTGCCCTGTGAGCCGCCTGAGGTCTGGTTTGCGCGGTTCTATCTAGTTACGCGTTAAACCAACTAGAATTTTTTTCCCCAGTTGCAAACCAGACCTCAGGCGGCTCATAGGGCACCACCACACTATGTCGAAAAGGAATTCTAGATCCGGTCGTCAAC	0.5384615384615384	11	14	55	89	3.306666666666667	1955-05-01	1955-05-01
peg_185	7	Y220C	c.659A>G	TP53	chr17	7578190	7578190	SNV	Observed SNV	Missense	T	C	220	DBD	312	CTTTTCGACATAGTGTGGTGGTGCCCTATGAGCCGCCTGAGGTCTGGTTTGCAACTGGGG	CTTTTCGACATAGTGTGGTGGTGCCCTGTGAGCCGCCTGAGGTCTGGTTTGCAACTGGGG	7578182	+	CGG	GTTGCAAACCAGACCTCAGG	TGGTCTGGAG	10	TCCGCCGAGTGTCCCGTGGTGGTGT	25	TGTGGTGGTGCCCTGTGAGCCGCCTGAGGTCTGGT	AGCGTACACGTCTCACACCGGTTGCAAACCAGACCTCAGGGTTTTAGAGCTAGAAATAGCAAGTTAAAATAAGGCTAGTCCGTTATCAACTTGAAAAAGTGGCACCGAGTCGGTGCTGTGGTGGTGCCCTGTGAGCCGCCTGAGGTCTGGTCGCGGTTCTATCTAGTTACGCGTTAAACCAACTAGAATTTTTTTCCCCAGTTGCAAACCAGACCTCAGGCGGCTCATAGGGCACCACCACACTATGTCGAAAAGGAATTCTAGATCCGGTCGTCAAC	0.6	11	14	55	89	3.306666666666667	1955-05-01	1955-05-01
peg_186	7	Y220C	c.659A>G	TP53	chr17	7578190	7578190	SNV	Observed SNV	Missense	T	C	220	DBD	312	CTTTTCGACATAGTGTGGTGGTGCCCTATGAGCCGCCTGAGGTCTGGTTTGCAACTGGGG	CTTTTCGACATAGTGTGGTGGTGCCCTGTGAGCCGCCTGAGGTCTGGTTTGCAACTGGGG	7578182	+	CGG	GTTGCAAACCAGACCTCAGG	ACGTTTGGTCTGGAG	15	TCCGCCGAGTGTCCCGTGGTGGTGT	25	TGTGGTGGTGCCCTGTGAGCCGCCTGAGGTCTGGTTTGCA	AGCGTACACGTCTCACACCGGTTGCAAACCAGACCTCAGGGTTTTAGAGCTAGAAATAGCAAGTTAAAATAAGGCTAGTCCGTTATCAACTTGAAAAAGTGGCACCGAGTCGGTGCTGTGGTGGTGCCCTGTGAGCCGCCTGAGGTCTGGTTTGCACGCGGTTCTATCTAGTTACGCGTTAAACCAACTAGAATTTTTTTCCCCAGTTGCAAACCAGACCTCAGGCGGCTCATAGGGCACCACCACACTATGTCGAAAAGGAATTCTAGATCCGGTCGTCAAC	0.5333333333333333	11	14	55	89	3.306666666666667	1955-05-01	1955-05-01
peg_187	7	Y220C	c.659A>G	TP53	chr17	7578190	7578190	SNV	Observed SNV	Missense	T	C	220	DBD	312	TTCGACATAGTGTGGTGGTGCCCTATGAGCCGCCTGAGGTCTGGTTTGCAACTGGGGTCT	TTCGACATAGTGTGGTGGTGCCCTGTGAGCCGCCTGAGGTCTGGTTTGCAACTGGGGTCT	7578179	+	AGG	CCAGTTGCAAACCAGACCTC	AACGTTTGGTCTG	13	GAGTCCGCCGAGTGTCCCGTGGTGG	25	GGTGGTGCCCTGTGAGCCGCCTGAGGTCTGGTTTGCAA	AGCGTACACGTCTCACACCGCCAGTTGCAAACCAGACCTCGTTTTAGAGCTAGAAATAGCAAGTTAAAATAAGGCTAGTCCGTTATCAACTTGAAAAAGTGGCACCGAGTCGGTGCGGTGGTGCCCTGTGAGCCGCCTGAGGTCTGGTTTGCAACGCGGTTCTATCTAGTTACGCGTTAAACCAACTAGAATTTTTTTAGACCCCAGTTGCAAACCAGACCTCAGGCGGCTCATAGGGCACCACCACACTATGTCGAAGAATTCTAGATCCGGTCGTCAAC	0.4615384615384615	14	11	77	59	2.826666666666666	1955-05-01	1955-05-01
peg_188	7	Y220C	c.659A>G	TP53	chr17	7578190	7578190	SNV	Observed SNV	Missense	T	C	220	DBD	312	TTCGACATAGTGTGGTGGTGCCCTATGAGCCGCCTGAGGTCTGGTTTGCAACTGGGGTCT	TTCGACATAGTGTGGTGGTGCCCTGTGAGCCGCCTGAGGTCTGGTTTGCAACTGGGGTCT	7578179	+	AGG	CCAGTTGCAAACCAGACCTC	TCAACGTTTGGTCTG	15	GAGTCCGCCGAGTGTCCCGTGGTGG	25	GGTGGTGCCCTGTGAGCCGCCTGAGGTCTGGTTTGCAACT	AGCGTACACGTCTCACACCGCCAGTTGCAAACCAGACCTCGTTTTAGAGCTAGAAATAGCAAGTTAAAATAAGGCTAGTCCGTTATCAACTTGAAAAAGTGGCACCGAGTCGGTGCGGTGGTGCCCTGTGAGCCGCCTGAGGTCTGGTTTGCAACTCGCGGTTCTATCTAGTTACGCGTTAAACCAACTAGAATTTTTTTAGACCCCAGTTGCAAACCAGACCTCAGGCGGCTCATAGGGCACCACCACACTATGTCGAAGAATTCTAGATCCGGTCGTCAAC	0.4666666666666667	14	11	77	59	2.826666666666666	1955-05-01	1955-05-01
peg_189	7	Y220C	c.659A>G	TP53	chr17	7578190	7578190	SNV	Observed SNV	Missense	T	C	220	DBD	312	TTCGACATAGTGTGGTGGTGCCCTATGAGCCGCCTGAGGTCTGGTTTGCAACTGGGGTCT	TTCGACATAGTGTGGTGGTGCCCTGTGAGCCGCCTGAGGTCTGGTTTGCAACTGGGGTCT	7578179	+	AGG	CCAGTTGCAAACCAGACCTC	GTTTGGTCTG	10	GAGTCCGCCGAGTGTCCCGTGGTGG	25	GGTGGTGCCCTGTGAGCCGCCTGAGGTCTGGTTTG	AGCGTACACGTCTCACACCGCCAGTTGCAAACCAGACCTCGTTTTAGAGCTAGAAATAGCAAGTTAAAATAAGGCTAGTCCGTTATCAACTTGAAAAAGTGGCACCGAGTCGGTGCGGTGGTGCCCTGTGAGCCGCCTGAGGTCTGGTTTGCGCGGTTCTATCTAGTTACGCGTTAAACCAACTAGAATTTTTTTAGACCCCAGTTGCAAACCAGACCTCAGGCGGCTCATAGGGCACCACCACACTATGTCGAAGAATTCTAGATCCGGTCGTCAAC	0.5	14	11	77	59	2.826666666666666	1955-05-01	1955-05-01
peg_190	7	Y220C	c.659A>G	TP53	chr17	7578190	7578190	SNV	Observed SNV	Missense	T	C	220	DBD	312	GACAGAAACACTTTTCGACATAGTGTGGTGGTGCCCTATGAGCCGCCTGAGGTCTGGTTT	GACAGAAACACTTTTCGACATAGTGTGGTGGTGCCCTGTGAGCCGCCTGAGGTCTGGTTT	7578202	-	TGG	AAACACTTTTCGACATAGTG	TATGTCGAAAAGTGT	15	GGCGGCTCACAGGGCACCACCACAC	25	GGCGGCTCACAGGGCACCACCACACTATGTCGAAAAGTGT	AGCGTACACGTCTCACACCGAAACACTTTTCGACATAGTGGTTTTAGAGCTAGAAATAGCAAGTTAAAATAAGGCTAGTCCGTTATCAACTTGAAAAAGTGGCACCGAGTCGGTGCGGCGGCTCACAGGGCACCACCACACTATGTCGAAAAGTGTCGCGGTTCTATCTAGTTACGCGTTAAACCAACTAGAATTTTTTTAAACCAGACCTCAGGCGGCTCATAGGGCACCACCACACTATGTCGAAAAGTGTTTCTGTCGAATTCTAGATCCGGTCGTCAAC	0.3333333333333333	16	9	85	86	2.7099999999999995	1955-05-01	1955-05-01
peg_191	7	Y220C	c.659A>G	TP53	chr17	7578190	7578190	SNV	Observed SNV	Missense	T	C	220	DBD	312	CAGAAACACTTTTCGACATAGTGTGGTGGTGCCCTATGAGCCGCCTGAGGTCTGGTTTGC	CAGAAACACTTTTCGACATAGTGTGGTGGTGCCCTGTGAGCCGCCTGAGGTCTGGTTTGC	7578190	+	AGG	CCAGACCTCAGGCGGCTCAT	TCTGGAGTCCGCCGA	15	GTGTCCCGTGGTGGTGTGAT	20	TAGTGTGGTGGTGCCCTGTGAGCCGCCTGAGGTCT	AGCGTACACGTCTCACACCGCCAGACCTCAGGCGGCTCATGTTTTAGAGCTAGAAATAGCAAGTTAAAATAAGGCTAGTCCGTTATCAACTTGAAAAAGTGGCACCGAGTCGGTGCTAGTGTGGTGGTGCCCTGTGAGCCGCCTGAGGTCTCGCGGTTCTATCTAGTTACGCGTTAAACCAACTAGAATTTTTTTGCAAACCAGACCTCAGGCGGCTCATAGGGCACCACCACACTATGTCGAAAAGTGTTTCTGGAATTCTAGATCCGGTCGTCAAC	0.6666666666666666	3	17	87	13	2.666666666666667	1955-05-01	1955-05-01
peg_192	7	Y220C	c.659A>G	TP53	chr17	7578190	7578190	SNV	Observed SNV	Missense	T	C	220	DBD	312	CTTTTCGACATAGTGTGGTGGTGCCCTATGAGCCGCCTGAGGTCTGGTTTGCAACTGGGG	CTTTTCGACATAGTGTGGTGGTGCCCTGTGAGCCGCCTGAGGTCTGGTTTGCAACTGGGG	7578182	+	CGG	GTTGCAAACCAGACCTCAGG	GTTTGGTCTGGAG	13	TCCGCCGAGTGTCCCGTGGT	20	TGGTGCCCTGTGAGCCGCCTGAGGTCTGGTTTG	AGCGTACACGTCTCACACCGGTTGCAAACCAGACCTCAGGGTTTTAGAGCTAGAAATAGCAAGTTAAAATAAGGCTAGTCCGTTATCAACTTGAAAAAGTGGCACCGAGTCGGTGCTGGTGCCCTGTGAGCCGCCTGAGGTCTGGTTTGCGCGGTTCTATCTAGTTACGCGTTAAACCAACTAGAATTTTTTTCCCCAGTTGCAAACCAGACCTCAGGCGGCTCATAGGGCACCACCACACTATGTCGAAAAGGAATTCTAGATCCGGTCGTCAAC	0.5384615384615384	11	9	55	89	2.64	1955-05-01	1955-05-01
peg_193	7	Y220C	c.659A>G	TP53	chr17	7578190	7578190	SNV	Observed SNV	Missense	T	C	220	DBD	312	CTTTTCGACATAGTGTGGTGGTGCCCTATGAGCCGCCTGAGGTCTGGTTTGCAACTGGGG	CTTTTCGACATAGTGTGGTGGTGCCCTGTGAGCCGCCTGAGGTCTGGTTTGCAACTGGGG	7578182	+	CGG	GTTGCAAACCAGACCTCAGG	TGGTCTGGAG	10	TCCGCCGAGTGTCCCGTGGT	20	TGGTGCCCTGTGAGCCGCCTGAGGTCTGGT	AGCGTACACGTCTCACACCGGTTGCAAACCAGACCTCAGGGTTTTAGAGCTAGAAATAGCAAGTTAAAATAAGGCTAGTCCGTTATCAACTTGAAAAAGTGGCACCGAGTCGGTGCTGGTGCCCTGTGAGCCGCCTGAGGTCTGGTCGCGGTTCTATCTAGTTACGCGTTAAACCAACTAGAATTTTTTTCCCCAGTTGCAAACCAGACCTCAGGCGGCTCATAGGGCACCACCACACTATGTCGAAAAGGAATTCTAGATCCGGTCGTCAAC	0.6	11	9	55	89	2.64	1955-05-01	1955-05-01
peg_194	7	Y220C	c.659A>G	TP53	chr17	7578190	7578190	SNV	Observed SNV	Missense	T	C	220	DBD	312	CTTTTCGACATAGTGTGGTGGTGCCCTATGAGCCGCCTGAGGTCTGGTTTGCAACTGGGG	CTTTTCGACATAGTGTGGTGGTGCCCTGTGAGCCGCCTGAGGTCTGGTTTGCAACTGGGG	7578182	+	CGG	GTTGCAAACCAGACCTCAGG	ACGTTTGGTCTGGAG	15	TCCGCCGAGTGTCCCGTGGT	20	TGGTGCCCTGTGAGCCGCCTGAGGTCTGGTTTGCA	AGCGTACACGTCTCACACCGGTTGCAAACCAGACCTCAGGGTTTTAGAGCTAGAAATAGCAAGTTAAAATAAGGCTAGTCCGTTATCAACTTGAAAAAGTGGCACCGAGTCGGTGCTGGTGCCCTGTGAGCCGCCTGAGGTCTGGTTTGCACGCGGTTCTATCTAGTTACGCGTTAAACCAACTAGAATTTTTTTCCCCAGTTGCAAACCAGACCTCAGGCGGCTCATAGGGCACCACCACACTATGTCGAAAAGGAATTCTAGATCCGGTCGTCAAC	0.5333333333333333	11	9	55	89	2.64	1955-05-01	1955-05-01
peg_195	7	Y220C	c.659A>G	TP53	chr17	7578190	7578190	SNV	Observed SNV	Missense	T	C	220	DBD	312	ACAGAAACACTTTTCGACATAGTGTGGTGGTGCCCTATGAGCCGCCTGAGGTCTGGTTTG	ACAGAAACACTTTTCGACATAGTGTGGTGGTGCCCTGTGAGCCGCCTGAGGTCTGGTTTG	7578191	+	GGG	CAGACCTCAGGCGGCTCATA	CTGGAGTCCGCCGAG	15	TGTCCCGTGGTGGTGTGATACAGCT	25	TCGACATAGTGTGGTGGTGCCCTGTGAGCCGCCTGAGGTC	AGCGTACACGTCTCACACCGCAGACCTCAGGCGGCTCATAGTTTTAGAGCTAGAAATAGCAAGTTAAAATAAGGCTAGTCCGTTATCAACTTGAAAAAGTGGCACCGAGTCGGTGCTCGACATAGTGTGGTGGTGCCCTGTGAGCCGCCTGAGGTCCGCGGTTCTATCTAGTTACGCGTTAAACCAACTAGAATTTTTTTCAAACCAGACCTCAGGCGGCTCATAGGGCACCACCACACTATGTCGAAAAGTGTTTCTGTGAATTCTAGATCCGGTCGTCAAC	0.7333333333333333	2	23	91	38	2.623333333333333	1955-05-01	1955-05-01
peg_196	7	Y220C	c.659A>G	TP53	chr17	7578190	7578190	SNV	Observed SNV	Missense	T	C	220	DBD	312	ACAGAAACACTTTTCGACATAGTGTGGTGGTGCCCTATGAGCCGCCTGAGGTCTGGTTTG	ACAGAAACACTTTTCGACATAGTGTGGTGGTGCCCTGTGAGCCGCCTGAGGTCTGGTTTG	7578191	+	GGG	CAGACCTCAGGCGGCTCATA	CTGGAGTCCGCCGAG	15	TGTCCCGTGGTGGTGTGATA	20	ATAGTGTGGTGGTGCCCTGTGAGCCGCCTGAGGTC	AGCGTACACGTCTCACACCGCAGACCTCAGGCGGCTCATAGTTTTAGAGCTAGAAATAGCAAGTTAAAATAAGGCTAGTCCGTTATCAACTTGAAAAAGTGGCACCGAGTCGGTGCATAGTGTGGTGGTGCCCTGTGAGCCGCCTGAGGTCCGCGGTTCTATCTAGTTACGCGTTAAACCAACTAGAATTTTTTTCAAACCAGACCTCAGGCGGCTCATAGGGCACCACCACACTATGTCGAAAAGTGTTTCTGTGAATTCTAGATCCGGTCGTCAAC	0.7333333333333333	2	18	91	38	2.623333333333333	1955-05-01	1955-05-01
peg_197	7	Y220C	c.659A>G	TP53	chr17	7578190	7578190	SNV	Observed SNV	Missense	T	C	220	DBD	312	GACAGAAACACTTTTCGACATAGTGTGGTGGTGCCCTATGAGCCGCCTGAGGTCTGGTTT	GACAGAAACACTTTTCGACATAGTGTGGTGGTGCCCTGTGAGCCGCCTGAGGTCTGGTTT	7578202	-	TGG	AAACACTTTTCGACATAGTG	TATGTCGAAAAGT	13	GGCGGCTCACAGGGCACCACCACAC	25	GGCGGCTCACAGGGCACCACCACACTATGTCGAAAAGT	AGCGTACACGTCTCACACCGAAACACTTTTCGACATAGTGGTTTTAGAGCTAGAAATAGCAAGTTAAAATAAGGCTAGTCCGTTATCAACTTGAAAAAGTGGCACCGAGTCGGTGCGGCGGCTCACAGGGCACCACCACACTATGTCGAAAAGTCGCGGTTCTATCTAGTTACGCGTTAAACCAACTAGAATTTTTTTAAACCAGACCTCAGGCGGCTCATAGGGCACCACCACACTATGTCGAAAAGTGTTTCTGTCGAATTCTAGATCCGGTCGTCAAC	0.3076923076923077	16	9	85	86	2.581794871794872	1955-05-01	1955-05-01
peg_198	7	Y220C	c.659A>G	TP53	chr17	7578190	7578190	SNV	Observed SNV	Missense	T	C	220	DBD	312	GACAGAAACACTTTTCGACATAGTGTGGTGGTGCCCTATGAGCCGCCTGAGGTCTGGTTT	GACAGAAACACTTTTCGACATAGTGTGGTGGTGCCCTGTGAGCCGCCTGAGGTCTGGTTT	7578202	-	TGG	AAACACTTTTCGACATAGTG	TATGTCGAAA	10	GGCGGCTCACAGGGCACCACCACAC	25	GGCGGCTCACAGGGCACCACCACACTATGTCGAAA	AGCGTACACGTCTCACACCGAAACACTTTTCGACATAGTGGTTTTAGAGCTAGAAATAGCAAGTTAAAATAAGGCTAGTCCGTTATCAACTTGAAAAAGTGGCACCGAGTCGGTGCGGCGGCTCACAGGGCACCACCACACTATGTCGAAACGCGGTTCTATCTAGTTACGCGTTAAACCAACTAGAATTTTTTTAAACCAGACCTCAGGCGGCTCATAGGGCACCACCACACTATGTCGAAAAGTGTTTCTGTCGAATTCTAGATCCGGTCGTCAAC	0.3	16	9	85	86	2.543333333333333	1955-05-01	1955-05-01
peg_199	7	Y220C	c.659A>G	TP53	chr17	7578190	7578190	SNV	Observed SNV	Missense	T	C	220	DBD	312	CAGAAACACTTTTCGACATAGTGTGGTGGTGCCCTATGAGCCGCCTGAGGTCTGGTTTGC	CAGAAACACTTTTCGACATAGTGTGGTGGTGCCCTGTGAGCCGCCTGAGGTCTGGTTTGC	7578190	+	AGG	CCAGACCTCAGGCGGCTCAT	TGGAGTCCGCCGA	13	GTGTCCCGTGGTGGTGTGAT	20	TAGTGTGGTGGTGCCCTGTGAGCCGCCTGAGGT	AGCGTACACGTCTCACACCGCCAGACCTCAGGCGGCTCATGTTTTAGAGCTAGAAATAGCAAGTTAAAATAAGGCTAGTCCGTTATCAACTTGAAAAAGTGGCACCGAGTCGGTGCTAGTGTGGTGGTGCCCTGTGAGCCGCCTGAGGTCGCGGTTCTATCTAGTTACGCGTTAAACCAACTAGAATTTTTTTGCAAACCAGACCTCAGGCGGCTCATAGGGCACCACCACACTATGTCGAAAAGTGTTTCTGGAATTCTAGATCCGGTCGTCAAC	0.6923076923076923	3	17	87	13	2.5384615384615383	1955-05-01	1955-05-01
peg_200	7	Y220C	c.659A>G	TP53	chr17	7578190	7578190	SNV	Observed SNV	Missense	T	C	220	DBD	312	CAGAAACACTTTTCGACATAGTGTGGTGGTGCCCTATGAGCCGCCTGAGGTCTGGTTTGC	CAGAAACACTTTTCGACATAGTGTGGTGGTGCCCTGTGAGCCGCCTGAGGTCTGGTTTGC	7578190	+	AGG	CCAGACCTCAGGCGGCTCAT	AGTCCGCCGA	10	GTGTCCCGTGGTGGTGTGAT	20	TAGTGTGGTGGTGCCCTGTGAGCCGCCTGA	AGCGTACACGTCTCACACCGCCAGACCTCAGGCGGCTCATGTTTTAGAGCTAGAAATAGCAAGTTAAAATAAGGCTAGTCCGTTATCAACTTGAAAAAGTGGCACCGAGTCGGTGCTAGTGTGGTGGTGCCCTGTGAGCCGCCTGACGCGGTTCTATCTAGTTACGCGTTAAACCAACTAGAATTTTTTTGCAAACCAGACCTCAGGCGGCTCATAGGGCACCACCACACTATGTCGAAAAGTGTTTCTGGAATTCTAGATCCGGTCGTCAAC	0.7	3	17	87	13	2.5	1955-05-01	1955-05-01
peg_201	7	Y220C	c.659A>G	TP53	chr17	7578190	7578190	SNV	Observed SNV	Missense	T	C	220	DBD	312	ACAGAAACACTTTTCGACATAGTGTGGTGGTGCCCTATGAGCCGCCTGAGGTCTGGTTTG	ACAGAAACACTTTTCGACATAGTGTGGTGGTGCCCTGTGAGCCGCCTGAGGTCTGGTTTG	7578191	+	GGG	CAGACCTCAGGCGGCTCATA	GGAGTCCGCCGAG	13	TGTCCCGTGGTGGTGTGATA	20	ATAGTGTGGTGGTGCCCTGTGAGCCGCCTGAGG	AGCGTACACGTCTCACACCGCAGACCTCAGGCGGCTCATAGTTTTAGAGCTAGAAATAGCAAGTTAAAATAAGGCTAGTCCGTTATCAACTTGAAAAAGTGGCACCGAGTCGGTGCATAGTGTGGTGGTGCCCTGTGAGCCGCCTGAGGCGCGGTTCTATCTAGTTACGCGTTAAACCAACTAGAATTTTTTTCAAACCAGACCTCAGGCGGCTCATAGGGCACCACCACACTATGTCGAAAAGTGTTTCTGTGAATTCTAGATCCGGTCGTCAAC	0.7692307692307693	2	18	91	38	2.4438461538461533	1955-05-01	1955-05-01
peg_202	7	Y220C	c.659A>G	TP53	chr17	7578190	7578190	SNV	Observed SNV	Missense	T	C	220	DBD	312	ACAGAAACACTTTTCGACATAGTGTGGTGGTGCCCTATGAGCCGCCTGAGGTCTGGTTTG	ACAGAAACACTTTTCGACATAGTGTGGTGGTGCCCTGTGAGCCGCCTGAGGTCTGGTTTG	7578191	+	GGG	CAGACCTCAGGCGGCTCATA	GGAGTCCGCCGAG	13	TGTCCCGTGGTGGTGTGATACAGCT	25	TCGACATAGTGTGGTGGTGCCCTGTGAGCCGCCTGAGG	AGCGTACACGTCTCACACCGCAGACCTCAGGCGGCTCATAGTTTTAGAGCTAGAAATAGCAAGTTAAAATAAGGCTAGTCCGTTATCAACTTGAAAAAGTGGCACCGAGTCGGTGCTCGACATAGTGTGGTGGTGCCCTGTGAGCCGCCTGAGGCGCGGTTCTATCTAGTTACGCGTTAAACCAACTAGAATTTTTTTCAAACCAGACCTCAGGCGGCTCATAGGGCACCACCACACTATGTCGAAAAGTGTTTCTGTGAATTCTAGATCCGGTCGTCAAC	0.7692307692307693	2	23	91	38	2.4438461538461533	1955-05-01	1955-05-01
peg_203	7	Y220C	c.659A>G	TP53	chr17	7578190	7578190	SNV	Observed SNV	Missense	T	C	220	DBD	312	CTTTTCGACATAGTGTGGTGGTGCCCTATGAGCCGCCTGAGGTCTGGTTTGCAACTGGGG	CTTTTCGACATAGTGTGGTGGTGCCCTGTGAGCCGCCTGAGGTCTGGTTTGCAACTGGGG	7578182	+	CGG	GTTGCAAACCAGACCTCAGG	ACGTTTGGTCTGGAG	15	TCCGCCGAGTGTCCCGTGGTGGTGTGATAC	30	CATAGTGTGGTGGTGCCCTGTGAGCCGCCTGAGGTCTGGTTTGCA	AGCGTACACGTCTCACACCGGTTGCAAACCAGACCTCAGGGTTTTAGAGCTAGAAATAGCAAGTTAAAATAAGGCTAGTCCGTTATCAACTTGAAAAAGTGGCACCGAGTCGGTGCCATAGTGTGGTGGTGCCCTGTGAGCCGCCTGAGGTCTGGTTTGCACGCGGTTCTATCTAGTTACGCGTTAAACCAACTAGAATTTTTTTCCCCAGTTGCAAACCAGACCTCAGGCGGCTCATAGGGCACCACCACACTATGTCGAAAAGGAATTCTAGATCCGGTCGTCAAC	0.5333333333333333	11	19	55	89	2.44	1955-05-01	1955-05-01
peg_204	7	Y220C	c.659A>G	TP53	chr17	7578190	7578190	SNV	Observed SNV	Missense	T	C	220	DBD	312	CTTTTCGACATAGTGTGGTGGTGCCCTATGAGCCGCCTGAGGTCTGGTTTGCAACTGGGG	CTTTTCGACATAGTGTGGTGGTGCCCTGTGAGCCGCCTGAGGTCTGGTTTGCAACTGGGG	7578182	+	CGG	GTTGCAAACCAGACCTCAGG	GTTTGGTCTGGAG	13	TCCGCCGAGTGTCCCGTGGTGGTGTGATAC	30	CATAGTGTGGTGGTGCCCTGTGAGCCGCCTGAGGTCTGGTTTG	AGCGTACACGTCTCACACCGGTTGCAAACCAGACCTCAGGGTTTTAGAGCTAGAAATAGCAAGTTAAAATAAGGCTAGTCCGTTATCAACTTGAAAAAGTGGCACCGAGTCGGTGCCATAGTGTGGTGGTGCCCTGTGAGCCGCCTGAGGTCTGGTTTGCGCGGTTCTATCTAGTTACGCGTTAAACCAACTAGAATTTTTTTCCCCAGTTGCAAACCAGACCTCAGGCGGCTCATAGGGCACCACCACACTATGTCGAAAAGGAATTCTAGATCCGGTCGTCAAC	0.5384615384615384	11	19	55	89	2.44	1955-05-01	1955-05-01
peg_205	8	G245S	c.733G>A	TP53	chr17	7577548	7577548	SNV	Observed SNV	Missense	C	T	245	DBD	301	ACTACATGTGTAACAGTTCCTGCATGGGCGGCATGAACCGGAGGCCCATCCTCACCATCA	ACTACATGTGTAACAGTTCCTGCATGGGCAGCATGAACCGGAGGCCCATCCTCACCATCA	7577552	-	GGG	ATGTGTAACAGTTCCTGCAT	CAGGAACTGTTACAC	15	GGGCCTCCGGTTCATGCTGCCCATG	25	GGGCCTCCGGTTCATGCTGCCCATGCAGGAACTGTTACAC	AGCGTACACGTCTCACACCGATGTGTAACAGTTCCTGCATGTTTTAGAGCTAGAAATAGCAAGTTAAAATAAGGCTAGTCCGTTATCAACTTGAAAAAGTGGCACCGAGTCGGTGCGGGCCTCCGGTTCATGCTGCCCATGCAGGAACTGTTACACCGCGGTTCTATCTAGTTACGCGTTAAACCAACTAGAATTTTTTTTGATGGTGAGGATGGGCCTCCGGTTCATGCCGCCCATGCAGGAACTGTTACACATGTAGTGAATTCTAGATCCGGTCGTCAAC	0.4666666666666667	8	17	78	75	3.53	1955-05-01	1955-05-01
peg_206	8	G245S	c.733G>A	TP53	chr17	7577548	7577548	SNV	Observed SNV	Missense	C	T	245	DBD	301	ACTACATGTGTAACAGTTCCTGCATGGGCGGCATGAACCGGAGGCCCATCCTCACCATCA	ACTACATGTGTAACAGTTCCTGCATGGGCAGCATGAACCGGAGGCCCATCCTCACCATCA	7577552	-	GGG	ATGTGTAACAGTTCCTGCAT	CAGGAACTGTTACAC	15	AGGATGGGCCTCCGGTTCATGCTGCCCATG	30	AGGATGGGCCTCCGGTTCATGCTGCCCATGCAGGAACTGTTACAC	AGCGTACACGTCTCACACCGATGTGTAACAGTTCCTGCATGTTTTAGAGCTAGAAATAGCAAGTTAAAATAAGGCTAGTCCGTTATCAACTTGAAAAAGTGGCACCGAGTCGGTGCAGGATGGGCCTCCGGTTCATGCTGCCCATGCAGGAACTGTTACACCGCGGTTCTATCTAGTTACGCGTTAAACCAACTAGAATTTTTTTTGATGGTGAGGATGGGCCTCCGGTTCATGCCGCCCATGCAGGAACTGTTACACATGTAGTGAATTCTAGATCCGGTCGTCAAC	0.4666666666666667	8	22	78	75	3.53	1955-05-01	1955-05-01
peg_207	8	G245S	c.733G>A	TP53	chr17	7577548	7577548	SNV	Observed SNV	Missense	C	T	245	DBD	301	ACTACATGTGTAACAGTTCCTGCATGGGCGGCATGAACCGGAGGCCCATCCTCACCATCA	ACTACATGTGTAACAGTTCCTGCATGGGCAGCATGAACCGGAGGCCCATCCTCACCATCA	7577552	-	GGG	ATGTGTAACAGTTCCTGCAT	CAGGAACTGTTAC	13	AGGATGGGCCTCCGGTTCATGCTGCCCATG	30	AGGATGGGCCTCCGGTTCATGCTGCCCATGCAGGAACTGTTAC	AGCGTACACGTCTCACACCGATGTGTAACAGTTCCTGCATGTTTTAGAGCTAGAAATAGCAAGTTAAAATAAGGCTAGTCCGTTATCAACTTGAAAAAGTGGCACCGAGTCGGTGCAGGATGGGCCTCCGGTTCATGCTGCCCATGCAGGAACTGTTACCGCGGTTCTATCTAGTTACGCGTTAAACCAACTAGAATTTTTTTTGATGGTGAGGATGGGCCTCCGGTTCATGCCGCCCATGCAGGAACTGTTACACATGTAGTGAATTCTAGATCCGGTCGTCAAC	0.4615384615384615	8	22	78	75	3.53	1955-05-01	1955-05-01
peg_208	8	G245S	c.733G>A	TP53	chr17	7577548	7577548	SNV	Observed SNV	Missense	C	T	245	DBD	301	ACTACATGTGTAACAGTTCCTGCATGGGCGGCATGAACCGGAGGCCCATCCTCACCATCA	ACTACATGTGTAACAGTTCCTGCATGGGCAGCATGAACCGGAGGCCCATCCTCACCATCA	7577552	-	GGG	ATGTGTAACAGTTCCTGCAT	CAGGAACTGT	10	GGGCCTCCGGTTCATGCTGCCCATG	25	GGGCCTCCGGTTCATGCTGCCCATGCAGGAACTGT	AGCGTACACGTCTCACACCGATGTGTAACAGTTCCTGCATGTTTTAGAGCTAGAAATAGCAAGTTAAAATAAGGCTAGTCCGTTATCAACTTGAAAAAGTGGCACCGAGTCGGTGCGGGCCTCCGGTTCATGCTGCCCATGCAGGAACTGTCGCGGTTCTATCTAGTTACGCGTTAAACCAACTAGAATTTTTTTTGATGGTGAGGATGGGCCTCCGGTTCATGCCGCCCATGCAGGAACTGTTACACATGTAGTGAATTCTAGATCCGGTCGTCAAC	0.5	8	17	78	75	3.53	1955-05-01	1955-05-01
peg_209	8	G245S	c.733G>A	TP53	chr17	7577548	7577548	SNV	Observed SNV	Missense	C	T	245	DBD	301	ACTACATGTGTAACAGTTCCTGCATGGGCGGCATGAACCGGAGGCCCATCCTCACCATCA	ACTACATGTGTAACAGTTCCTGCATGGGCAGCATGAACCGGAGGCCCATCCTCACCATCA	7577552	-	GGG	ATGTGTAACAGTTCCTGCAT	CAGGAACTGT	10	AGGATGGGCCTCCGGTTCATGCTGCCCATG	30	AGGATGGGCCTCCGGTTCATGCTGCCCATGCAGGAACTGT	AGCGTACACGTCTCACACCGATGTGTAACAGTTCCTGCATGTTTTAGAGCTAGAAATAGCAAGTTAAAATAAGGCTAGTCCGTTATCAACTTGAAAAAGTGGCACCGAGTCGGTGCAGGATGGGCCTCCGGTTCATGCTGCCCATGCAGGAACTGTCGCGGTTCTATCTAGTTACGCGTTAAACCAACTAGAATTTTTTTTGATGGTGAGGATGGGCCTCCGGTTCATGCCGCCCATGCAGGAACTGTTACACATGTAGTGAATTCTAGATCCGGTCGTCAAC	0.5	8	22	78	75	3.53	1955-05-01	1955-05-01
peg_210	8	G245S	c.733G>A	TP53	chr17	7577548	7577548	SNV	Observed SNV	Missense	C	T	245	DBD	301	ACTACATGTGTAACAGTTCCTGCATGGGCGGCATGAACCGGAGGCCCATCCTCACCATCA	ACTACATGTGTAACAGTTCCTGCATGGGCAGCATGAACCGGAGGCCCATCCTCACCATCA	7577552	-	GGG	ATGTGTAACAGTTCCTGCAT	CAGGAACTGTTAC	13	GGGCCTCCGGTTCATGCTGCCCATG	25	GGGCCTCCGGTTCATGCTGCCCATGCAGGAACTGTTAC	AGCGTACACGTCTCACACCGATGTGTAACAGTTCCTGCATGTTTTAGAGCTAGAAATAGCAAGTTAAAATAAGGCTAGTCCGTTATCAACTTGAAAAAGTGGCACCGAGTCGGTGCGGGCCTCCGGTTCATGCTGCCCATGCAGGAACTGTTACCGCGGTTCTATCTAGTTACGCGTTAAACCAACTAGAATTTTTTTTGATGGTGAGGATGGGCCTCCGGTTCATGCCGCCCATGCAGGAACTGTTACACATGTAGTGAATTCTAGATCCGGTCGTCAAC	0.4615384615384615	8	17	78	75	3.53	1955-05-01	1955-05-01
peg_211	8	G245S	c.733G>A	TP53	chr17	7577548	7577548	SNV	Observed SNV	Missense	C	T	245	DBD	301	ACATGTGTAACAGTTCCTGCATGGGCGGCATGAACCGGAGGCCCATCCTCACCATCATCA	ACATGTGTAACAGTTCCTGCATGGGCAGCATGAACCGGAGGCCCATCCTCACCATCATCA	7577549	-	CGG	TGTAACAGTTCCTGCATGGG	ATGCAGGAAC	10	GATGGGCCTCCGGTTCATGCTGCCC	25	GATGGGCCTCCGGTTCATGCTGCCCATGCAGGAAC	AGCGTACACGTCTCACACCGTGTAACAGTTCCTGCATGGGGTTTTAGAGCTAGAAATAGCAAGTTAAAATAAGGCTAGTCCGTTATCAACTTGAAAAAGTGGCACCGAGTCGGTGCGATGGGCCTCCGGTTCATGCTGCCCATGCAGGAACCGCGGTTCTATCTAGTTACGCGTTAAACCAACTAGAATTTTTTTTGATGATGGTGAGGATGGGCCTCCGGTTCATGCCGCCCATGCAGGAACTGTTACACATGTGAATTCTAGATCCGGTCGTCAAC	0.5	5	20	67	84	3.51	1955-05-01	1955-05-01
peg_212	8	G245S	c.733G>A	TP53	chr17	7577548	7577548	SNV	Observed SNV	Missense	C	T	245	DBD	301	ACATGTGTAACAGTTCCTGCATGGGCGGCATGAACCGGAGGCCCATCCTCACCATCATCA	ACATGTGTAACAGTTCCTGCATGGGCAGCATGAACCGGAGGCCCATCCTCACCATCATCA	7577549	-	CGG	TGTAACAGTTCCTGCATGGG	ATGCAGGAACTGTTA	15	GCCTCCGGTTCATGCTGCCC	20	GCCTCCGGTTCATGCTGCCCATGCAGGAACTGTTA	AGCGTACACGTCTCACACCGTGTAACAGTTCCTGCATGGGGTTTTAGAGCTAGAAATAGCAAGTTAAAATAAGGCTAGTCCGTTATCAACTTGAAAAAGTGGCACCGAGTCGGTGCGCCTCCGGTTCATGCTGCCCATGCAGGAACTGTTACGCGGTTCTATCTAGTTACGCGTTAAACCAACTAGAATTTTTTTTGATGATGGTGAGGATGGGCCTCCGGTTCATGCCGCCCATGCAGGAACTGTTACACATGTGAATTCTAGATCCGGTCGTCAAC	0.4	5	15	67	84	3.51	1955-05-01	1955-05-01
peg_213	8	G245S	c.733G>A	TP53	chr17	7577548	7577548	SNV	Observed SNV	Missense	C	T	245	DBD	301	ACATGTGTAACAGTTCCTGCATGGGCGGCATGAACCGGAGGCCCATCCTCACCATCATCA	ACATGTGTAACAGTTCCTGCATGGGCAGCATGAACCGGAGGCCCATCCTCACCATCATCA	7577549	-	CGG	TGTAACAGTTCCTGCATGGG	ATGCAGGAACTGT	13	GATGGGCCTCCGGTTCATGCTGCCC	25	GATGGGCCTCCGGTTCATGCTGCCCATGCAGGAACTGT	AGCGTACACGTCTCACACCGTGTAACAGTTCCTGCATGGGGTTTTAGAGCTAGAAATAGCAAGTTAAAATAAGGCTAGTCCGTTATCAACTTGAAAAAGTGGCACCGAGTCGGTGCGATGGGCCTCCGGTTCATGCTGCCCATGCAGGAACTGTCGCGGTTCTATCTAGTTACGCGTTAAACCAACTAGAATTTTTTTTGATGATGGTGAGGATGGGCCTCCGGTTCATGCCGCCCATGCAGGAACTGTTACACATGTGAATTCTAGATCCGGTCGTCAAC	0.4615384615384615	5	20	67	84	3.51	1955-05-01	1955-05-01
peg_214	8	G245S	c.733G>A	TP53	chr17	7577548	7577548	SNV	Observed SNV	Missense	C	T	245	DBD	301	ACATGTGTAACAGTTCCTGCATGGGCGGCATGAACCGGAGGCCCATCCTCACCATCATCA	ACATGTGTAACAGTTCCTGCATGGGCAGCATGAACCGGAGGCCCATCCTCACCATCATCA	7577549	-	CGG	TGTAACAGTTCCTGCATGGG	ATGCAGGAACTGTTA	15	GATGGGCCTCCGGTTCATGCTGCCC	25	GATGGGCCTCCGGTTCATGCTGCCCATGCAGGAACTGTTA	AGCGTACACGTCTCACACCGTGTAACAGTTCCTGCATGGGGTTTTAGAGCTAGAAATAGCAAGTTAAAATAAGGCTAGTCCGTTATCAACTTGAAAAAGTGGCACCGAGTCGGTGCGATGGGCCTCCGGTTCATGCTGCCCATGCAGGAACTGTTACGCGGTTCTATCTAGTTACGCGTTAAACCAACTAGAATTTTTTTTGATGATGGTGAGGATGGGCCTCCGGTTCATGCCGCCCATGCAGGAACTGTTACACATGTGAATTCTAGATCCGGTCGTCAAC	0.4	5	20	67	84	3.51	1955-05-01	1955-05-01
peg_215	8	G245S	c.733G>A	TP53	chr17	7577548	7577548	SNV	Observed SNV	Missense	C	T	245	DBD	301	ACATGTGTAACAGTTCCTGCATGGGCGGCATGAACCGGAGGCCCATCCTCACCATCATCA	ACATGTGTAACAGTTCCTGCATGGGCAGCATGAACCGGAGGCCCATCCTCACCATCATCA	7577549	-	CGG	TGTAACAGTTCCTGCATGGG	ATGCAGGAACTGT	13	GCCTCCGGTTCATGCTGCCC	20	GCCTCCGGTTCATGCTGCCCATGCAGGAACTGT	AGCGTACACGTCTCACACCGTGTAACAGTTCCTGCATGGGGTTTTAGAGCTAGAAATAGCAAGTTAAAATAAGGCTAGTCCGTTATCAACTTGAAAAAGTGGCACCGAGTCGGTGCGCCTCCGGTTCATGCTGCCCATGCAGGAACTGTCGCGGTTCTATCTAGTTACGCGTTAAACCAACTAGAATTTTTTTTGATGATGGTGAGGATGGGCCTCCGGTTCATGCCGCCCATGCAGGAACTGTTACACATGTGAATTCTAGATCCGGTCGTCAAC	0.4615384615384615	5	15	67	84	3.51	1955-05-01	1955-05-01
peg_216	8	G245S	c.733G>A	TP53	chr17	7577548	7577548	SNV	Observed SNV	Missense	C	T	245	DBD	301	ACATGTGTAACAGTTCCTGCATGGGCGGCATGAACCGGAGGCCCATCCTCACCATCATCA	ACATGTGTAACAGTTCCTGCATGGGCAGCATGAACCGGAGGCCCATCCTCACCATCATCA	7577549	-	CGG	TGTAACAGTTCCTGCATGGG	ATGCAGGAAC	10	GCCTCCGGTTCATGCTGCCC	20	GCCTCCGGTTCATGCTGCCCATGCAGGAAC	AGCGTACACGTCTCACACCGTGTAACAGTTCCTGCATGGGGTTTTAGAGCTAGAAATAGCAAGTTAAAATAAGGCTAGTCCGTTATCAACTTGAAAAAGTGGCACCGAGTCGGTGCGCCTCCGGTTCATGCTGCCCATGCAGGAACCGCGGTTCTATCTAGTTACGCGTTAAACCAACTAGAATTTTTTTTGATGATGGTGAGGATGGGCCTCCGGTTCATGCCGCCCATGCAGGAACTGTTACACATGTGAATTCTAGATCCGGTCGTCAAC	0.5	5	15	67	84	3.51	1955-05-01	1955-05-01
peg_217	8	G245S	c.733G>A	TP53	chr17	7577548	7577548	SNV	Observed SNV	Missense	C	T	245	DBD	301	ACATGTGTAACAGTTCCTGCATGGGCGGCATGAACCGGAGGCCCATCCTCACCATCATCA	ACATGTGTAACAGTTCCTGCATGGGCAGCATGAACCGGAGGCCCATCCTCACCATCATCA	7577549	-	CGG	TGTAACAGTTCCTGCATGGG	ATGCAGGAAC	10	GTGAGGATGGGCCTCCGGTTCATGCTGCCC	30	GTGAGGATGGGCCTCCGGTTCATGCTGCCCATGCAGGAAC	AGCGTACACGTCTCACACCGTGTAACAGTTCCTGCATGGGGTTTTAGAGCTAGAAATAGCAAGTTAAAATAAGGCTAGTCCGTTATCAACTTGAAAAAGTGGCACCGAGTCGGTGCGTGAGGATGGGCCTCCGGTTCATGCTGCCCATGCAGGAACCGCGGTTCTATCTAGTTACGCGTTAAACCAACTAGAATTTTTTTTGATGATGGTGAGGATGGGCCTCCGGTTCATGCCGCCCATGCAGGAACTGTTACACATGTGAATTCTAGATCCGGTCGTCAAC	0.5	5	25	67	84	3.51	1955-05-01	1955-05-01
peg_218	8	G245S	c.733G>A	TP53	chr17	7577548	7577548	SNV	Observed SNV	Missense	C	T	245	DBD	301	ACATGTGTAACAGTTCCTGCATGGGCGGCATGAACCGGAGGCCCATCCTCACCATCATCA	ACATGTGTAACAGTTCCTGCATGGGCAGCATGAACCGGAGGCCCATCCTCACCATCATCA	7577549	-	CGG	TGTAACAGTTCCTGCATGGG	ATGCAGGAACTGT	13	GTGAGGATGGGCCTCCGGTTCATGCTGCCC	30	GTGAGGATGGGCCTCCGGTTCATGCTGCCCATGCAGGAACTGT	AGCGTACACGTCTCACACCGTGTAACAGTTCCTGCATGGGGTTTTAGAGCTAGAAATAGCAAGTTAAAATAAGGCTAGTCCGTTATCAACTTGAAAAAGTGGCACCGAGTCGGTGCGTGAGGATGGGCCTCCGGTTCATGCTGCCCATGCAGGAACTGTCGCGGTTCTATCTAGTTACGCGTTAAACCAACTAGAATTTTTTTTGATGATGGTGAGGATGGGCCTCCGGTTCATGCCGCCCATGCAGGAACTGTTACACATGTGAATTCTAGATCCGGTCGTCAAC	0.4615384615384615	5	25	67	84	3.51	1955-05-01	1955-05-01
peg_219	8	G245S	c.733G>A	TP53	chr17	7577548	7577548	SNV	Observed SNV	Missense	C	T	245	DBD	301	ACATGTGTAACAGTTCCTGCATGGGCGGCATGAACCGGAGGCCCATCCTCACCATCATCA	ACATGTGTAACAGTTCCTGCATGGGCAGCATGAACCGGAGGCCCATCCTCACCATCATCA	7577549	-	CGG	TGTAACAGTTCCTGCATGGG	ATGCAGGAACTGTTA	15	GTGAGGATGGGCCTCCGGTTCATGCTGCCC	30	GTGAGGATGGGCCTCCGGTTCATGCTGCCCATGCAGGAACTGTTA	AGCGTACACGTCTCACACCGTGTAACAGTTCCTGCATGGGGTTTTAGAGCTAGAAATAGCAAGTTAAAATAAGGCTAGTCCGTTATCAACTTGAAAAAGTGGCACCGAGTCGGTGCGTGAGGATGGGCCTCCGGTTCATGCTGCCCATGCAGGAACTGTTACGCGGTTCTATCTAGTTACGCGTTAAACCAACTAGAATTTTTTTTGATGATGGTGAGGATGGGCCTCCGGTTCATGCCGCCCATGCAGGAACTGTTACACATGTGAATTCTAGATCCGGTCGTCAAC	0.4	5	25	67	84	3.51	1955-05-01	1955-05-01
peg_220	8	G245S	c.733G>A	TP53	chr17	7577548	7577548	SNV	Observed SNV	Missense	C	T	245	DBD	301	AACTACATGTGTAACAGTTCCTGCATGGGCGGCATGAACCGGAGGCCCATCCTCACCATC	AACTACATGTGTAACAGTTCCTGCATGGGCAGCATGAACCGGAGGCCCATCCTCACCATC	7577553	-	TGG	CATGTGTAACAGTTCCTGCA	AGGAACTGTT	10	GGATGGGCCTCCGGTTCATGCTGCCCATGC	30	GGATGGGCCTCCGGTTCATGCTGCCCATGCAGGAACTGTT	AGCGTACACGTCTCACACCGCATGTGTAACAGTTCCTGCAGTTTTAGAGCTAGAAATAGCAAGTTAAAATAAGGCTAGTCCGTTATCAACTTGAAAAAGTGGCACCGAGTCGGTGCGGATGGGCCTCCGGTTCATGCTGCCCATGCAGGAACTGTTCGCGGTTCTATCTAGTTACGCGTTAAACCAACTAGAATTTTTTTGATGGTGAGGATGGGCCTCCGGTTCATGCCGCCCATGCAGGAACTGTTACACATGTAGTTGAATTCTAGATCCGGTCGTCAAC	0.4	9	21	78	69	3.47	1955-05-01	1955-05-01
peg_221	8	G245S	c.733G>A	TP53	chr17	7577548	7577548	SNV	Observed SNV	Missense	C	T	245	DBD	301	AACTACATGTGTAACAGTTCCTGCATGGGCGGCATGAACCGGAGGCCCATCCTCACCATC	AACTACATGTGTAACAGTTCCTGCATGGGCAGCATGAACCGGAGGCCCATCCTCACCATC	7577553	-	TGG	CATGTGTAACAGTTCCTGCA	AGGAACTGTT	10	GGCCTCCGGTTCATGCTGCCCATGC	25	GGCCTCCGGTTCATGCTGCCCATGCAGGAACTGTT	AGCGTACACGTCTCACACCGCATGTGTAACAGTTCCTGCAGTTTTAGAGCTAGAAATAGCAAGTTAAAATAAGGCTAGTCCGTTATCAACTTGAAAAAGTGGCACCGAGTCGGTGCGGCCTCCGGTTCATGCTGCCCATGCAGGAACTGTTCGCGGTTCTATCTAGTTACGCGTTAAACCAACTAGAATTTTTTTGATGGTGAGGATGGGCCTCCGGTTCATGCCGCCCATGCAGGAACTGTTACACATGTAGTTGAATTCTAGATCCGGTCGTCAAC	0.4	9	16	78	69	3.47	1955-05-01	1955-05-01
peg_222	8	G245S	c.733G>A	TP53	chr17	7577548	7577548	SNV	Observed SNV	Missense	C	T	245	DBD	301	AACTACATGTGTAACAGTTCCTGCATGGGCGGCATGAACCGGAGGCCCATCCTCACCATC	AACTACATGTGTAACAGTTCCTGCATGGGCAGCATGAACCGGAGGCCCATCCTCACCATC	7577553	-	TGG	CATGTGTAACAGTTCCTGCA	AGGAACTGTTACACA	15	GGCCTCCGGTTCATGCTGCCCATGC	25	GGCCTCCGGTTCATGCTGCCCATGCAGGAACTGTTACACA	AGCGTACACGTCTCACACCGCATGTGTAACAGTTCCTGCAGTTTTAGAGCTAGAAATAGCAAGTTAAAATAAGGCTAGTCCGTTATCAACTTGAAAAAGTGGCACCGAGTCGGTGCGGCCTCCGGTTCATGCTGCCCATGCAGGAACTGTTACACACGCGGTTCTATCTAGTTACGCGTTAAACCAACTAGAATTTTTTTGATGGTGAGGATGGGCCTCCGGTTCATGCCGCCCATGCAGGAACTGTTACACATGTAGTTGAATTCTAGATCCGGTCGTCAAC	0.4	9	16	78	69	3.47	1955-05-01	1955-05-01
peg_223	8	G245S	c.733G>A	TP53	chr17	7577548	7577548	SNV	Observed SNV	Missense	C	T	245	DBD	301	AACTACATGTGTAACAGTTCCTGCATGGGCGGCATGAACCGGAGGCCCATCCTCACCATC	AACTACATGTGTAACAGTTCCTGCATGGGCAGCATGAACCGGAGGCCCATCCTCACCATC	7577553	-	TGG	CATGTGTAACAGTTCCTGCA	AGGAACTGTTACACA	15	GGATGGGCCTCCGGTTCATGCTGCCCATGC	30	GGATGGGCCTCCGGTTCATGCTGCCCATGCAGGAACTGTTACACA	AGCGTACACGTCTCACACCGCATGTGTAACAGTTCCTGCAGTTTTAGAGCTAGAAATAGCAAGTTAAAATAAGGCTAGTCCGTTATCAACTTGAAAAAGTGGCACCGAGTCGGTGCGGATGGGCCTCCGGTTCATGCTGCCCATGCAGGAACTGTTACACACGCGGTTCTATCTAGTTACGCGTTAAACCAACTAGAATTTTTTTGATGGTGAGGATGGGCCTCCGGTTCATGCCGCCCATGCAGGAACTGTTACACATGTAGTTGAATTCTAGATCCGGTCGTCAAC	0.4	9	21	78	69	3.47	1955-05-01	1955-05-01
peg_224	8	G245S	c.733G>A	TP53	chr17	7577548	7577548	SNV	Observed SNV	Missense	C	T	245	DBD	301	AACTACATGTGTAACAGTTCCTGCATGGGCGGCATGAACCGGAGGCCCATCCTCACCATC	AACTACATGTGTAACAGTTCCTGCATGGGCAGCATGAACCGGAGGCCCATCCTCACCATC	7577553	-	TGG	CATGTGTAACAGTTCCTGCA	AGGAACTGTTACA	13	GGATGGGCCTCCGGTTCATGCTGCCCATGC	30	GGATGGGCCTCCGGTTCATGCTGCCCATGCAGGAACTGTTACA	AGCGTACACGTCTCACACCGCATGTGTAACAGTTCCTGCAGTTTTAGAGCTAGAAATAGCAAGTTAAAATAAGGCTAGTCCGTTATCAACTTGAAAAAGTGGCACCGAGTCGGTGCGGATGGGCCTCCGGTTCATGCTGCCCATGCAGGAACTGTTACACGCGGTTCTATCTAGTTACGCGTTAAACCAACTAGAATTTTTTTGATGGTGAGGATGGGCCTCCGGTTCATGCCGCCCATGCAGGAACTGTTACACATGTAGTTGAATTCTAGATCCGGTCGTCAAC	0.3846153846153846	9	21	78	69	3.393076923076923	1955-05-01	1955-05-01
peg_225	8	G245S	c.733G>A	TP53	chr17	7577548	7577548	SNV	Observed SNV	Missense	C	T	245	DBD	301	AACTACATGTGTAACAGTTCCTGCATGGGCGGCATGAACCGGAGGCCCATCCTCACCATC	AACTACATGTGTAACAGTTCCTGCATGGGCAGCATGAACCGGAGGCCCATCCTCACCATC	7577553	-	TGG	CATGTGTAACAGTTCCTGCA	AGGAACTGTTACA	13	GGCCTCCGGTTCATGCTGCCCATGC	25	GGCCTCCGGTTCATGCTGCCCATGCAGGAACTGTTACA	AGCGTACACGTCTCACACCGCATGTGTAACAGTTCCTGCAGTTTTAGAGCTAGAAATAGCAAGTTAAAATAAGGCTAGTCCGTTATCAACTTGAAAAAGTGGCACCGAGTCGGTGCGGCCTCCGGTTCATGCTGCCCATGCAGGAACTGTTACACGCGGTTCTATCTAGTTACGCGTTAAACCAACTAGAATTTTTTTGATGGTGAGGATGGGCCTCCGGTTCATGCCGCCCATGCAGGAACTGTTACACATGTAGTTGAATTCTAGATCCGGTCGTCAAC	0.3846153846153846	9	16	78	69	3.393076923076923	1955-05-01	1955-05-01
peg_226	8	G245S	c.733G>A	TP53	chr17	7577548	7577548	SNV	Observed SNV	Missense	C	T	245	DBD	301	ACTACATGTGTAACAGTTCCTGCATGGGCGGCATGAACCGGAGGCCCATCCTCACCATCA	ACTACATGTGTAACAGTTCCTGCATGGGCAGCATGAACCGGAGGCCCATCCTCACCATCA	7577552	-	GGG	ATGTGTAACAGTTCCTGCAT	CAGGAACTGTTAC	13	TCCGGTTCATGCTGCCCATG	20	TCCGGTTCATGCTGCCCATGCAGGAACTGTTAC	AGCGTACACGTCTCACACCGATGTGTAACAGTTCCTGCATGTTTTAGAGCTAGAAATAGCAAGTTAAAATAAGGCTAGTCCGTTATCAACTTGAAAAAGTGGCACCGAGTCGGTGCTCCGGTTCATGCTGCCCATGCAGGAACTGTTACCGCGGTTCTATCTAGTTACGCGTTAAACCAACTAGAATTTTTTTTGATGGTGAGGATGGGCCTCCGGTTCATGCCGCCCATGCAGGAACTGTTACACATGTAGTGAATTCTAGATCCGGTCGTCAAC	0.4615384615384615	8	12	78	75	3.2633333333333336	1955-05-01	1955-05-01
peg_227	8	G245S	c.733G>A	TP53	chr17	7577548	7577548	SNV	Observed SNV	Missense	C	T	245	DBD	301	ACTACATGTGTAACAGTTCCTGCATGGGCGGCATGAACCGGAGGCCCATCCTCACCATCA	ACTACATGTGTAACAGTTCCTGCATGGGCAGCATGAACCGGAGGCCCATCCTCACCATCA	7577552	-	GGG	ATGTGTAACAGTTCCTGCAT	CAGGAACTGTTACAC	15	TCCGGTTCATGCTGCCCATG	20	TCCGGTTCATGCTGCCCATGCAGGAACTGTTACAC	AGCGTACACGTCTCACACCGATGTGTAACAGTTCCTGCATGTTTTAGAGCTAGAAATAGCAAGTTAAAATAAGGCTAGTCCGTTATCAACTTGAAAAAGTGGCACCGAGTCGGTGCTCCGGTTCATGCTGCCCATGCAGGAACTGTTACACCGCGGTTCTATCTAGTTACGCGTTAAACCAACTAGAATTTTTTTTGATGGTGAGGATGGGCCTCCGGTTCATGCCGCCCATGCAGGAACTGTTACACATGTAGTGAATTCTAGATCCGGTCGTCAAC	0.4666666666666667	8	12	78	75	3.2633333333333336	1955-05-01	1955-05-01
peg_228	8	G245S	c.733G>A	TP53	chr17	7577548	7577548	SNV	Observed SNV	Missense	C	T	245	DBD	301	ACTACATGTGTAACAGTTCCTGCATGGGCGGCATGAACCGGAGGCCCATCCTCACCATCA	ACTACATGTGTAACAGTTCCTGCATGGGCAGCATGAACCGGAGGCCCATCCTCACCATCA	7577552	-	GGG	ATGTGTAACAGTTCCTGCAT	CAGGAACTGT	10	TCCGGTTCATGCTGCCCATG	20	TCCGGTTCATGCTGCCCATGCAGGAACTGT	AGCGTACACGTCTCACACCGATGTGTAACAGTTCCTGCATGTTTTAGAGCTAGAAATAGCAAGTTAAAATAAGGCTAGTCCGTTATCAACTTGAAAAAGTGGCACCGAGTCGGTGCTCCGGTTCATGCTGCCCATGCAGGAACTGTCGCGGTTCTATCTAGTTACGCGTTAAACCAACTAGAATTTTTTTTGATGGTGAGGATGGGCCTCCGGTTCATGCCGCCCATGCAGGAACTGTTACACATGTAGTGAATTCTAGATCCGGTCGTCAAC	0.5	8	12	78	75	3.2633333333333336	1955-05-01	1955-05-01
peg_229	8	G245S	c.733G>A	TP53	chr17	7577548	7577548	SNV	Observed SNV	Missense	C	T	245	DBD	301	ACTACATGTGTAACAGTTCCTGCATGGGCGGCATGAACCGGAGGCCCATCCTCACCATCA	ACTACATGTGTAACAGTTCCTGCATGGGCAGCATGAACCGGAGGCCCATCCTCACCATCA	7577552	-	GGG	ATGTGTAACAGTTCCTGCAT	CAGGAACTGTTAC	13	TTCATGCTGCCCATG	15	TTCATGCTGCCCATGCAGGAACTGTTAC	AGCGTACACGTCTCACACCGATGTGTAACAGTTCCTGCATGTTTTAGAGCTAGAAATAGCAAGTTAAAATAAGGCTAGTCCGTTATCAACTTGAAAAAGTGGCACCGAGTCGGTGCTTCATGCTGCCCATGCAGGAACTGTTACCGCGGTTCTATCTAGTTACGCGTTAAACCAACTAGAATTTTTTTTGATGGTGAGGATGGGCCTCCGGTTCATGCCGCCCATGCAGGAACTGTTACACATGTAGTGAATTCTAGATCCGGTCGTCAAC	0.4615384615384615	8	7	78	75	2.5966666666666667	1955-05-01	1955-05-01
peg_230	8	G245S	c.733G>A	TP53	chr17	7577548	7577548	SNV	Observed SNV	Missense	C	T	245	DBD	301	ACTACATGTGTAACAGTTCCTGCATGGGCGGCATGAACCGGAGGCCCATCCTCACCATCA	ACTACATGTGTAACAGTTCCTGCATGGGCAGCATGAACCGGAGGCCCATCCTCACCATCA	7577552	-	GGG	ATGTGTAACAGTTCCTGCAT	CAGGAACTGTTACAC	15	TTCATGCTGCCCATG	15	TTCATGCTGCCCATGCAGGAACTGTTACAC	AGCGTACACGTCTCACACCGATGTGTAACAGTTCCTGCATGTTTTAGAGCTAGAAATAGCAAGTTAAAATAAGGCTAGTCCGTTATCAACTTGAAAAAGTGGCACCGAGTCGGTGCTTCATGCTGCCCATGCAGGAACTGTTACACCGCGGTTCTATCTAGTTACGCGTTAAACCAACTAGAATTTTTTTTGATGGTGAGGATGGGCCTCCGGTTCATGCCGCCCATGCAGGAACTGTTACACATGTAGTGAATTCTAGATCCGGTCGTCAAC	0.4666666666666667	8	7	78	75	2.5966666666666667	1955-05-01	1955-05-01
peg_231	8	G245S	c.733G>A	TP53	chr17	7577548	7577548	SNV	Observed SNV	Missense	C	T	245	DBD	301	ACTACATGTGTAACAGTTCCTGCATGGGCGGCATGAACCGGAGGCCCATCCTCACCATCA	ACTACATGTGTAACAGTTCCTGCATGGGCAGCATGAACCGGAGGCCCATCCTCACCATCA	7577552	-	GGG	ATGTGTAACAGTTCCTGCAT	CAGGAACTGT	10	TTCATGCTGCCCATG	15	TTCATGCTGCCCATGCAGGAACTGT	AGCGTACACGTCTCACACCGATGTGTAACAGTTCCTGCATGTTTTAGAGCTAGAAATAGCAAGTTAAAATAAGGCTAGTCCGTTATCAACTTGAAAAAGTGGCACCGAGTCGGTGCTTCATGCTGCCCATGCAGGAACTGTCGCGGTTCTATCTAGTTACGCGTTAAACCAACTAGAATTTTTTTTGATGGTGAGGATGGGCCTCCGGTTCATGCCGCCCATGCAGGAACTGTTACACATGTAGTGAATTCTAGATCCGGTCGTCAAC	0.5	8	7	78	75	2.5966666666666667	1955-05-01	1955-05-01
peg_232	8	G245S	c.733G>A	TP53	chr17	7577548	7577548	SNV	Observed SNV	Missense	C	T	245	DBD	301	AACTACATGTGTAACAGTTCCTGCATGGGCGGCATGAACCGGAGGCCCATCCTCACCATC	AACTACATGTGTAACAGTTCCTGCATGGGCAGCATGAACCGGAGGCCCATCCTCACCATC	7577553	-	TGG	CATGTGTAACAGTTCCTGCA	AGGAACTGTTACACA	15	TCATGCTGCCCATGC	15	TCATGCTGCCCATGCAGGAACTGTTACACA	AGCGTACACGTCTCACACCGCATGTGTAACAGTTCCTGCAGTTTTAGAGCTAGAAATAGCAAGTTAAAATAAGGCTAGTCCGTTATCAACTTGAAAAAGTGGCACCGAGTCGGTGCTCATGCTGCCCATGCAGGAACTGTTACACACGCGGTTCTATCTAGTTACGCGTTAAACCAACTAGAATTTTTTTGATGGTGAGGATGGGCCTCCGGTTCATGCCGCCCATGCAGGAACTGTTACACATGTAGTTGAATTCTAGATCCGGTCGTCAAC	0.4	9	6	78	69	2.4033333333333333	1955-05-01	1955-05-01
peg_233	8	G245S	c.733G>A	TP53	chr17	7577548	7577548	SNV	Observed SNV	Missense	C	T	245	DBD	301	AACTACATGTGTAACAGTTCCTGCATGGGCGGCATGAACCGGAGGCCCATCCTCACCATC	AACTACATGTGTAACAGTTCCTGCATGGGCAGCATGAACCGGAGGCCCATCCTCACCATC	7577553	-	TGG	CATGTGTAACAGTTCCTGCA	AGGAACTGTT	10	TCATGCTGCCCATGC	15	TCATGCTGCCCATGCAGGAACTGTT	AGCGTACACGTCTCACACCGCATGTGTAACAGTTCCTGCAGTTTTAGAGCTAGAAATAGCAAGTTAAAATAAGGCTAGTCCGTTATCAACTTGAAAAAGTGGCACCGAGTCGGTGCTCATGCTGCCCATGCAGGAACTGTTCGCGGTTCTATCTAGTTACGCGTTAAACCAACTAGAATTTTTTTGATGGTGAGGATGGGCCTCCGGTTCATGCCGCCCATGCAGGAACTGTTACACATGTAGTTGAATTCTAGATCCGGTCGTCAAC	0.4	9	6	78	69	2.4033333333333333	1955-05-01	1955-05-01
peg_234	9	R196Ter	c.586C>T	TP53	chr17	7578263	7578263	SNV	Observed SNV	Nonsense	G	A	196	DBD	282	CTCTTAGGTCTGGCCCCTCCTCAGCATCTTATCCGAGTGGAAGGAAATTTGCGTGTGGAG	CTCTTAGGTCTGGCCCCTCCTCAGCATCTTATCTGAGTGGAAGGAAATTTGCGTGTGGAG	7578261	+	CGG	CACGCAAATTTCCTTCCACT	TAAAGGAAGG	10	TGAGTCTATTCTACGACTCCTCCCCGGTCT	30	TCTGGCCCCTCCTCAGCATCTTATCTGAGTGGAAGGAAAT	AGCGTACACGTCTCACACCGCACGCAAATTTCCTTCCACTGTTTTAGAGCTAGAAATAGCAAGTTAAAATAAGGCTAGTCCGTTATCAACTTGAAAAAGTGGCACCGAGTCGGTGCTCTGGCCCCTCCTCAGCATCTTATCTGAGTGGAAGGAAATCGCGGTTCTATCTAGTTACGCGTTAAACCAACTAGAATTTTTTTCTCCACACGCAAATTTCCTTCCACTCGGATAAGATGCTGAGGAGGGGCCAGACCTAAGAGGAATTCTAGATCCGGTCGTCAAC	0.4	5	25	76	97	3.73	1955-05-01	1955-05-01
peg_235	9	R196Ter	c.586C>T	TP53	chr17	7578263	7578263	SNV	Observed SNV	Nonsense	G	A	196	DBD	282	CTCTTAGGTCTGGCCCCTCCTCAGCATCTTATCCGAGTGGAAGGAAATTTGCGTGTGGAG	CTCTTAGGTCTGGCCCCTCCTCAGCATCTTATCTGAGTGGAAGGAAATTTGCGTGTGGAG	7578261	+	CGG	CACGCAAATTTCCTTCCACT	GCGTTTAAAGGAAGG	15	TGAGTCTATTCTACGACTCCTCCCCGGTCT	30	TCTGGCCCCTCCTCAGCATCTTATCTGAGTGGAAGGAAATTTGCG	AGCGTACACGTCTCACACCGCACGCAAATTTCCTTCCACTGTTTTAGAGCTAGAAATAGCAAGTTAAAATAAGGCTAGTCCGTTATCAACTTGAAAAAGTGGCACCGAGTCGGTGCTCTGGCCCCTCCTCAGCATCTTATCTGAGTGGAAGGAAATTTGCGCGCGGTTCTATCTAGTTACGCGTTAAACCAACTAGAATTTTTTTCTCCACACGCAAATTTCCTTCCACTCGGATAAGATGCTGAGGAGGGGCCAGACCTAAGAGGAATTCTAGATCCGGTCGTCAAC	0.4666666666666667	5	25	76	97	3.73	1955-05-01	1955-05-01
peg_236	9	R196Ter	c.586C>T	TP53	chr17	7578263	7578263	SNV	Observed SNV	Nonsense	G	A	196	DBD	282	CTCTTAGGTCTGGCCCCTCCTCAGCATCTTATCCGAGTGGAAGGAAATTTGCGTGTGGAG	CTCTTAGGTCTGGCCCCTCCTCAGCATCTTATCTGAGTGGAAGGAAATTTGCGTGTGGAG	7578261	+	CGG	CACGCAAATTTCCTTCCACT	GTTTAAAGGAAGG	13	TGAGTCTATTCTACGACTCCTCCCCGGTCT	30	TCTGGCCCCTCCTCAGCATCTTATCTGAGTGGAAGGAAATTTG	AGCGTACACGTCTCACACCGCACGCAAATTTCCTTCCACTGTTTTAGAGCTAGAAATAGCAAGTTAAAATAAGGCTAGTCCGTTATCAACTTGAAAAAGTGGCACCGAGTCGGTGCTCTGGCCCCTCCTCAGCATCTTATCTGAGTGGAAGGAAATTTGCGCGGTTCTATCTAGTTACGCGTTAAACCAACTAGAATTTTTTTCTCCACACGCAAATTTCCTTCCACTCGGATAAGATGCTGAGGAGGGGCCAGACCTAAGAGGAATTCTAGATCCGGTCGTCAAC	0.3846153846153846	5	25	76	97	3.6530769230769216	1955-05-01	1955-05-01
peg_237	9	R196Ter	c.586C>T	TP53	chr17	7578263	7578263	SNV	Observed SNV	Nonsense	G	A	196	DBD	282	CTCTTAGGTCTGGCCCCTCCTCAGCATCTTATCCGAGTGGAAGGAAATTTGCGTGTGGAG	CTCTTAGGTCTGGCCCCTCCTCAGCATCTTATCTGAGTGGAAGGAAATTTGCGTGTGGAG	7578261	+	CGG	CACGCAAATTTCCTTCCACT	TAAAGGAAGG	10	TGAGTCTATTCTACG	15	GCATCTTATCTGAGTGGAAGGAAAT	AGCGTACACGTCTCACACCGCACGCAAATTTCCTTCCACTGTTTTAGAGCTAGAAATAGCAAGTTAAAATAAGGCTAGTCCGTTATCAACTTGAAAAAGTGGCACCGAGTCGGTGCGCATCTTATCTGAGTGGAAGGAAATCGCGGTTCTATCTAGTTACGCGTTAAACCAACTAGAATTTTTTTCTCCACACGCAAATTTCCTTCCACTCGGATAAGATGCTGAGGAGGGGCCAGACCTAAGAGGAATTCTAGATCCGGTCGTCAAC	0.4	5	10	76	97	3.063333333333333	1955-05-01	1955-05-01
peg_238	9	R196Ter	c.586C>T	TP53	chr17	7578263	7578263	SNV	Observed SNV	Nonsense	G	A	196	DBD	282	CTCTTAGGTCTGGCCCCTCCTCAGCATCTTATCCGAGTGGAAGGAAATTTGCGTGTGGAG	CTCTTAGGTCTGGCCCCTCCTCAGCATCTTATCTGAGTGGAAGGAAATTTGCGTGTGGAG	7578261	+	CGG	CACGCAAATTTCCTTCCACT	GCGTTTAAAGGAAGG	15	TGAGTCTATTCTACG	15	GCATCTTATCTGAGTGGAAGGAAATTTGCG	AGCGTACACGTCTCACACCGCACGCAAATTTCCTTCCACTGTTTTAGAGCTAGAAATAGCAAGTTAAAATAAGGCTAGTCCGTTATCAACTTGAAAAAGTGGCACCGAGTCGGTGCGCATCTTATCTGAGTGGAAGGAAATTTGCGCGCGGTTCTATCTAGTTACGCGTTAAACCAACTAGAATTTTTTTCTCCACACGCAAATTTCCTTCCACTCGGATAAGATGCTGAGGAGGGGCCAGACCTAAGAGGAATTCTAGATCCGGTCGTCAAC	0.4666666666666667	5	10	76	97	3.063333333333333	1955-05-01	1955-05-01
peg_239	9	R196Ter	c.586C>T	TP53	chr17	7578263	7578263	SNV	Observed SNV	Nonsense	G	A	196	DBD	282	CTCTTAGGTCTGGCCCCTCCTCAGCATCTTATCCGAGTGGAAGGAAATTTGCGTGTGGAG	CTCTTAGGTCTGGCCCCTCCTCAGCATCTTATCTGAGTGGAAGGAAATTTGCGTGTGGAG	7578261	+	CGG	CACGCAAATTTCCTTCCACT	GTTTAAAGGAAGG	13	TGAGTCTATTCTACG	15	GCATCTTATCTGAGTGGAAGGAAATTTG	AGCGTACACGTCTCACACCGCACGCAAATTTCCTTCCACTGTTTTAGAGCTAGAAATAGCAAGTTAAAATAAGGCTAGTCCGTTATCAACTTGAAAAAGTGGCACCGAGTCGGTGCGCATCTTATCTGAGTGGAAGGAAATTTGCGCGGTTCTATCTAGTTACGCGTTAAACCAACTAGAATTTTTTTCTCCACACGCAAATTTCCTTCCACTCGGATAAGATGCTGAGGAGGGGCCAGACCTAAGAGGAATTCTAGATCCGGTCGTCAAC	0.3846153846153846	5	10	76	97	2.9864102564102564	1955-05-01	1955-05-01
peg_240	9	R196Ter	c.586C>T	TP53	chr17	7578263	7578263	SNV	Observed SNV	Nonsense	G	A	196	DBD	282	CTCTTAGGTCTGGCCCCTCCTCAGCATCTTATCCGAGTGGAAGGAAATTTGCGTGTGGAG	CTCTTAGGTCTGGCCCCTCCTCAGCATCTTATCTGAGTGGAAGGAAATTTGCGTGTGGAG	7578261	+	CGG	CACGCAAATTTCCTTCCACT	TAAAGGAAGG	10	TGAGTCTATTCTACGACTCCTCCCC	25	CCCCTCCTCAGCATCTTATCTGAGTGGAAGGAAAT	AGCGTACACGTCTCACACCGCACGCAAATTTCCTTCCACTGTTTTAGAGCTAGAAATAGCAAGTTAAAATAAGGCTAGTCCGTTATCAACTTGAAAAAGTGGCACCGAGTCGGTGCCCCCTCCTCAGCATCTTATCTGAGTGGAAGGAAATCGCGGTTCTATCTAGTTACGCGTTAAACCAACTAGAATTTTTTTCTCCACACGCAAATTTCCTTCCACTCGGATAAGATGCTGAGGAGGGGCCAGACCTAAGAGGAATTCTAGATCCGGTCGTCAAC	0.4	5	20	76	97	2.7299999999999995	1955-05-01	1955-05-01
peg_241	9	R196Ter	c.586C>T	TP53	chr17	7578263	7578263	SNV	Observed SNV	Nonsense	G	A	196	DBD	282	CTCTTAGGTCTGGCCCCTCCTCAGCATCTTATCCGAGTGGAAGGAAATTTGCGTGTGGAG	CTCTTAGGTCTGGCCCCTCCTCAGCATCTTATCTGAGTGGAAGGAAATTTGCGTGTGGAG	7578261	+	CGG	CACGCAAATTTCCTTCCACT	TAAAGGAAGG	10	TGAGTCTATTCTACGACTCC	20	CCTCAGCATCTTATCTGAGTGGAAGGAAAT	AGCGTACACGTCTCACACCGCACGCAAATTTCCTTCCACTGTTTTAGAGCTAGAAATAGCAAGTTAAAATAAGGCTAGTCCGTTATCAACTTGAAAAAGTGGCACCGAGTCGGTGCCCTCAGCATCTTATCTGAGTGGAAGGAAATCGCGGTTCTATCTAGTTACGCGTTAAACCAACTAGAATTTTTTTCTCCACACGCAAATTTCCTTCCACTCGGATAAGATGCTGAGGAGGGGCCAGACCTAAGAGGAATTCTAGATCCGGTCGTCAAC	0.4	5	15	76	97	2.7299999999999995	1955-05-01	1955-05-01
peg_242	9	R196Ter	c.586C>T	TP53	chr17	7578263	7578263	SNV	Observed SNV	Nonsense	G	A	196	DBD	282	CTCTTAGGTCTGGCCCCTCCTCAGCATCTTATCCGAGTGGAAGGAAATTTGCGTGTGGAG	CTCTTAGGTCTGGCCCCTCCTCAGCATCTTATCTGAGTGGAAGGAAATTTGCGTGTGGAG	7578261	+	CGG	CACGCAAATTTCCTTCCACT	GCGTTTAAAGGAAGG	15	TGAGTCTATTCTACGACTCC	20	CCTCAGCATCTTATCTGAGTGGAAGGAAATTTGCG	AGCGTACACGTCTCACACCGCACGCAAATTTCCTTCCACTGTTTTAGAGCTAGAAATAGCAAGTTAAAATAAGGCTAGTCCGTTATCAACTTGAAAAAGTGGCACCGAGTCGGTGCCCTCAGCATCTTATCTGAGTGGAAGGAAATTTGCGCGCGGTTCTATCTAGTTACGCGTTAAACCAACTAGAATTTTTTTCTCCACACGCAAATTTCCTTCCACTCGGATAAGATGCTGAGGAGGGGCCAGACCTAAGAGGAATTCTAGATCCGGTCGTCAAC	0.4666666666666667	5	15	76	97	2.7299999999999995	1955-05-01	1955-05-01
peg_243	9	R196Ter	c.586C>T	TP53	chr17	7578263	7578263	SNV	Observed SNV	Nonsense	G	A	196	DBD	282	CTCTTAGGTCTGGCCCCTCCTCAGCATCTTATCCGAGTGGAAGGAAATTTGCGTGTGGAG	CTCTTAGGTCTGGCCCCTCCTCAGCATCTTATCTGAGTGGAAGGAAATTTGCGTGTGGAG	7578261	+	CGG	CACGCAAATTTCCTTCCACT	GCGTTTAAAGGAAGG	15	TGAGTCTATTCTACGACTCCTCCCC	25	CCCCTCCTCAGCATCTTATCTGAGTGGAAGGAAATTTGCG	AGCGTACACGTCTCACACCGCACGCAAATTTCCTTCCACTGTTTTAGAGCTAGAAATAGCAAGTTAAAATAAGGCTAGTCCGTTATCAACTTGAAAAAGTGGCACCGAGTCGGTGCCCCCTCCTCAGCATCTTATCTGAGTGGAAGGAAATTTGCGCGCGGTTCTATCTAGTTACGCGTTAAACCAACTAGAATTTTTTTCTCCACACGCAAATTTCCTTCCACTCGGATAAGATGCTGAGGAGGGGCCAGACCTAAGAGGAATTCTAGATCCGGTCGTCAAC	0.4666666666666667	5	20	76	97	2.7299999999999995	1955-05-01	1955-05-01
peg_244	9	R196Ter	c.586C>T	TP53	chr17	7578263	7578263	SNV	Observed SNV	Nonsense	G	A	196	DBD	282	CTCTTAGGTCTGGCCCCTCCTCAGCATCTTATCCGAGTGGAAGGAAATTTGCGTGTGGAG	CTCTTAGGTCTGGCCCCTCCTCAGCATCTTATCTGAGTGGAAGGAAATTTGCGTGTGGAG	7578261	+	CGG	CACGCAAATTTCCTTCCACT	GTTTAAAGGAAGG	13	TGAGTCTATTCTACGACTCC	20	CCTCAGCATCTTATCTGAGTGGAAGGAAATTTG	AGCGTACACGTCTCACACCGCACGCAAATTTCCTTCCACTGTTTTAGAGCTAGAAATAGCAAGTTAAAATAAGGCTAGTCCGTTATCAACTTGAAAAAGTGGCACCGAGTCGGTGCCCTCAGCATCTTATCTGAGTGGAAGGAAATTTGCGCGGTTCTATCTAGTTACGCGTTAAACCAACTAGAATTTTTTTCTCCACACGCAAATTTCCTTCCACTCGGATAAGATGCTGAGGAGGGGCCAGACCTAAGAGGAATTCTAGATCCGGTCGTCAAC	0.3846153846153846	5	15	76	97	2.6530769230769224	1955-05-01	1955-05-01
peg_245	9	R196Ter	c.586C>T	TP53	chr17	7578263	7578263	SNV	Observed SNV	Nonsense	G	A	196	DBD	282	CTCTTAGGTCTGGCCCCTCCTCAGCATCTTATCCGAGTGGAAGGAAATTTGCGTGTGGAG	CTCTTAGGTCTGGCCCCTCCTCAGCATCTTATCTGAGTGGAAGGAAATTTGCGTGTGGAG	7578261	+	CGG	CACGCAAATTTCCTTCCACT	GTTTAAAGGAAGG	13	TGAGTCTATTCTACGACTCCTCCCC	25	CCCCTCCTCAGCATCTTATCTGAGTGGAAGGAAATTTG	AGCGTACACGTCTCACACCGCACGCAAATTTCCTTCCACTGTTTTAGAGCTAGAAATAGCAAGTTAAAATAAGGCTAGTCCGTTATCAACTTGAAAAAGTGGCACCGAGTCGGTGCCCCCTCCTCAGCATCTTATCTGAGTGGAAGGAAATTTGCGCGGTTCTATCTAGTTACGCGTTAAACCAACTAGAATTTTTTTCTCCACACGCAAATTTCCTTCCACTCGGATAAGATGCTGAGGAGGGGCCAGACCTAAGAGGAATTCTAGATCCGGTCGTCAAC	0.3846153846153846	5	20	76	97	2.6530769230769224	1955-05-01	1955-05-01
peg_246	9	R196Ter	c.586C>T	TP53	chr17	7578263	7578263	SNV	Observed SNV	Nonsense	G	A	196	DBD	282	CTCTTAGGTCTGGCCCCTCCTCAGCATCTTATCCGAGTGGAAGGAAATTTGCGTGTGGAG	CTCTTAGGTCTGGCCCCTCCTCAGCATCTTATCTGAGTGGAAGGAAATTTGCGTGTGGAG	7578261	+	CGG	CACGCAAATTTCCTTCCACT	TAAAGGAAGG	10	TGAGTCTATT	10	TTATCTGAGTGGAAGGAAAT	AGCGTACACGTCTCACACCGCACGCAAATTTCCTTCCACTGTTTTAGAGCTAGAAATAGCAAGTTAAAATAAGGCTAGTCCGTTATCAACTTGAAAAAGTGGCACCGAGTCGGTGCTTATCTGAGTGGAAGGAAATCGCGGTTCTATCTAGTTACGCGTTAAACCAACTAGAATTTTTTTCTCCACACGCAAATTTCCTTCCACTCGGATAAGATGCTGAGGAGGGGCCAGACCTAAGAGGAATTCTAGATCCGGTCGTCAAC	0.4	5	5	76	97	2.3966666666666665	1955-05-01	1955-05-01
peg_247	9	R196Ter	c.586C>T	TP53	chr17	7578263	7578263	SNV	Observed SNV	Nonsense	G	A	196	DBD	282	CTCTTAGGTCTGGCCCCTCCTCAGCATCTTATCCGAGTGGAAGGAAATTTGCGTGTGGAG	CTCTTAGGTCTGGCCCCTCCTCAGCATCTTATCTGAGTGGAAGGAAATTTGCGTGTGGAG	7578261	+	CGG	CACGCAAATTTCCTTCCACT	GCGTTTAAAGGAAGG	15	TGAGTCTATT	10	TTATCTGAGTGGAAGGAAATTTGCG	AGCGTACACGTCTCACACCGCACGCAAATTTCCTTCCACTGTTTTAGAGCTAGAAATAGCAAGTTAAAATAAGGCTAGTCCGTTATCAACTTGAAAAAGTGGCACCGAGTCGGTGCTTATCTGAGTGGAAGGAAATTTGCGCGCGGTTCTATCTAGTTACGCGTTAAACCAACTAGAATTTTTTTCTCCACACGCAAATTTCCTTCCACTCGGATAAGATGCTGAGGAGGGGCCAGACCTAAGAGGAATTCTAGATCCGGTCGTCAAC	0.4666666666666667	5	5	76	97	2.3966666666666665	1955-05-01	1955-05-01
peg_248	9	R196Ter	c.586C>T	TP53	chr17	7578263	7578263	SNV	Observed SNV	Nonsense	G	A	196	DBD	282	CTCTTAGGTCTGGCCCCTCCTCAGCATCTTATCCGAGTGGAAGGAAATTTGCGTGTGGAG	CTCTTAGGTCTGGCCCCTCCTCAGCATCTTATCTGAGTGGAAGGAAATTTGCGTGTGGAG	7578261	+	CGG	CACGCAAATTTCCTTCCACT	GTTTAAAGGAAGG	13	TGAGTCTATT	10	TTATCTGAGTGGAAGGAAATTTG	AGCGTACACGTCTCACACCGCACGCAAATTTCCTTCCACTGTTTTAGAGCTAGAAATAGCAAGTTAAAATAAGGCTAGTCCGTTATCAACTTGAAAAAGTGGCACCGAGTCGGTGCTTATCTGAGTGGAAGGAAATTTGCGCGGTTCTATCTAGTTACGCGTTAAACCAACTAGAATTTTTTTCTCCACACGCAAATTTCCTTCCACTCGGATAAGATGCTGAGGAGGGGCCAGACCTAAGAGGAATTCTAGATCCGGTCGTCAAC	0.3846153846153846	5	5	76	97	2.3197435897435894	1955-05-01	1955-05-01
peg_249	9	R196Ter	c.586C>T	TP53	chr17	7578263	7578263	SNV	Observed SNV	Nonsense	G	A	196	DBD	282	ATTCCTCACTGATTGCTCTTAGGTCTGGCCCCTCCTCAGCATCTTATCCGAGTGGAAGGA	ATTCCTCACTGATTGCTCTTAGGTCTGGCCCCTCCTCAGCATCTTATCTGAGTGGAAGGA	7578286	-	TGG	TCACTGATTGCTCTTAGGTC	CTAAGAGCAA	10	CTCAGATAAGATGCTGAGGAGGGGCCAGAC	30	CTCAGATAAGATGCTGAGGAGGGGCCAGACCTAAGAGCAA	AGCGTACACGTCTCACACCGTCACTGATTGCTCTTAGGTCGTTTTAGAGCTAGAAATAGCAAGTTAAAATAAGGCTAGTCCGTTATCAACTTGAAAAAGTGGCACCGAGTCGGTGCCTCAGATAAGATGCTGAGGAGGGGCCAGACCTAAGAGCAACGCGGTTCTATCTAGTTACGCGTTAAACCAACTAGAATTTTTTTTCCTTCCACTCGGATAAGATGCTGAGGAGGGGCCAGACCTAAGAGCAATCAGTGAGGAATGAATTCTAGATCCGGTCGTCAAC	0.4	27	3	63	23	0.3933333333333333	1955-05-01	1955-05-01
peg_250	9	R196Ter	c.586C>T	TP53	chr17	7578263	7578263	SNV	Observed SNV	Nonsense	G	A	196	DBD	282	ATTCCTCACTGATTGCTCTTAGGTCTGGCCCCTCCTCAGCATCTTATCCGAGTGGAAGGA	ATTCCTCACTGATTGCTCTTAGGTCTGGCCCCTCCTCAGCATCTTATCTGAGTGGAAGGA	7578286	-	TGG	TCACTGATTGCTCTTAGGTC	CTAAGAGCAATCAGT	15	CTCAGATAAGATGCTGAGGAGGGGCCAGAC	30	CTCAGATAAGATGCTGAGGAGGGGCCAGACCTAAGAGCAATCAGT	AGCGTACACGTCTCACACCGTCACTGATTGCTCTTAGGTCGTTTTAGAGCTAGAAATAGCAAGTTAAAATAAGGCTAGTCCGTTATCAACTTGAAAAAGTGGCACCGAGTCGGTGCCTCAGATAAGATGCTGAGGAGGGGCCAGACCTAAGAGCAATCAGTCGCGGTTCTATCTAGTTACGCGTTAAACCAACTAGAATTTTTTTTCCTTCCACTCGGATAAGATGCTGAGGAGGGGCCAGACCTAAGAGCAATCAGTGAGGAATGAATTCTAGATCCGGTCGTCAAC	0.4	27	3	63	23	0.3933333333333333	1955-05-01	1955-05-01
peg_251	9	R196Ter	c.586C>T	TP53	chr17	7578263	7578263	SNV	Observed SNV	Nonsense	G	A	196	DBD	282	ATTCCTCACTGATTGCTCTTAGGTCTGGCCCCTCCTCAGCATCTTATCCGAGTGGAAGGA	ATTCCTCACTGATTGCTCTTAGGTCTGGCCCCTCCTCAGCATCTTATCTGAGTGGAAGGA	7578286	-	TGG	TCACTGATTGCTCTTAGGTC	CTAAGAGCAATCA	13	CTCAGATAAGATGCTGAGGAGGGGCCAGAC	30	CTCAGATAAGATGCTGAGGAGGGGCCAGACCTAAGAGCAATCA	AGCGTACACGTCTCACACCGTCACTGATTGCTCTTAGGTCGTTTTAGAGCTAGAAATAGCAAGTTAAAATAAGGCTAGTCCGTTATCAACTTGAAAAAGTGGCACCGAGTCGGTGCCTCAGATAAGATGCTGAGGAGGGGCCAGACCTAAGAGCAATCACGCGGTTCTATCTAGTTACGCGTTAAACCAACTAGAATTTTTTTTCCTTCCACTCGGATAAGATGCTGAGGAGGGGCCAGACCTAAGAGCAATCAGTGAGGAATGAATTCTAGATCCGGTCGTCAAC	0.3846153846153846	27	3	63	23	0.3164102564102564	1955-05-01	1955-05-01
peg_252	10	R342Ter	c.1024C>T	TP53	chr17	7574003	7574003	SNV	Observed SNV	Nonsense	G	A	342	OD	278	CAGATCCGTGGGCGTGAGCGCTTCGAGATGTTCCGAGAGCTGAATGAGGCCTTGGAACTC	CAGATCCGTGGGCGTGAGCGCTTCGAGATGTTCTGAGAGCTGAATGAGGCCTTGGAACTC	7574001	+	CGG	CCAAGGCCTCATTCAGCTCT	TTCCGGAGTAAGTCG	15	AGAGTCTTGTAGAGCTTCGCGAGTG	25	GTGAGCGCTTCGAGATGTTCTGAGAGCTGAATGAGGCCTT	AGCGTACACGTCTCACACCGCCAAGGCCTCATTCAGCTCTGTTTTAGAGCTAGAAATAGCAAGTTAAAATAAGGCTAGTCCGTTATCAACTTGAAAAAGTGGCACCGAGTCGGTGCGTGAGCGCTTCGAGATGTTCTGAGAGCTGAATGAGGCCTTCGCGGTTCTATCTAGTTACGCGTTAAACCAACTAGAATTTTTTTGAGTTCCAAGGCCTCATTCAGCTCTCGGAACATCTCGAAGCGCTCACGCCCACGGATCTGGAATTCTAGATCCGGTCGTCAAC	0.5333333333333333	5	20	55	43	2.98	1955-05-01	1955-05-01
peg_253	10	R342Ter	c.1024C>T	TP53	chr17	7574003	7574003	SNV	Observed SNV	Nonsense	G	A	342	OD	278	CAGATCCGTGGGCGTGAGCGCTTCGAGATGTTCCGAGAGCTGAATGAGGCCTTGGAACTC	CAGATCCGTGGGCGTGAGCGCTTCGAGATGTTCTGAGAGCTGAATGAGGCCTTGGAACTC	7574001	+	CGG	CCAAGGCCTCATTCAGCTCT	TTCCGGAGTAAGTCG	15	AGAGTCTTGTAGAGCTTCGCGAGTGCGGGT	30	TGGGCGTGAGCGCTTCGAGATGTTCTGAGAGCTGAATGAGGCCTT	AGCGTACACGTCTCACACCGCCAAGGCCTCATTCAGCTCTGTTTTAGAGCTAGAAATAGCAAGTTAAAATAAGGCTAGTCCGTTATCAACTTGAAAAAGTGGCACCGAGTCGGTGCTGGGCGTGAGCGCTTCGAGATGTTCTGAGAGCTGAATGAGGCCTTCGCGGTTCTATCTAGTTACGCGTTAAACCAACTAGAATTTTTTTGAGTTCCAAGGCCTCATTCAGCTCTCGGAACATCTCGAAGCGCTCACGCCCACGGATCTGGAATTCTAGATCCGGTCGTCAAC	0.5333333333333333	5	25	55	43	2.98	1955-05-01	1955-05-01
peg_254	10	R342Ter	c.1024C>T	TP53	chr17	7574003	7574003	SNV	Observed SNV	Nonsense	G	A	342	OD	278	CAGATCCGTGGGCGTGAGCGCTTCGAGATGTTCCGAGAGCTGAATGAGGCCTTGGAACTC	CAGATCCGTGGGCGTGAGCGCTTCGAGATGTTCTGAGAGCTGAATGAGGCCTTGGAACTC	7574001	+	CGG	CCAAGGCCTCATTCAGCTCT	GAGTAAGTCG	10	AGAGTCTTGTAGAGCTTCGCGAGTG	25	GTGAGCGCTTCGAGATGTTCTGAGAGCTGAATGAG	AGCGTACACGTCTCACACCGCCAAGGCCTCATTCAGCTCTGTTTTAGAGCTAGAAATAGCAAGTTAAAATAAGGCTAGTCCGTTATCAACTTGAAAAAGTGGCACCGAGTCGGTGCGTGAGCGCTTCGAGATGTTCTGAGAGCTGAATGAGCGCGGTTCTATCTAGTTACGCGTTAAACCAACTAGAATTTTTTTGAGTTCCAAGGCCTCATTCAGCTCTCGGAACATCTCGAAGCGCTCACGCCCACGGATCTGGAATTCTAGATCCGGTCGTCAAC	0.5	5	20	55	43	2.98	1955-05-01	1955-05-01
peg_255	10	R342Ter	c.1024C>T	TP53	chr17	7574003	7574003	SNV	Observed SNV	Nonsense	G	A	342	OD	278	CAGATCCGTGGGCGTGAGCGCTTCGAGATGTTCCGAGAGCTGAATGAGGCCTTGGAACTC	CAGATCCGTGGGCGTGAGCGCTTCGAGATGTTCTGAGAGCTGAATGAGGCCTTGGAACTC	7574001	+	CGG	CCAAGGCCTCATTCAGCTCT	GAGTAAGTCG	10	AGAGTCTTGTAGAGCTTCGCGAGTGCGGGT	30	TGGGCGTGAGCGCTTCGAGATGTTCTGAGAGCTGAATGAG	AGCGTACACGTCTCACACCGCCAAGGCCTCATTCAGCTCTGTTTTAGAGCTAGAAATAGCAAGTTAAAATAAGGCTAGTCCGTTATCAACTTGAAAAAGTGGCACCGAGTCGGTGCTGGGCGTGAGCGCTTCGAGATGTTCTGAGAGCTGAATGAGCGCGGTTCTATCTAGTTACGCGTTAAACCAACTAGAATTTTTTTGAGTTCCAAGGCCTCATTCAGCTCTCGGAACATCTCGAAGCGCTCACGCCCACGGATCTGGAATTCTAGATCCGGTCGTCAAC	0.5	5	25	55	43	2.98	1955-05-01	1955-05-01
peg_256	10	R342Ter	c.1024C>T	TP53	chr17	7574003	7574003	SNV	Observed SNV	Nonsense	G	A	342	OD	278	CAGATCCGTGGGCGTGAGCGCTTCGAGATGTTCCGAGAGCTGAATGAGGCCTTGGAACTC	CAGATCCGTGGGCGTGAGCGCTTCGAGATGTTCTGAGAGCTGAATGAGGCCTTGGAACTC	7574001	+	CGG	CCAAGGCCTCATTCAGCTCT	CCGGAGTAAGTCG	13	AGAGTCTTGTAGAGCTTCGCGAGTGCGGGT	30	TGGGCGTGAGCGCTTCGAGATGTTCTGAGAGCTGAATGAGGCC	AGCGTACACGTCTCACACCGCCAAGGCCTCATTCAGCTCTGTTTTAGAGCTAGAAATAGCAAGTTAAAATAAGGCTAGTCCGTTATCAACTTGAAAAAGTGGCACCGAGTCGGTGCTGGGCGTGAGCGCTTCGAGATGTTCTGAGAGCTGAATGAGGCCCGCGGTTCTATCTAGTTACGCGTTAAACCAACTAGAATTTTTTTGAGTTCCAAGGCCTCATTCAGCTCTCGGAACATCTCGAAGCGCTCACGCCCACGGATCTGGAATTCTAGATCCGGTCGTCAAC	0.6153846153846154	5	25	55	43	2.903076923076923	1955-05-01	1955-05-01
peg_257	10	R342Ter	c.1024C>T	TP53	chr17	7574003	7574003	SNV	Observed SNV	Nonsense	G	A	342	OD	278	CAGATCCGTGGGCGTGAGCGCTTCGAGATGTTCCGAGAGCTGAATGAGGCCTTGGAACTC	CAGATCCGTGGGCGTGAGCGCTTCGAGATGTTCTGAGAGCTGAATGAGGCCTTGGAACTC	7574001	+	CGG	CCAAGGCCTCATTCAGCTCT	CCGGAGTAAGTCG	13	AGAGTCTTGTAGAGCTTCGCGAGTG	25	GTGAGCGCTTCGAGATGTTCTGAGAGCTGAATGAGGCC	AGCGTACACGTCTCACACCGCCAAGGCCTCATTCAGCTCTGTTTTAGAGCTAGAAATAGCAAGTTAAAATAAGGCTAGTCCGTTATCAACTTGAAAAAGTGGCACCGAGTCGGTGCGTGAGCGCTTCGAGATGTTCTGAGAGCTGAATGAGGCCCGCGGTTCTATCTAGTTACGCGTTAAACCAACTAGAATTTTTTTGAGTTCCAAGGCCTCATTCAGCTCTCGGAACATCTCGAAGCGCTCACGCCCACGGATCTGGAATTCTAGATCCGGTCGTCAAC	0.6153846153846154	5	20	55	43	2.903076923076923	1955-05-01	1955-05-01
peg_258	10	R342Ter	c.1024C>T	TP53	chr17	7574003	7574003	SNV	Observed SNV	Nonsense	G	A	342	OD	278	GCGCTTCGAGATGTTCCGAGAGCTGAATGAGGCCTTGGAACTCAAGGATGCCCAGGCTGG	GCGCTTCGAGATGTTCTGAGAGCTGAATGAGGCCTTGGAACTCAAGGATGCCCAGGCTGG	7573984	+	AGG	CTGGGCATCCTTGAGTTCCA	CCCGTAGGAACTCAA	15	GGTTCCGGAGTAAGTCGAGAGTCTTGTAGA	30	AGATGTTCTGAGAGCTGAATGAGGCCTTGGAACTCAAGGATGCCC	AGCGTACACGTCTCACACCGCTGGGCATCCTTGAGTTCCAGTTTTAGAGCTAGAAATAGCAAGTTAAAATAAGGCTAGTCCGTTATCAACTTGAAAAAGTGGCACCGAGTCGGTGCAGATGTTCTGAGAGCTGAATGAGGCCTTGGAACTCAAGGATGCCCCGCGGTTCTATCTAGTTACGCGTTAAACCAACTAGAATTTTTTTCCAGCCTGGGCATCCTTGAGTTCCAAGGCCTCATTCAGCTCTCGGAACATCTCGAAGCGCGAATTCTAGATCCGGTCGTCAAC	0.5333333333333333	22	8	55	63	2.2466666666666666	1955-05-01	1955-05-01
peg_259	10	R342Ter	c.1024C>T	TP53	chr17	7574003	7574003	SNV	Observed SNV	Nonsense	G	A	342	OD	278	GCGCTTCGAGATGTTCCGAGAGCTGAATGAGGCCTTGGAACTCAAGGATGCCCAGGCTGG	GCGCTTCGAGATGTTCTGAGAGCTGAATGAGGCCTTGGAACTCAAGGATGCCCAGGCTGG	7573984	+	AGG	CTGGGCATCCTTGAGTTCCA	CGTAGGAACTCAA	13	GGTTCCGGAGTAAGTCGAGAGTCTTGTAGA	30	AGATGTTCTGAGAGCTGAATGAGGCCTTGGAACTCAAGGATGC	AGCGTACACGTCTCACACCGCTGGGCATCCTTGAGTTCCAGTTTTAGAGCTAGAAATAGCAAGTTAAAATAAGGCTAGTCCGTTATCAACTTGAAAAAGTGGCACCGAGTCGGTGCAGATGTTCTGAGAGCTGAATGAGGCCTTGGAACTCAAGGATGCCGCGGTTCTATCTAGTTACGCGTTAAACCAACTAGAATTTTTTTCCAGCCTGGGCATCCTTGAGTTCCAAGGCCTCATTCAGCTCTCGGAACATCTCGAAGCGCGAATTCTAGATCCGGTCGTCAAC	0.4615384615384615	22	8	55	63	2.2466666666666666	1955-05-01	1955-05-01
peg_260	10	R342Ter	c.1024C>T	TP53	chr17	7574003	7574003	SNV	Observed SNV	Nonsense	G	A	342	OD	278	GCGCTTCGAGATGTTCCGAGAGCTGAATGAGGCCTTGGAACTCAAGGATGCCCAGGCTGG	GCGCTTCGAGATGTTCTGAGAGCTGAATGAGGCCTTGGAACTCAAGGATGCCCAGGCTGG	7573984	+	AGG	CTGGGCATCCTTGAGTTCCA	AGGAACTCAA	10	GGTTCCGGAGTAAGTCGAGAGTCTTGTAGA	30	AGATGTTCTGAGAGCTGAATGAGGCCTTGGAACTCAAGGA	AGCGTACACGTCTCACACCGCTGGGCATCCTTGAGTTCCAGTTTTAGAGCTAGAAATAGCAAGTTAAAATAAGGCTAGTCCGTTATCAACTTGAAAAAGTGGCACCGAGTCGGTGCAGATGTTCTGAGAGCTGAATGAGGCCTTGGAACTCAAGGACGCGGTTCTATCTAGTTACGCGTTAAACCAACTAGAATTTTTTTCCAGCCTGGGCATCCTTGAGTTCCAAGGCCTCATTCAGCTCTCGGAACATCTCGAAGCGCGAATTCTAGATCCGGTCGTCAAC	0.4	22	8	55	63	2.2466666666666666	1955-05-01	1955-05-01
peg_261	10	R342Ter	c.1024C>T	TP53	chr17	7574003	7574003	SNV	Observed SNV	Nonsense	G	A	342	OD	278	CAGATCCGTGGGCGTGAGCGCTTCGAGATGTTCCGAGAGCTGAATGAGGCCTTGGAACTC	CAGATCCGTGGGCGTGAGCGCTTCGAGATGTTCTGAGAGCTGAATGAGGCCTTGGAACTC	7574001	+	CGG	CCAAGGCCTCATTCAGCTCT	GAGTAAGTCG	10	AGAGTCTTGTAGAGCTTCGC	20	CGCTTCGAGATGTTCTGAGAGCTGAATGAG	AGCGTACACGTCTCACACCGCCAAGGCCTCATTCAGCTCTGTTTTAGAGCTAGAAATAGCAAGTTAAAATAAGGCTAGTCCGTTATCAACTTGAAAAAGTGGCACCGAGTCGGTGCCGCTTCGAGATGTTCTGAGAGCTGAATGAGCGCGGTTCTATCTAGTTACGCGTTAAACCAACTAGAATTTTTTTGAGTTCCAAGGCCTCATTCAGCTCTCGGAACATCTCGAAGCGCTCACGCCCACGGATCTGGAATTCTAGATCCGGTCGTCAAC	0.5	5	15	55	43	1.98	1955-05-01	1955-05-01
peg_262	10	R342Ter	c.1024C>T	TP53	chr17	7574003	7574003	SNV	Observed SNV	Nonsense	G	A	342	OD	278	CAGATCCGTGGGCGTGAGCGCTTCGAGATGTTCCGAGAGCTGAATGAGGCCTTGGAACTC	CAGATCCGTGGGCGTGAGCGCTTCGAGATGTTCTGAGAGCTGAATGAGGCCTTGGAACTC	7574001	+	CGG	CCAAGGCCTCATTCAGCTCT	TTCCGGAGTAAGTCG	15	AGAGTCTTGTAGAGCTTCGC	20	CGCTTCGAGATGTTCTGAGAGCTGAATGAGGCCTT	AGCGTACACGTCTCACACCGCCAAGGCCTCATTCAGCTCTGTTTTAGAGCTAGAAATAGCAAGTTAAAATAAGGCTAGTCCGTTATCAACTTGAAAAAGTGGCACCGAGTCGGTGCCGCTTCGAGATGTTCTGAGAGCTGAATGAGGCCTTCGCGGTTCTATCTAGTTACGCGTTAAACCAACTAGAATTTTTTTGAGTTCCAAGGCCTCATTCAGCTCTCGGAACATCTCGAAGCGCTCACGCCCACGGATCTGGAATTCTAGATCCGGTCGTCAAC	0.5333333333333333	5	15	55	43	1.98	1955-05-01	1955-05-01
peg_263	10	R342Ter	c.1024C>T	TP53	chr17	7574003	7574003	SNV	Observed SNV	Nonsense	G	A	342	OD	278	CAGATCCGTGGGCGTGAGCGCTTCGAGATGTTCCGAGAGCTGAATGAGGCCTTGGAACTC	CAGATCCGTGGGCGTGAGCGCTTCGAGATGTTCTGAGAGCTGAATGAGGCCTTGGAACTC	7574001	+	CGG	CCAAGGCCTCATTCAGCTCT	CCGGAGTAAGTCG	13	AGAGTCTTGTAGAGCTTCGC	20	CGCTTCGAGATGTTCTGAGAGCTGAATGAGGCC	AGCGTACACGTCTCACACCGCCAAGGCCTCATTCAGCTCTGTTTTAGAGCTAGAAATAGCAAGTTAAAATAAGGCTAGTCCGTTATCAACTTGAAAAAGTGGCACCGAGTCGGTGCCGCTTCGAGATGTTCTGAGAGCTGAATGAGGCCCGCGGTTCTATCTAGTTACGCGTTAAACCAACTAGAATTTTTTTGAGTTCCAAGGCCTCATTCAGCTCTCGGAACATCTCGAAGCGCTCACGCCCACGGATCTGGAATTCTAGATCCGGTCGTCAAC	0.6153846153846154	5	15	55	43	1.9030769230769229	1955-05-01	1955-05-01
peg_264	10	R342Ter	c.1024C>T	TP53	chr17	7574003	7574003	SNV	Observed SNV	Nonsense	G	A	342	OD	278	CAGATCCGTGGGCGTGAGCGCTTCGAGATGTTCCGAGAGCTGAATGAGGCCTTGGAACTC	CAGATCCGTGGGCGTGAGCGCTTCGAGATGTTCTGAGAGCTGAATGAGGCCTTGGAACTC	7574001	+	CGG	CCAAGGCCTCATTCAGCTCT	GAGTAAGTCG	10	AGAGTCTTGT	10	TGTTCTGAGAGCTGAATGAG	AGCGTACACGTCTCACACCGCCAAGGCCTCATTCAGCTCTGTTTTAGAGCTAGAAATAGCAAGTTAAAATAAGGCTAGTCCGTTATCAACTTGAAAAAGTGGCACCGAGTCGGTGCTGTTCTGAGAGCTGAATGAGCGCGGTTCTATCTAGTTACGCGTTAAACCAACTAGAATTTTTTTGAGTTCCAAGGCCTCATTCAGCTCTCGGAACATCTCGAAGCGCTCACGCCCACGGATCTGGAATTCTAGATCCGGTCGTCAAC	0.5	5	5	55	43	1.6466666666666667	1955-05-01	1955-05-01
peg_265	10	R342Ter	c.1024C>T	TP53	chr17	7574003	7574003	SNV	Observed SNV	Nonsense	G	A	342	OD	278	CAGATCCGTGGGCGTGAGCGCTTCGAGATGTTCCGAGAGCTGAATGAGGCCTTGGAACTC	CAGATCCGTGGGCGTGAGCGCTTCGAGATGTTCTGAGAGCTGAATGAGGCCTTGGAACTC	7574001	+	CGG	CCAAGGCCTCATTCAGCTCT	TTCCGGAGTAAGTCG	15	AGAGTCTTGT	10	TGTTCTGAGAGCTGAATGAGGCCTT	AGCGTACACGTCTCACACCGCCAAGGCCTCATTCAGCTCTGTTTTAGAGCTAGAAATAGCAAGTTAAAATAAGGCTAGTCCGTTATCAACTTGAAAAAGTGGCACCGAGTCGGTGCTGTTCTGAGAGCTGAATGAGGCCTTCGCGGTTCTATCTAGTTACGCGTTAAACCAACTAGAATTTTTTTGAGTTCCAAGGCCTCATTCAGCTCTCGGAACATCTCGAAGCGCTCACGCCCACGGATCTGGAATTCTAGATCCGGTCGTCAAC	0.5333333333333333	5	5	55	43	1.6466666666666667	1955-05-01	1955-05-01
peg_266	10	R342Ter	c.1024C>T	TP53	chr17	7574003	7574003	SNV	Observed SNV	Nonsense	G	A	342	OD	278	GCGCTTCGAGATGTTCCGAGAGCTGAATGAGGCCTTGGAACTCAAGGATGCCCAGGCTGG	GCGCTTCGAGATGTTCTGAGAGCTGAATGAGGCCTTGGAACTCAAGGATGCCCAGGCTGG	7573984	+	AGG	CTGGGCATCCTTGAGTTCCA	CCCGTAGGAACTCAA	15	GGTTCCGGAGTAAGTCGAGAGTCTT	25	TTCTGAGAGCTGAATGAGGCCTTGGAACTCAAGGATGCCC	AGCGTACACGTCTCACACCGCTGGGCATCCTTGAGTTCCAGTTTTAGAGCTAGAAATAGCAAGTTAAAATAAGGCTAGTCCGTTATCAACTTGAAAAAGTGGCACCGAGTCGGTGCTTCTGAGAGCTGAATGAGGCCTTGGAACTCAAGGATGCCCCGCGGTTCTATCTAGTTACGCGTTAAACCAACTAGAATTTTTTTCCAGCCTGGGCATCCTTGAGTTCCAAGGCCTCATTCAGCTCTCGGAACATCTCGAAGCGCGAATTCTAGATCCGGTCGTCAAC	0.5333333333333333	22	3	55	63	1.58	1955-05-01	1955-05-01
peg_267	10	R342Ter	c.1024C>T	TP53	chr17	7574003	7574003	SNV	Observed SNV	Nonsense	G	A	342	OD	278	GCGCTTCGAGATGTTCCGAGAGCTGAATGAGGCCTTGGAACTCAAGGATGCCCAGGCTGG	GCGCTTCGAGATGTTCTGAGAGCTGAATGAGGCCTTGGAACTCAAGGATGCCCAGGCTGG	7573984	+	AGG	CTGGGCATCCTTGAGTTCCA	CGTAGGAACTCAA	13	GGTTCCGGAGTAAGTCGAGAGTCTT	25	TTCTGAGAGCTGAATGAGGCCTTGGAACTCAAGGATGC	AGCGTACACGTCTCACACCGCTGGGCATCCTTGAGTTCCAGTTTTAGAGCTAGAAATAGCAAGTTAAAATAAGGCTAGTCCGTTATCAACTTGAAAAAGTGGCACCGAGTCGGTGCTTCTGAGAGCTGAATGAGGCCTTGGAACTCAAGGATGCCGCGGTTCTATCTAGTTACGCGTTAAACCAACTAGAATTTTTTTCCAGCCTGGGCATCCTTGAGTTCCAAGGCCTCATTCAGCTCTCGGAACATCTCGAAGCGCGAATTCTAGATCCGGTCGTCAAC	0.4615384615384615	22	3	55	63	1.58	1955-05-01	1955-05-01
peg_268	10	R342Ter	c.1024C>T	TP53	chr17	7574003	7574003	SNV	Observed SNV	Nonsense	G	A	342	OD	278	GCGCTTCGAGATGTTCCGAGAGCTGAATGAGGCCTTGGAACTCAAGGATGCCCAGGCTGG	GCGCTTCGAGATGTTCTGAGAGCTGAATGAGGCCTTGGAACTCAAGGATGCCCAGGCTGG	7573984	+	AGG	CTGGGCATCCTTGAGTTCCA	AGGAACTCAA	10	GGTTCCGGAGTAAGTCGAGAGTCTT	25	TTCTGAGAGCTGAATGAGGCCTTGGAACTCAAGGA	AGCGTACACGTCTCACACCGCTGGGCATCCTTGAGTTCCAGTTTTAGAGCTAGAAATAGCAAGTTAAAATAAGGCTAGTCCGTTATCAACTTGAAAAAGTGGCACCGAGTCGGTGCTTCTGAGAGCTGAATGAGGCCTTGGAACTCAAGGACGCGGTTCTATCTAGTTACGCGTTAAACCAACTAGAATTTTTTTCCAGCCTGGGCATCCTTGAGTTCCAAGGCCTCATTCAGCTCTCGGAACATCTCGAAGCGCGAATTCTAGATCCGGTCGTCAAC	0.4	22	3	55	63	1.58	1955-05-01	1955-05-01
peg_269	10	R342Ter	c.1024C>T	TP53	chr17	7574003	7574003	SNV	Observed SNV	Nonsense	G	A	342	OD	278	CCCTCCTCTGTTGCTGCAGATCCGTGGGCGTGAGCGCTTCGAGATGTTCCGAGAGCTGAA	CCCTCCTCTGTTGCTGCAGATCCGTGGGCGTGAGCGCTTCGAGATGTTCTGAGAGCTGAA	7574027	-	GGG	CTCTGTTGCTGCAGATCCGT	GATCTGCAGC	10	TCAGAACATCTCGAAGCGCTCACGCCCACG	30	TCAGAACATCTCGAAGCGCTCACGCCCACGGATCTGCAGC	AGCGTACACGTCTCACACCGCTCTGTTGCTGCAGATCCGTGTTTTAGAGCTAGAAATAGCAAGTTAAAATAAGGCTAGTCCGTTATCAACTTGAAAAAGTGGCACCGAGTCGGTGCTCAGAACATCTCGAAGCGCTCACGCCCACGGATCTGCAGCCGCGGTTCTATCTAGTTACGCGTTAAACCAACTAGAATTTTTTTTTCAGCTCTCGGAACATCTCGAAGCGCTCACGCCCACGGATCTGCAGCAACAGAGGAGGGGAATTCTAGATCCGGTCGTCAAC	0.6	28	2	87	30	1.57	1955-05-01	1955-05-01
peg_270	10	R342Ter	c.1024C>T	TP53	chr17	7574003	7574003	SNV	Observed SNV	Nonsense	G	A	342	OD	278	CCCTCCTCTGTTGCTGCAGATCCGTGGGCGTGAGCGCTTCGAGATGTTCCGAGAGCTGAA	CCCTCCTCTGTTGCTGCAGATCCGTGGGCGTGAGCGCTTCGAGATGTTCTGAGAGCTGAA	7574027	-	GGG	CTCTGTTGCTGCAGATCCGT	GATCTGCAGCAAC	13	TCAGAACATCTCGAAGCGCTCACGCCCACG	30	TCAGAACATCTCGAAGCGCTCACGCCCACGGATCTGCAGCAAC	AGCGTACACGTCTCACACCGCTCTGTTGCTGCAGATCCGTGTTTTAGAGCTAGAAATAGCAAGTTAAAATAAGGCTAGTCCGTTATCAACTTGAAAAAGTGGCACCGAGTCGGTGCTCAGAACATCTCGAAGCGCTCACGCCCACGGATCTGCAGCAACCGCGGTTCTATCTAGTTACGCGTTAAACCAACTAGAATTTTTTTTTCAGCTCTCGGAACATCTCGAAGCGCTCACGCCCACGGATCTGCAGCAACAGAGGAGGGGAATTCTAGATCCGGTCGTCAAC	0.5384615384615384	28	2	87	30	1.57	1955-05-01	1955-05-01
peg_271	10	R342Ter	c.1024C>T	TP53	chr17	7574003	7574003	SNV	Observed SNV	Nonsense	G	A	342	OD	278	CCCTCCTCTGTTGCTGCAGATCCGTGGGCGTGAGCGCTTCGAGATGTTCCGAGAGCTGAA	CCCTCCTCTGTTGCTGCAGATCCGTGGGCGTGAGCGCTTCGAGATGTTCTGAGAGCTGAA	7574027	-	GGG	CTCTGTTGCTGCAGATCCGT	GATCTGCAGCAACAG	15	TCAGAACATCTCGAAGCGCTCACGCCCACG	30	TCAGAACATCTCGAAGCGCTCACGCCCACGGATCTGCAGCAACAG	AGCGTACACGTCTCACACCGCTCTGTTGCTGCAGATCCGTGTTTTAGAGCTAGAAATAGCAAGTTAAAATAAGGCTAGTCCGTTATCAACTTGAAAAAGTGGCACCGAGTCGGTGCTCAGAACATCTCGAAGCGCTCACGCCCACGGATCTGCAGCAACAGCGCGGTTCTATCTAGTTACGCGTTAAACCAACTAGAATTTTTTTTTCAGCTCTCGGAACATCTCGAAGCGCTCACGCCCACGGATCTGCAGCAACAGAGGAGGGGAATTCTAGATCCGGTCGTCAAC	0.5333333333333333	28	2	87	30	1.57	1955-05-01	1955-05-01
peg_272	10	R342Ter	c.1024C>T	TP53	chr17	7574003	7574003	SNV	Observed SNV	Nonsense	G	A	342	OD	278	CAGATCCGTGGGCGTGAGCGCTTCGAGATGTTCCGAGAGCTGAATGAGGCCTTGGAACTC	CAGATCCGTGGGCGTGAGCGCTTCGAGATGTTCTGAGAGCTGAATGAGGCCTTGGAACTC	7574001	+	CGG	CCAAGGCCTCATTCAGCTCT	CCGGAGTAAGTCG	13	AGAGTCTTGT	10	TGTTCTGAGAGCTGAATGAGGCC	AGCGTACACGTCTCACACCGCCAAGGCCTCATTCAGCTCTGTTTTAGAGCTAGAAATAGCAAGTTAAAATAAGGCTAGTCCGTTATCAACTTGAAAAAGTGGCACCGAGTCGGTGCTGTTCTGAGAGCTGAATGAGGCCCGCGGTTCTATCTAGTTACGCGTTAAACCAACTAGAATTTTTTTGAGTTCCAAGGCCTCATTCAGCTCTCGGAACATCTCGAAGCGCTCACGCCCACGGATCTGGAATTCTAGATCCGGTCGTCAAC	0.6153846153846154	5	5	55	43	1.5697435897435894	1955-05-01	1955-05-01
peg_273	10	R342Ter	c.1024C>T	TP53	chr17	7574003	7574003	SNV	Observed SNV	Nonsense	G	A	342	OD	278	CAGATCCGTGGGCGTGAGCGCTTCGAGATGTTCCGAGAGCTGAATGAGGCCTTGGAACTC	CAGATCCGTGGGCGTGAGCGCTTCGAGATGTTCTGAGAGCTGAATGAGGCCTTGGAACTC	7574001	+	CGG	CCAAGGCCTCATTCAGCTCT	TTCCGGAGTAAGTCG	15	AGAGTCTTGTAGAGC	15	CGAGATGTTCTGAGAGCTGAATGAGGCCTT	AGCGTACACGTCTCACACCGCCAAGGCCTCATTCAGCTCTGTTTTAGAGCTAGAAATAGCAAGTTAAAATAAGGCTAGTCCGTTATCAACTTGAAAAAGTGGCACCGAGTCGGTGCCGAGATGTTCTGAGAGCTGAATGAGGCCTTCGCGGTTCTATCTAGTTACGCGTTAAACCAACTAGAATTTTTTTGAGTTCCAAGGCCTCATTCAGCTCTCGGAACATCTCGAAGCGCTCACGCCCACGGATCTGGAATTCTAGATCCGGTCGTCAAC	0.5333333333333333	5	10	55	43	1.3133333333333337	1955-05-01	1955-05-01
peg_274	10	R342Ter	c.1024C>T	TP53	chr17	7574003	7574003	SNV	Observed SNV	Nonsense	G	A	342	OD	278	CAGATCCGTGGGCGTGAGCGCTTCGAGATGTTCCGAGAGCTGAATGAGGCCTTGGAACTC	CAGATCCGTGGGCGTGAGCGCTTCGAGATGTTCTGAGAGCTGAATGAGGCCTTGGAACTC	7574001	+	CGG	CCAAGGCCTCATTCAGCTCT	GAGTAAGTCG	10	AGAGTCTTGTAGAGC	15	CGAGATGTTCTGAGAGCTGAATGAG	AGCGTACACGTCTCACACCGCCAAGGCCTCATTCAGCTCTGTTTTAGAGCTAGAAATAGCAAGTTAAAATAAGGCTAGTCCGTTATCAACTTGAAAAAGTGGCACCGAGTCGGTGCCGAGATGTTCTGAGAGCTGAATGAGCGCGGTTCTATCTAGTTACGCGTTAAACCAACTAGAATTTTTTTGAGTTCCAAGGCCTCATTCAGCTCTCGGAACATCTCGAAGCGCTCACGCCCACGGATCTGGAATTCTAGATCCGGTCGTCAAC	0.5	5	10	55	43	1.3133333333333337	1955-05-01	1955-05-01
peg_275	10	R342Ter	c.1024C>T	TP53	chr17	7574003	7574003	SNV	Observed SNV	Nonsense	G	A	342	OD	278	CAGATCCGTGGGCGTGAGCGCTTCGAGATGTTCCGAGAGCTGAATGAGGCCTTGGAACTC	CAGATCCGTGGGCGTGAGCGCTTCGAGATGTTCTGAGAGCTGAATGAGGCCTTGGAACTC	7574001	+	CGG	CCAAGGCCTCATTCAGCTCT	CCGGAGTAAGTCG	13	AGAGTCTTGTAGAGC	15	CGAGATGTTCTGAGAGCTGAATGAGGCC	AGCGTACACGTCTCACACCGCCAAGGCCTCATTCAGCTCTGTTTTAGAGCTAGAAATAGCAAGTTAAAATAAGGCTAGTCCGTTATCAACTTGAAAAAGTGGCACCGAGTCGGTGCCGAGATGTTCTGAGAGCTGAATGAGGCCCGCGGTTCTATCTAGTTACGCGTTAAACCAACTAGAATTTTTTTGAGTTCCAAGGCCTCATTCAGCTCTCGGAACATCTCGAAGCGCTCACGCCCACGGATCTGGAATTCTAGATCCGGTCGTCAAC	0.6153846153846154	5	10	55	43	1.2364102564102564	1955-05-01	1955-05-01
peg_276	10	R342Ter	c.1024C>T	TP53	chr17	7574003	7574003	SNV	Observed SNV	Nonsense	G	A	342	OD	278	CCCCTCCTCTGTTGCTGCAGATCCGTGGGCGTGAGCGCTTCGAGATGTTCCGAGAGCTGA	CCCCTCCTCTGTTGCTGCAGATCCGTGGGCGTGAGCGCTTCGAGATGTTCTGAGAGCTGA	7574028	-	TGG	CCTCTGTTGCTGCAGATCCG	ATCTGCAGCA	10	CAGAACATCTCGAAGCGCTCACGCCCACGG	30	CAGAACATCTCGAAGCGCTCACGCCCACGGATCTGCAGCA	AGCGTACACGTCTCACACCGCCTCTGTTGCTGCAGATCCGGTTTTAGAGCTAGAAATAGCAAGTTAAAATAAGGCTAGTCCGTTATCAACTTGAAAAAGTGGCACCGAGTCGGTGCCAGAACATCTCGAAGCGCTCACGCCCACGGATCTGCAGCACGCGGTTCTATCTAGTTACGCGTTAAACCAACTAGAATTTTTTTTCAGCTCTCGGAACATCTCGAAGCGCTCACGCCCACGGATCTGCAGCAACAGAGGAGGGGGAATTCTAGATCCGGTCGTCAAC	0.5	29	1	80	50	0.5666666666666667	1955-05-01	1955-05-01
peg_277	10	R342Ter	c.1024C>T	TP53	chr17	7574003	7574003	SNV	Observed SNV	Nonsense	G	A	342	OD	278	CCCCTCCTCTGTTGCTGCAGATCCGTGGGCGTGAGCGCTTCGAGATGTTCCGAGAGCTGA	CCCCTCCTCTGTTGCTGCAGATCCGTGGGCGTGAGCGCTTCGAGATGTTCTGAGAGCTGA	7574028	-	TGG	CCTCTGTTGCTGCAGATCCG	ATCTGCAGCAACA	13	CAGAACATCTCGAAGCGCTCACGCCCACGG	30	CAGAACATCTCGAAGCGCTCACGCCCACGGATCTGCAGCAACA	AGCGTACACGTCTCACACCGCCTCTGTTGCTGCAGATCCGGTTTTAGAGCTAGAAATAGCAAGTTAAAATAAGGCTAGTCCGTTATCAACTTGAAAAAGTGGCACCGAGTCGGTGCCAGAACATCTCGAAGCGCTCACGCCCACGGATCTGCAGCAACACGCGGTTCTATCTAGTTACGCGTTAAACCAACTAGAATTTTTTTTCAGCTCTCGGAACATCTCGAAGCGCTCACGCCCACGGATCTGCAGCAACAGAGGAGGGGGAATTCTAGATCCGGTCGTCAAC	0.4615384615384615	29	1	80	50	0.5666666666666667	1955-05-01	1955-05-01
peg_278	10	R342Ter	c.1024C>T	TP53	chr17	7574003	7574003	SNV	Observed SNV	Nonsense	G	A	342	OD	278	CCCCTCCTCTGTTGCTGCAGATCCGTGGGCGTGAGCGCTTCGAGATGTTCCGAGAGCTGA	CCCCTCCTCTGTTGCTGCAGATCCGTGGGCGTGAGCGCTTCGAGATGTTCTGAGAGCTGA	7574028	-	TGG	CCTCTGTTGCTGCAGATCCG	ATCTGCAGCAACAGA	15	CAGAACATCTCGAAGCGCTCACGCCCACGG	30	CAGAACATCTCGAAGCGCTCACGCCCACGGATCTGCAGCAACAGA	AGCGTACACGTCTCACACCGCCTCTGTTGCTGCAGATCCGGTTTTAGAGCTAGAAATAGCAAGTTAAAATAAGGCTAGTCCGTTATCAACTTGAAAAAGTGGCACCGAGTCGGTGCCAGAACATCTCGAAGCGCTCACGCCCACGGATCTGCAGCAACAGACGCGGTTCTATCTAGTTACGCGTTAAACCAACTAGAATTTTTTTTCAGCTCTCGGAACATCTCGAAGCGCTCACGCCCACGGATCTGCAGCAACAGAGGAGGGGGAATTCTAGATCCGGTCGTCAAC	0.4666666666666667	29	1	80	50	0.5666666666666667	1955-05-01	1955-05-01
peg_279	11	R306Ter	c.916C>T	TP53	chr17	7577022	7577022	SNV	Observed SNV	Nonsense	G	A	306	NLS	187	AGCTGCCCCCAGGGAGCACTAAGCGAGGTAAGCAAGCAGGACAAGAAGCGGTGGAGGAGA	AGCTGCCCCCAGGGAGCACTAAGTGAGGTAAGCAAGCAGGACAAGAAGCGGTGGAGGAGA	7577020	-	AGG	CCCCCAGGGAGCACTAAGCG	TTAGTGCTCCCTG	13	GTCCTGCTTGCTTACCTCAC	20	GTCCTGCTTGCTTACCTCACTTAGTGCTCCCTG	AGCGTACACGTCTCACACCGCCCCCAGGGAGCACTAAGCGGTTTTAGAGCTAGAAATAGCAAGTTAAAATAAGGCTAGTCCGTTATCAACTTGAAAAAGTGGCACCGAGTCGGTGCGTCCTGCTTGCTTACCTCACTTAGTGCTCCCTGCGCGGTTCTATCTAGTTACGCGTTAAACCAACTAGAATTTTTTTTCTCCTCCACCGCTTCTTGTCCTGCTTGCTTACCTCGCTTAGTGCTCCCTGGGGGCAGCTGAATTCTAGATCCGGTCGTCAAC	0.5384615384615384	2	18	79	89	3.68	1955-05-01	1955-05-01
peg_280	11	R306Ter	c.916C>T	TP53	chr17	7577022	7577022	SNV	Observed SNV	Nonsense	G	A	306	NLS	187	AGCTGCCCCCAGGGAGCACTAAGCGAGGTAAGCAAGCAGGACAAGAAGCGGTGGAGGAGA	AGCTGCCCCCAGGGAGCACTAAGTGAGGTAAGCAAGCAGGACAAGAAGCGGTGGAGGAGA	7577020	-	AGG	CCCCCAGGGAGCACTAAGCG	TTAGTGCTCCCTGGG	15	ACCGCTTCTTGTCCTGCTTGCTTACCTCAC	30	ACCGCTTCTTGTCCTGCTTGCTTACCTCACTTAGTGCTCCCTGGG	AGCGTACACGTCTCACACCGCCCCCAGGGAGCACTAAGCGGTTTTAGAGCTAGAAATAGCAAGTTAAAATAAGGCTAGTCCGTTATCAACTTGAAAAAGTGGCACCGAGTCGGTGCACCGCTTCTTGTCCTGCTTGCTTACCTCACTTAGTGCTCCCTGGGCGCGGTTCTATCTAGTTACGCGTTAAACCAACTAGAATTTTTTTTCTCCTCCACCGCTTCTTGTCCTGCTTGCTTACCTCGCTTAGTGCTCCCTGGGGGCAGCTGAATTCTAGATCCGGTCGTCAAC	0.6	2	28	79	89	3.68	1955-05-01	1955-05-01
peg_281	11	R306Ter	c.916C>T	TP53	chr17	7577022	7577022	SNV	Observed SNV	Nonsense	G	A	306	NLS	187	AGCTGCCCCCAGGGAGCACTAAGCGAGGTAAGCAAGCAGGACAAGAAGCGGTGGAGGAGA	AGCTGCCCCCAGGGAGCACTAAGTGAGGTAAGCAAGCAGGACAAGAAGCGGTGGAGGAGA	7577020	-	AGG	CCCCCAGGGAGCACTAAGCG	TTAGTGCTCC	10	ACCGCTTCTTGTCCTGCTTGCTTACCTCAC	30	ACCGCTTCTTGTCCTGCTTGCTTACCTCACTTAGTGCTCC	AGCGTACACGTCTCACACCGCCCCCAGGGAGCACTAAGCGGTTTTAGAGCTAGAAATAGCAAGTTAAAATAAGGCTAGTCCGTTATCAACTTGAAAAAGTGGCACCGAGTCGGTGCACCGCTTCTTGTCCTGCTTGCTTACCTCACTTAGTGCTCCCGCGGTTCTATCTAGTTACGCGTTAAACCAACTAGAATTTTTTTTCTCCTCCACCGCTTCTTGTCCTGCTTGCTTACCTCGCTTAGTGCTCCCTGGGGGCAGCTGAATTCTAGATCCGGTCGTCAAC	0.5	2	28	79	89	3.68	1955-05-01	1955-05-01
peg_282	11	R306Ter	c.916C>T	TP53	chr17	7577022	7577022	SNV	Observed SNV	Nonsense	G	A	306	NLS	187	AGCTGCCCCCAGGGAGCACTAAGCGAGGTAAGCAAGCAGGACAAGAAGCGGTGGAGGAGA	AGCTGCCCCCAGGGAGCACTAAGTGAGGTAAGCAAGCAGGACAAGAAGCGGTGGAGGAGA	7577020	-	AGG	CCCCCAGGGAGCACTAAGCG	TTAGTGCTCC	10	TTCTTGTCCTGCTTGCTTACCTCAC	25	TTCTTGTCCTGCTTGCTTACCTCACTTAGTGCTCC	AGCGTACACGTCTCACACCGCCCCCAGGGAGCACTAAGCGGTTTTAGAGCTAGAAATAGCAAGTTAAAATAAGGCTAGTCCGTTATCAACTTGAAAAAGTGGCACCGAGTCGGTGCTTCTTGTCCTGCTTGCTTACCTCACTTAGTGCTCCCGCGGTTCTATCTAGTTACGCGTTAAACCAACTAGAATTTTTTTTCTCCTCCACCGCTTCTTGTCCTGCTTGCTTACCTCGCTTAGTGCTCCCTGGGGGCAGCTGAATTCTAGATCCGGTCGTCAAC	0.5	2	23	79	89	3.68	1955-05-01	1955-05-01
peg_283	11	R306Ter	c.916C>T	TP53	chr17	7577022	7577022	SNV	Observed SNV	Nonsense	G	A	306	NLS	187	AGCTGCCCCCAGGGAGCACTAAGCGAGGTAAGCAAGCAGGACAAGAAGCGGTGGAGGAGA	AGCTGCCCCCAGGGAGCACTAAGTGAGGTAAGCAAGCAGGACAAGAAGCGGTGGAGGAGA	7577020	-	AGG	CCCCCAGGGAGCACTAAGCG	TTAGTGCTCCCTGGG	15	GTCCTGCTTGCTTACCTCAC	20	GTCCTGCTTGCTTACCTCACTTAGTGCTCCCTGGG	AGCGTACACGTCTCACACCGCCCCCAGGGAGCACTAAGCGGTTTTAGAGCTAGAAATAGCAAGTTAAAATAAGGCTAGTCCGTTATCAACTTGAAAAAGTGGCACCGAGTCGGTGCGTCCTGCTTGCTTACCTCACTTAGTGCTCCCTGGGCGCGGTTCTATCTAGTTACGCGTTAAACCAACTAGAATTTTTTTTCTCCTCCACCGCTTCTTGTCCTGCTTGCTTACCTCGCTTAGTGCTCCCTGGGGGCAGCTGAATTCTAGATCCGGTCGTCAAC	0.6	2	18	79	89	3.68	1955-05-01	1955-05-01
peg_284	11	R306Ter	c.916C>T	TP53	chr17	7577022	7577022	SNV	Observed SNV	Nonsense	G	A	306	NLS	187	AGCTGCCCCCAGGGAGCACTAAGCGAGGTAAGCAAGCAGGACAAGAAGCGGTGGAGGAGA	AGCTGCCCCCAGGGAGCACTAAGTGAGGTAAGCAAGCAGGACAAGAAGCGGTGGAGGAGA	7577020	-	AGG	CCCCCAGGGAGCACTAAGCG	TTAGTGCTCCCTG	13	ACCGCTTCTTGTCCTGCTTGCTTACCTCAC	30	ACCGCTTCTTGTCCTGCTTGCTTACCTCACTTAGTGCTCCCTG	AGCGTACACGTCTCACACCGCCCCCAGGGAGCACTAAGCGGTTTTAGAGCTAGAAATAGCAAGTTAAAATAAGGCTAGTCCGTTATCAACTTGAAAAAGTGGCACCGAGTCGGTGCACCGCTTCTTGTCCTGCTTGCTTACCTCACTTAGTGCTCCCTGCGCGGTTCTATCTAGTTACGCGTTAAACCAACTAGAATTTTTTTTCTCCTCCACCGCTTCTTGTCCTGCTTGCTTACCTCGCTTAGTGCTCCCTGGGGGCAGCTGAATTCTAGATCCGGTCGTCAAC	0.5384615384615384	2	28	79	89	3.68	1955-05-01	1955-05-01
peg_285	11	R306Ter	c.916C>T	TP53	chr17	7577022	7577022	SNV	Observed SNV	Nonsense	G	A	306	NLS	187	AGCTGCCCCCAGGGAGCACTAAGCGAGGTAAGCAAGCAGGACAAGAAGCGGTGGAGGAGA	AGCTGCCCCCAGGGAGCACTAAGTGAGGTAAGCAAGCAGGACAAGAAGCGGTGGAGGAGA	7577020	-	AGG	CCCCCAGGGAGCACTAAGCG	TTAGTGCTCCCTG	13	TTCTTGTCCTGCTTGCTTACCTCAC	25	TTCTTGTCCTGCTTGCTTACCTCACTTAGTGCTCCCTG	AGCGTACACGTCTCACACCGCCCCCAGGGAGCACTAAGCGGTTTTAGAGCTAGAAATAGCAAGTTAAAATAAGGCTAGTCCGTTATCAACTTGAAAAAGTGGCACCGAGTCGGTGCTTCTTGTCCTGCTTGCTTACCTCACTTAGTGCTCCCTGCGCGGTTCTATCTAGTTACGCGTTAAACCAACTAGAATTTTTTTTCTCCTCCACCGCTTCTTGTCCTGCTTGCTTACCTCGCTTAGTGCTCCCTGGGGGCAGCTGAATTCTAGATCCGGTCGTCAAC	0.5384615384615384	2	23	79	89	3.68	1955-05-01	1955-05-01
peg_286	11	R306Ter	c.916C>T	TP53	chr17	7577022	7577022	SNV	Observed SNV	Nonsense	G	A	306	NLS	187	AGCTGCCCCCAGGGAGCACTAAGCGAGGTAAGCAAGCAGGACAAGAAGCGGTGGAGGAGA	AGCTGCCCCCAGGGAGCACTAAGTGAGGTAAGCAAGCAGGACAAGAAGCGGTGGAGGAGA	7577020	-	AGG	CCCCCAGGGAGCACTAAGCG	TTAGTGCTCCCTGGG	15	TTCTTGTCCTGCTTGCTTACCTCAC	25	TTCTTGTCCTGCTTGCTTACCTCACTTAGTGCTCCCTGGG	AGCGTACACGTCTCACACCGCCCCCAGGGAGCACTAAGCGGTTTTAGAGCTAGAAATAGCAAGTTAAAATAAGGCTAGTCCGTTATCAACTTGAAAAAGTGGCACCGAGTCGGTGCTTCTTGTCCTGCTTGCTTACCTCACTTAGTGCTCCCTGGGCGCGGTTCTATCTAGTTACGCGTTAAACCAACTAGAATTTTTTTTCTCCTCCACCGCTTCTTGTCCTGCTTGCTTACCTCGCTTAGTGCTCCCTGGGGGCAGCTGAATTCTAGATCCGGTCGTCAAC	0.6	2	23	79	89	3.68	1955-05-01	1955-05-01
peg_287	11	R306Ter	c.916C>T	TP53	chr17	7577022	7577022	SNV	Observed SNV	Nonsense	G	A	306	NLS	187	AGCTGCCCCCAGGGAGCACTAAGCGAGGTAAGCAAGCAGGACAAGAAGCGGTGGAGGAGA	AGCTGCCCCCAGGGAGCACTAAGTGAGGTAAGCAAGCAGGACAAGAAGCGGTGGAGGAGA	7577020	-	AGG	CCCCCAGGGAGCACTAAGCG	TTAGTGCTCC	10	GTCCTGCTTGCTTACCTCAC	20	GTCCTGCTTGCTTACCTCACTTAGTGCTCC	AGCGTACACGTCTCACACCGCCCCCAGGGAGCACTAAGCGGTTTTAGAGCTAGAAATAGCAAGTTAAAATAAGGCTAGTCCGTTATCAACTTGAAAAAGTGGCACCGAGTCGGTGCGTCCTGCTTGCTTACCTCACTTAGTGCTCCCGCGGTTCTATCTAGTTACGCGTTAAACCAACTAGAATTTTTTTTCTCCTCCACCGCTTCTTGTCCTGCTTGCTTACCTCGCTTAGTGCTCCCTGGGGGCAGCTGAATTCTAGATCCGGTCGTCAAC	0.5	2	18	79	89	3.68	1955-05-01	1955-05-01
peg_288	11	R306Ter	c.916C>T	TP53	chr17	7577022	7577022	SNV	Observed SNV	Nonsense	G	A	306	NLS	187	AGCTGCCCCCAGGGAGCACTAAGCGAGGTAAGCAAGCAGGACAAGAAGCGGTGGAGGAGA	AGCTGCCCCCAGGGAGCACTAAGTGAGGTAAGCAAGCAGGACAAGAAGCGGTGGAGGAGA	7577020	-	AGG	CCCCCAGGGAGCACTAAGCG	TTAGTGCTCCCTGGG	15	GCTTGCTTACCTCAC	15	GCTTGCTTACCTCACTTAGTGCTCCCTGGG	AGCGTACACGTCTCACACCGCCCCCAGGGAGCACTAAGCGGTTTTAGAGCTAGAAATAGCAAGTTAAAATAAGGCTAGTCCGTTATCAACTTGAAAAAGTGGCACCGAGTCGGTGCGCTTGCTTACCTCACTTAGTGCTCCCTGGGCGCGGTTCTATCTAGTTACGCGTTAAACCAACTAGAATTTTTTTTCTCCTCCACCGCTTCTTGTCCTGCTTGCTTACCTCGCTTAGTGCTCCCTGGGGGCAGCTGAATTCTAGATCCGGTCGTCAAC	0.6	2	13	79	89	3.546666666666667	1955-05-01	1955-05-01
peg_289	11	R306Ter	c.916C>T	TP53	chr17	7577022	7577022	SNV	Observed SNV	Nonsense	G	A	306	NLS	187	AGCTGCCCCCAGGGAGCACTAAGCGAGGTAAGCAAGCAGGACAAGAAGCGGTGGAGGAGA	AGCTGCCCCCAGGGAGCACTAAGTGAGGTAAGCAAGCAGGACAAGAAGCGGTGGAGGAGA	7577020	-	AGG	CCCCCAGGGAGCACTAAGCG	TTAGTGCTCCCTG	13	GCTTGCTTACCTCAC	15	GCTTGCTTACCTCACTTAGTGCTCCCTG	AGCGTACACGTCTCACACCGCCCCCAGGGAGCACTAAGCGGTTTTAGAGCTAGAAATAGCAAGTTAAAATAAGGCTAGTCCGTTATCAACTTGAAAAAGTGGCACCGAGTCGGTGCGCTTGCTTACCTCACTTAGTGCTCCCTGCGCGGTTCTATCTAGTTACGCGTTAAACCAACTAGAATTTTTTTTCTCCTCCACCGCTTCTTGTCCTGCTTGCTTACCTCGCTTAGTGCTCCCTGGGGGCAGCTGAATTCTAGATCCGGTCGTCAAC	0.5384615384615384	2	13	79	89	3.546666666666667	1955-05-01	1955-05-01
peg_290	11	R306Ter	c.916C>T	TP53	chr17	7577022	7577022	SNV	Observed SNV	Nonsense	G	A	306	NLS	187	AGCTGCCCCCAGGGAGCACTAAGCGAGGTAAGCAAGCAGGACAAGAAGCGGTGGAGGAGA	AGCTGCCCCCAGGGAGCACTAAGTGAGGTAAGCAAGCAGGACAAGAAGCGGTGGAGGAGA	7577020	-	AGG	CCCCCAGGGAGCACTAAGCG	TTAGTGCTCC	10	GCTTGCTTACCTCAC	15	GCTTGCTTACCTCACTTAGTGCTCC	AGCGTACACGTCTCACACCGCCCCCAGGGAGCACTAAGCGGTTTTAGAGCTAGAAATAGCAAGTTAAAATAAGGCTAGTCCGTTATCAACTTGAAAAAGTGGCACCGAGTCGGTGCGCTTGCTTACCTCACTTAGTGCTCCCGCGGTTCTATCTAGTTACGCGTTAAACCAACTAGAATTTTTTTTCTCCTCCACCGCTTCTTGTCCTGCTTGCTTACCTCGCTTAGTGCTCCCTGGGGGCAGCTGAATTCTAGATCCGGTCGTCAAC	0.5	2	13	79	89	3.546666666666667	1955-05-01	1955-05-01
peg_291	11	R306Ter	c.916C>T	TP53	chr17	7577022	7577022	SNV	Observed SNV	Nonsense	G	A	306	NLS	187	GGAGCCTCACCACGAGCTGCCCCCAGGGAGCACTAAGCGAGGTAAGCAAGCAGGACAAGA	GGAGCCTCACCACGAGCTGCCCCCAGGGAGCACTAAGTGAGGTAAGCAAGCAGGACAAGA	7577034	-	GGG	CTCACCACGAGCTGCCCCCA	GGGCAGCTCGTGGTG	15	TGCTTGCTTACCTCACTTAGTGCTCCCTGG	30	TGCTTGCTTACCTCACTTAGTGCTCCCTGGGGGCAGCTCGTGGTG	AGCGTACACGTCTCACACCGCTCACCACGAGCTGCCCCCAGTTTTAGAGCTAGAAATAGCAAGTTAAAATAAGGCTAGTCCGTTATCAACTTGAAAAAGTGGCACCGAGTCGGTGCTGCTTGCTTACCTCACTTAGTGCTCCCTGGGGGCAGCTCGTGGTGCGCGGTTCTATCTAGTTACGCGTTAAACCAACTAGAATTTTTTTTCTTGTCCTGCTTGCTTACCTCGCTTAGTGCTCCCTGGGGGCAGCTCGTGGTGAGGCTCCGAATTCTAGATCCGGTCGTCAAC	0.7333333333333333	16	14	61	59	2.533333333333333	1955-05-01	1955-05-01
peg_292	11	R306Ter	c.916C>T	TP53	chr17	7577022	7577022	SNV	Observed SNV	Nonsense	G	A	306	NLS	187	GGGAGCCTCACCACGAGCTGCCCCCAGGGAGCACTAAGCGAGGTAAGCAAGCAGGACAAG	GGGAGCCTCACCACGAGCTGCCCCCAGGGAGCACTAAGTGAGGTAAGCAAGCAGGACAAG	7577035	-	AGG	CCTCACCACGAGCTGCCCCC	GGCAGCTCGTGGTGA	15	GCTTGCTTACCTCACTTAGTGCTCCCTGGG	30	GCTTGCTTACCTCACTTAGTGCTCCCTGGGGGCAGCTCGTGGTGA	AGCGTACACGTCTCACACCGCCTCACCACGAGCTGCCCCCGTTTTAGAGCTAGAAATAGCAAGTTAAAATAAGGCTAGTCCGTTATCAACTTGAAAAAGTGGCACCGAGTCGGTGCGCTTGCTTACCTCACTTAGTGCTCCCTGGGGGCAGCTCGTGGTGACGCGGTTCTATCTAGTTACGCGTTAAACCAACTAGAATTTTTTTCTTGTCCTGCTTGCTTACCTCGCTTAGTGCTCCCTGGGGGCAGCTCGTGGTGAGGCTCCCGAATTCTAGATCCGGTCGTCAAC	0.6666666666666666	17	13	60	32	2.453333333333333	1955-05-01	1955-05-01
peg_293	11	R306Ter	c.916C>T	TP53	chr17	7577022	7577022	SNV	Observed SNV	Nonsense	G	A	306	NLS	187	GGAGCCTCACCACGAGCTGCCCCCAGGGAGCACTAAGCGAGGTAAGCAAGCAGGACAAGA	GGAGCCTCACCACGAGCTGCCCCCAGGGAGCACTAAGTGAGGTAAGCAAGCAGGACAAGA	7577034	-	GGG	CTCACCACGAGCTGCCCCCA	GGGCAGCTCGTGG	13	TGCTTGCTTACCTCACTTAGTGCTCCCTGG	30	TGCTTGCTTACCTCACTTAGTGCTCCCTGGGGGCAGCTCGTGG	AGCGTACACGTCTCACACCGCTCACCACGAGCTGCCCCCAGTTTTAGAGCTAGAAATAGCAAGTTAAAATAAGGCTAGTCCGTTATCAACTTGAAAAAGTGGCACCGAGTCGGTGCTGCTTGCTTACCTCACTTAGTGCTCCCTGGGGGCAGCTCGTGGCGCGGTTCTATCTAGTTACGCGTTAAACCAACTAGAATTTTTTTTCTTGTCCTGCTTGCTTACCTCGCTTAGTGCTCCCTGGGGGCAGCTCGTGGTGAGGCTCCGAATTCTAGATCCGGTCGTCAAC	0.7692307692307693	16	14	61	59	2.353846153846153	1955-05-01	1955-05-01
peg_294	11	R306Ter	c.916C>T	TP53	chr17	7577022	7577022	SNV	Observed SNV	Nonsense	G	A	306	NLS	187	GGGAGCCTCACCACGAGCTGCCCCCAGGGAGCACTAAGCGAGGTAAGCAAGCAGGACAAG	GGGAGCCTCACCACGAGCTGCCCCCAGGGAGCACTAAGTGAGGTAAGCAAGCAGGACAAG	7577035	-	AGG	CCTCACCACGAGCTGCCCCC	GGCAGCTCGTGGT	13	GCTTGCTTACCTCACTTAGTGCTCCCTGGG	30	GCTTGCTTACCTCACTTAGTGCTCCCTGGGGGCAGCTCGTGGT	AGCGTACACGTCTCACACCGCCTCACCACGAGCTGCCCCCGTTTTAGAGCTAGAAATAGCAAGTTAAAATAAGGCTAGTCCGTTATCAACTTGAAAAAGTGGCACCGAGTCGGTGCGCTTGCTTACCTCACTTAGTGCTCCCTGGGGGCAGCTCGTGGTCGCGGTTCTATCTAGTTACGCGTTAAACCAACTAGAATTTTTTTCTTGTCCTGCTTGCTTACCTCGCTTAGTGCTCCCTGGGGGCAGCTCGTGGTGAGGCTCCCGAATTCTAGATCCGGTCGTCAAC	0.6923076923076923	17	13	60	32	2.325128205128205	1955-05-01	1955-05-01
peg_295	11	R306Ter	c.916C>T	TP53	chr17	7577022	7577022	SNV	Observed SNV	Nonsense	G	A	306	NLS	187	GGGAGCCTCACCACGAGCTGCCCCCAGGGAGCACTAAGCGAGGTAAGCAAGCAGGACAAG	GGGAGCCTCACCACGAGCTGCCCCCAGGGAGCACTAAGTGAGGTAAGCAAGCAGGACAAG	7577035	-	AGG	CCTCACCACGAGCTGCCCCC	GGCAGCTCGT	10	GCTTGCTTACCTCACTTAGTGCTCCCTGGG	30	GCTTGCTTACCTCACTTAGTGCTCCCTGGGGGCAGCTCGT	AGCGTACACGTCTCACACCGCCTCACCACGAGCTGCCCCCGTTTTAGAGCTAGAAATAGCAAGTTAAAATAAGGCTAGTCCGTTATCAACTTGAAAAAGTGGCACCGAGTCGGTGCGCTTGCTTACCTCACTTAGTGCTCCCTGGGGGCAGCTCGTCGCGGTTCTATCTAGTTACGCGTTAAACCAACTAGAATTTTTTTCTTGTCCTGCTTGCTTACCTCGCTTAGTGCTCCCTGGGGGCAGCTCGTGGTGAGGCTCCCGAATTCTAGATCCGGTCGTCAAC	0.7	17	13	60	32	2.286666666666666	1955-05-01	1955-05-01
peg_296	11	R306Ter	c.916C>T	TP53	chr17	7577022	7577022	SNV	Observed SNV	Nonsense	G	A	306	NLS	187	GGAGCCTCACCACGAGCTGCCCCCAGGGAGCACTAAGCGAGGTAAGCAAGCAGGACAAGA	GGAGCCTCACCACGAGCTGCCCCCAGGGAGCACTAAGTGAGGTAAGCAAGCAGGACAAGA	7577034	-	GGG	CTCACCACGAGCTGCCCCCA	GGGCAGCTCG	10	TGCTTGCTTACCTCACTTAGTGCTCCCTGG	30	TGCTTGCTTACCTCACTTAGTGCTCCCTGGGGGCAGCTCG	AGCGTACACGTCTCACACCGCTCACCACGAGCTGCCCCCAGTTTTAGAGCTAGAAATAGCAAGTTAAAATAAGGCTAGTCCGTTATCAACTTGAAAAAGTGGCACCGAGTCGGTGCTGCTTGCTTACCTCACTTAGTGCTCCCTGGGGGCAGCTCGCGCGGTTCTATCTAGTTACGCGTTAAACCAACTAGAATTTTTTTTCTTGTCCTGCTTGCTTACCTCGCTTAGTGCTCCCTGGGGGCAGCTCGTGGTGAGGCTCCGAATTCTAGATCCGGTCGTCAAC	0.8	16	14	61	59	2.2	1955-05-01	1955-05-01
peg_297	11	R306Ter	c.916C>T	TP53	chr17	7577022	7577022	SNV	Observed SNV	Nonsense	G	A	306	NLS	187	AGCTGCCCCCAGGGAGCACTAAGCGAGGTAAGCAAGCAGGACAAGAAGCGGTGGAGGAGA	AGCTGCCCCCAGGGAGCACTAAGTGAGGTAAGCAAGCAGGACAAGAAGCGGTGGAGGAGA	7577020	-	AGG	CCCCCAGGGAGCACTAAGCG	TTAGTGCTCC	10	CTTACCTCAC	10	CTTACCTCACTTAGTGCTCC	AGCGTACACGTCTCACACCGCCCCCAGGGAGCACTAAGCGGTTTTAGAGCTAGAAATAGCAAGTTAAAATAAGGCTAGTCCGTTATCAACTTGAAAAAGTGGCACCGAGTCGGTGCCTTACCTCACTTAGTGCTCCCGCGGTTCTATCTAGTTACGCGTTAAACCAACTAGAATTTTTTTTCTCCTCCACCGCTTCTTGTCCTGCTTGCTTACCTCGCTTAGTGCTCCCTGGGGGCAGCTGAATTCTAGATCCGGTCGTCAAC	0.5	2	8	79	89	1.88	1955-05-01	1955-05-01
peg_298	11	R306Ter	c.916C>T	TP53	chr17	7577022	7577022	SNV	Observed SNV	Nonsense	G	A	306	NLS	187	AGCTGCCCCCAGGGAGCACTAAGCGAGGTAAGCAAGCAGGACAAGAAGCGGTGGAGGAGA	AGCTGCCCCCAGGGAGCACTAAGTGAGGTAAGCAAGCAGGACAAGAAGCGGTGGAGGAGA	7577020	-	AGG	CCCCCAGGGAGCACTAAGCG	TTAGTGCTCCCTG	13	CTTACCTCAC	10	CTTACCTCACTTAGTGCTCCCTG	AGCGTACACGTCTCACACCGCCCCCAGGGAGCACTAAGCGGTTTTAGAGCTAGAAATAGCAAGTTAAAATAAGGCTAGTCCGTTATCAACTTGAAAAAGTGGCACCGAGTCGGTGCCTTACCTCACTTAGTGCTCCCTGCGCGGTTCTATCTAGTTACGCGTTAAACCAACTAGAATTTTTTTTCTCCTCCACCGCTTCTTGTCCTGCTTGCTTACCTCGCTTAGTGCTCCCTGGGGGCAGCTGAATTCTAGATCCGGTCGTCAAC	0.5384615384615384	2	8	79	89	1.88	1955-05-01	1955-05-01
peg_299	11	R306Ter	c.916C>T	TP53	chr17	7577022	7577022	SNV	Observed SNV	Nonsense	G	A	306	NLS	187	AGCTGCCCCCAGGGAGCACTAAGCGAGGTAAGCAAGCAGGACAAGAAGCGGTGGAGGAGA	AGCTGCCCCCAGGGAGCACTAAGTGAGGTAAGCAAGCAGGACAAGAAGCGGTGGAGGAGA	7577020	-	AGG	CCCCCAGGGAGCACTAAGCG	TTAGTGCTCCCTGGG	15	CTTACCTCAC	10	CTTACCTCACTTAGTGCTCCCTGGG	AGCGTACACGTCTCACACCGCCCCCAGGGAGCACTAAGCGGTTTTAGAGCTAGAAATAGCAAGTTAAAATAAGGCTAGTCCGTTATCAACTTGAAAAAGTGGCACCGAGTCGGTGCCTTACCTCACTTAGTGCTCCCTGGGCGCGGTTCTATCTAGTTACGCGTTAAACCAACTAGAATTTTTTTTCTCCTCCACCGCTTCTTGTCCTGCTTGCTTACCTCGCTTAGTGCTCCCTGGGGGCAGCTGAATTCTAGATCCGGTCGTCAAC	0.6	2	8	79	89	1.88	1955-05-01	1955-05-01
peg_300	11	R306Ter	c.916C>T	TP53	chr17	7577022	7577022	SNV	Observed SNV	Nonsense	G	A	306	NLS	187	GGAGCCTCACCACGAGCTGCCCCCAGGGAGCACTAAGCGAGGTAAGCAAGCAGGACAAGA	GGAGCCTCACCACGAGCTGCCCCCAGGGAGCACTAAGTGAGGTAAGCAAGCAGGACAAGA	7577034	-	GGG	CTCACCACGAGCTGCCCCCA	GGGCAGCTCGTGGTG	15	GCTTACCTCACTTAGTGCTCCCTGG	25	GCTTACCTCACTTAGTGCTCCCTGGGGGCAGCTCGTGGTG	AGCGTACACGTCTCACACCGCTCACCACGAGCTGCCCCCAGTTTTAGAGCTAGAAATAGCAAGTTAAAATAAGGCTAGTCCGTTATCAACTTGAAAAAGTGGCACCGAGTCGGTGCGCTTACCTCACTTAGTGCTCCCTGGGGGCAGCTCGTGGTGCGCGGTTCTATCTAGTTACGCGTTAAACCAACTAGAATTTTTTTTCTTGTCCTGCTTGCTTACCTCGCTTAGTGCTCCCTGGGGGCAGCTCGTGGTGAGGCTCCGAATTCTAGATCCGGTCGTCAAC	0.7333333333333333	16	9	61	59	1.8666666666666667	1955-05-01	1955-05-01
peg_301	11	R306Ter	c.916C>T	TP53	chr17	7577022	7577022	SNV	Observed SNV	Nonsense	G	A	306	NLS	187	GGAGCCTCACCACGAGCTGCCCCCAGGGAGCACTAAGCGAGGTAAGCAAGCAGGACAAGA	GGAGCCTCACCACGAGCTGCCCCCAGGGAGCACTAAGTGAGGTAAGCAAGCAGGACAAGA	7577034	-	GGG	CTCACCACGAGCTGCCCCCA	GGGCAGCTCGTGG	13	GCTTACCTCACTTAGTGCTCCCTGG	25	GCTTACCTCACTTAGTGCTCCCTGGGGGCAGCTCGTGG	AGCGTACACGTCTCACACCGCTCACCACGAGCTGCCCCCAGTTTTAGAGCTAGAAATAGCAAGTTAAAATAAGGCTAGTCCGTTATCAACTTGAAAAAGTGGCACCGAGTCGGTGCGCTTACCTCACTTAGTGCTCCCTGGGGGCAGCTCGTGGCGCGGTTCTATCTAGTTACGCGTTAAACCAACTAGAATTTTTTTTCTTGTCCTGCTTGCTTACCTCGCTTAGTGCTCCCTGGGGGCAGCTCGTGGTGAGGCTCCGAATTCTAGATCCGGTCGTCAAC	0.7692307692307693	16	9	61	59	1.6871794871794867	1955-05-01	1955-05-01
peg_302	11	R306Ter	c.916C>T	TP53	chr17	7577022	7577022	SNV	Observed SNV	Nonsense	G	A	306	NLS	187	GGAGCCTCACCACGAGCTGCCCCCAGGGAGCACTAAGCGAGGTAAGCAAGCAGGACAAGA	GGAGCCTCACCACGAGCTGCCCCCAGGGAGCACTAAGTGAGGTAAGCAAGCAGGACAAGA	7577034	-	GGG	CTCACCACGAGCTGCCCCCA	GGGCAGCTCG	10	GCTTACCTCACTTAGTGCTCCCTGG	25	GCTTACCTCACTTAGTGCTCCCTGGGGGCAGCTCG	AGCGTACACGTCTCACACCGCTCACCACGAGCTGCCCCCAGTTTTAGAGCTAGAAATAGCAAGTTAAAATAAGGCTAGTCCGTTATCAACTTGAAAAAGTGGCACCGAGTCGGTGCGCTTACCTCACTTAGTGCTCCCTGGGGGCAGCTCGCGCGGTTCTATCTAGTTACGCGTTAAACCAACTAGAATTTTTTTTCTTGTCCTGCTTGCTTACCTCGCTTAGTGCTCCCTGGGGGCAGCTCGTGGTGAGGCTCCGAATTCTAGATCCGGTCGTCAAC	0.8	16	9	61	59	1.533333333333333	1955-05-01	1955-05-01
peg_303	11	R306Ter	c.916C>T	TP53	chr17	7577022	7577022	SNV	Observed SNV	Nonsense	G	A	306	NLS	187	GGGAGCCTCACCACGAGCTGCCCCCAGGGAGCACTAAGCGAGGTAAGCAAGCAGGACAAG	GGGAGCCTCACCACGAGCTGCCCCCAGGGAGCACTAAGTGAGGTAAGCAAGCAGGACAAG	7577035	-	AGG	CCTCACCACGAGCTGCCCCC	GGCAGCTCGTGGTGA	15	CTTACCTCACTTAGTGCTCCCTGGG	25	CTTACCTCACTTAGTGCTCCCTGGGGGCAGCTCGTGGTGA	AGCGTACACGTCTCACACCGCCTCACCACGAGCTGCCCCCGTTTTAGAGCTAGAAATAGCAAGTTAAAATAAGGCTAGTCCGTTATCAACTTGAAAAAGTGGCACCGAGTCGGTGCCTTACCTCACTTAGTGCTCCCTGGGGGCAGCTCGTGGTGACGCGGTTCTATCTAGTTACGCGTTAAACCAACTAGAATTTTTTTCTTGTCCTGCTTGCTTACCTCGCTTAGTGCTCCCTGGGGGCAGCTCGTGGTGAGGCTCCCGAATTCTAGATCCGGTCGTCAAC	0.6666666666666666	17	8	60	32	0.7866666666666664	1955-05-01	1955-05-01
peg_304	11	R306Ter	c.916C>T	TP53	chr17	7577022	7577022	SNV	Observed SNV	Nonsense	G	A	306	NLS	187	GGGAGCCTCACCACGAGCTGCCCCCAGGGAGCACTAAGCGAGGTAAGCAAGCAGGACAAG	GGGAGCCTCACCACGAGCTGCCCCCAGGGAGCACTAAGTGAGGTAAGCAAGCAGGACAAG	7577035	-	AGG	CCTCACCACGAGCTGCCCCC	GGCAGCTCGTGGT	13	CTTACCTCACTTAGTGCTCCCTGGG	25	CTTACCTCACTTAGTGCTCCCTGGGGGCAGCTCGTGGT	AGCGTACACGTCTCACACCGCCTCACCACGAGCTGCCCCCGTTTTAGAGCTAGAAATAGCAAGTTAAAATAAGGCTAGTCCGTTATCAACTTGAAAAAGTGGCACCGAGTCGGTGCCTTACCTCACTTAGTGCTCCCTGGGGGCAGCTCGTGGTCGCGGTTCTATCTAGTTACGCGTTAAACCAACTAGAATTTTTTTCTTGTCCTGCTTGCTTACCTCGCTTAGTGCTCCCTGGGGGCAGCTCGTGGTGAGGCTCCCGAATTCTAGATCCGGTCGTCAAC	0.6923076923076923	17	8	60	32	0.658462	1955-05-01	1955-05-01
peg_305	11	R306Ter	c.916C>T	TP53	chr17	7577022	7577022	SNV	Observed SNV	Nonsense	G	A	306	NLS	187	GGGAGCCTCACCACGAGCTGCCCCCAGGGAGCACTAAGCGAGGTAAGCAAGCAGGACAAG	GGGAGCCTCACCACGAGCTGCCCCCAGGGAGCACTAAGTGAGGTAAGCAAGCAGGACAAG	7577035	-	AGG	CCTCACCACGAGCTGCCCCC	GGCAGCTCGT	10	CTTACCTCACTTAGTGCTCCCTGGG	25	CTTACCTCACTTAGTGCTCCCTGGGGGCAGCTCGT	AGCGTACACGTCTCACACCGCCTCACCACGAGCTGCCCCCGTTTTAGAGCTAGAAATAGCAAGTTAAAATAAGGCTAGTCCGTTATCAACTTGAAAAAGTGGCACCGAGTCGGTGCCTTACCTCACTTAGTGCTCCCTGGGGGCAGCTCGTCGCGGTTCTATCTAGTTACGCGTTAAACCAACTAGAATTTTTTTCTTGTCCTGCTTGCTTACCTCGCTTAGTGCTCCCTGGGGGCAGCTCGTGGTGAGGCTCCCGAATTCTAGATCCGGTCGTCAAC	0.7	17	8	60	32	0.6199999999999997	1955-05-01	1955-05-01
peg_306	11	R306Ter	c.916C>T	TP53	chr17	7577022	7577022	SNV	Observed SNV	Nonsense	G	A	306	NLS	187	GGAGCCTCACCACGAGCTGCCCCCAGGGAGCACTAAGCGAGGTAAGCAAGCAGGACAAGA	GGAGCCTCACCACGAGCTGCCCCCAGGGAGCACTAAGTGAGGTAAGCAAGCAGGACAAGA	7577034	-	GGG	CTCACCACGAGCTGCCCCCA	GGGCAGCTCGTGGTG	15	CCTCACTTAGTGCTCCCTGG	20	CCTCACTTAGTGCTCCCTGGGGGCAGCTCGTGGTG	AGCGTACACGTCTCACACCGCTCACCACGAGCTGCCCCCAGTTTTAGAGCTAGAAATAGCAAGTTAAAATAAGGCTAGTCCGTTATCAACTTGAAAAAGTGGCACCGAGTCGGTGCCCTCACTTAGTGCTCCCTGGGGGCAGCTCGTGGTGCGCGGTTCTATCTAGTTACGCGTTAAACCAACTAGAATTTTTTTTCTTGTCCTGCTTGCTTACCTCGCTTAGTGCTCCCTGGGGGCAGCTCGTGGTGAGGCTCCGAATTCTAGATCCGGTCGTCAAC	0.7333333333333333	16	4	61	59	0.2000000000000001	1955-05-01	1955-05-01
peg_307	11	R306Ter	c.916C>T	TP53	chr17	7577022	7577022	SNV	Observed SNV	Nonsense	G	A	306	NLS	187	GGGAGCCTCACCACGAGCTGCCCCCAGGGAGCACTAAGCGAGGTAAGCAAGCAGGACAAG	GGGAGCCTCACCACGAGCTGCCCCCAGGGAGCACTAAGTGAGGTAAGCAAGCAGGACAAG	7577035	-	AGG	CCTCACCACGAGCTGCCCCC	GGCAGCTCGTGGTGA	15	CTCACTTAGTGCTCCCTGGG	20	CTCACTTAGTGCTCCCTGGGGGCAGCTCGTGGTGA	AGCGTACACGTCTCACACCGCCTCACCACGAGCTGCCCCCGTTTTAGAGCTAGAAATAGCAAGTTAAAATAAGGCTAGTCCGTTATCAACTTGAAAAAGTGGCACCGAGTCGGTGCCTCACTTAGTGCTCCCTGGGGGCAGCTCGTGGTGACGCGGTTCTATCTAGTTACGCGTTAAACCAACTAGAATTTTTTTCTTGTCCTGCTTGCTTACCTCGCTTAGTGCTCCCTGGGGGCAGCTCGTGGTGAGGCTCCCGAATTCTAGATCCGGTCGTCAAC	0.6666666666666666	17	3	60	32	0.1200000000000001	1955-05-01	1955-05-01
peg_308	11	R306Ter	c.916C>T	TP53	chr17	7577022	7577022	SNV	Observed SNV	Nonsense	G	A	306	NLS	187	GGAGCCTCACCACGAGCTGCCCCCAGGGAGCACTAAGCGAGGTAAGCAAGCAGGACAAGA	GGAGCCTCACCACGAGCTGCCCCCAGGGAGCACTAAGTGAGGTAAGCAAGCAGGACAAGA	7577034	-	GGG	CTCACCACGAGCTGCCCCCA	GGGCAGCTCGTGG	13	CCTCACTTAGTGCTCCCTGG	20	CCTCACTTAGTGCTCCCTGGGGGCAGCTCGTGG	AGCGTACACGTCTCACACCGCTCACCACGAGCTGCCCCCAGTTTTAGAGCTAGAAATAGCAAGTTAAAATAAGGCTAGTCCGTTATCAACTTGAAAAAGTGGCACCGAGTCGGTGCCCTCACTTAGTGCTCCCTGGGGGCAGCTCGTGGCGCGGTTCTATCTAGTTACGCGTTAAACCAACTAGAATTTTTTTTCTTGTCCTGCTTGCTTACCTCGCTTAGTGCTCCCTGGGGGCAGCTCGTGGTGAGGCTCCGAATTCTAGATCCGGTCGTCAAC	0.7692307692307693	16	4	61	59	0.0205128	1955-05-01	1955-05-01
peg_309	12	E285K	c.853G>A	TP53	chr17	7577085	7577085	SNV	Observed SNV	Missense	C	T	285	DBD	173	TGTCCTGGGAGAGACCGGCGCACAGAGGAAGAGAATCTCCGCAAGAAAGGGGAGCCTCAC	TGTCCTGGGAGAGACCGGCGCACAAAGGAAGAGAATCTCCGCAAGAAAGGGGAGCCTCAC	7577084	-	AGG	TGGGAGAGACCGGCGCACAG	TGCGCCGGTCTCT	13	TTCTTGCGGAGATTCTCTTCCTTTG	25	TTCTTGCGGAGATTCTCTTCCTTTGTGCGCCGGTCTCT	AGCGTACACGTCTCACACCGTGGGAGAGACCGGCGCACAGGTTTTAGAGCTAGAAATAGCAAGTTAAAATAAGGCTAGTCCGTTATCAACTTGAAAAAGTGGCACCGAGTCGGTGCTTCTTGCGGAGATTCTCTTCCTTTGTGCGCCGGTCTCTCGCGGTTCTATCTAGTTACGCGTTAAACCAACTAGAATTTTTTTGTGAGGCTCCCCTTTCTTGCGGAGATTCTCTTCCTCTGTGCGCCGGTCTCTCCCAGGACAGAATTCTAGATCCGGTCGTCAAC	0.6923076923076923	3	22	87	97	3.378461538461538	1955-05-01	1955-05-01
peg_310	12	E285K	c.853G>A	TP53	chr17	7577085	7577085	SNV	Observed SNV	Missense	C	T	285	DBD	173	TGTCCTGGGAGAGACCGGCGCACAGAGGAAGAGAATCTCCGCAAGAAAGGGGAGCCTCAC	TGTCCTGGGAGAGACCGGCGCACAAAGGAAGAGAATCTCCGCAAGAAAGGGGAGCCTCAC	7577084	-	AGG	TGGGAGAGACCGGCGCACAG	TGCGCCGGTCTCT	13	GCGGAGATTCTCTTCCTTTG	20	GCGGAGATTCTCTTCCTTTGTGCGCCGGTCTCT	AGCGTACACGTCTCACACCGTGGGAGAGACCGGCGCACAGGTTTTAGAGCTAGAAATAGCAAGTTAAAATAAGGCTAGTCCGTTATCAACTTGAAAAAGTGGCACCGAGTCGGTGCGCGGAGATTCTCTTCCTTTGTGCGCCGGTCTCTCGCGGTTCTATCTAGTTACGCGTTAAACCAACTAGAATTTTTTTGTGAGGCTCCCCTTTCTTGCGGAGATTCTCTTCCTCTGTGCGCCGGTCTCTCCCAGGACAGAATTCTAGATCCGGTCGTCAAC	0.6923076923076923	3	17	87	97	3.378461538461538	1955-05-01	1955-05-01
peg_311	12	E285K	c.853G>A	TP53	chr17	7577085	7577085	SNV	Observed SNV	Missense	C	T	285	DBD	173	TGTCCTGGGAGAGACCGGCGCACAGAGGAAGAGAATCTCCGCAAGAAAGGGGAGCCTCAC	TGTCCTGGGAGAGACCGGCGCACAAAGGAAGAGAATCTCCGCAAGAAAGGGGAGCCTCAC	7577084	-	AGG	TGGGAGAGACCGGCGCACAG	TGCGCCGGTCTCTCC	15	GCGGAGATTCTCTTCCTTTG	20	GCGGAGATTCTCTTCCTTTGTGCGCCGGTCTCTCC	AGCGTACACGTCTCACACCGTGGGAGAGACCGGCGCACAGGTTTTAGAGCTAGAAATAGCAAGTTAAAATAAGGCTAGTCCGTTATCAACTTGAAAAAGTGGCACCGAGTCGGTGCGCGGAGATTCTCTTCCTTTGTGCGCCGGTCTCTCCCGCGGTTCTATCTAGTTACGCGTTAAACCAACTAGAATTTTTTTGTGAGGCTCCCCTTTCTTGCGGAGATTCTCTTCCTCTGTGCGCCGGTCTCTCCCAGGACAGAATTCTAGATCCGGTCGTCAAC	0.7333333333333333	3	17	87	97	3.1733333333333333	1955-05-01	1955-05-01
peg_312	12	E285K	c.853G>A	TP53	chr17	7577085	7577085	SNV	Observed SNV	Missense	C	T	285	DBD	173	TGTCCTGGGAGAGACCGGCGCACAGAGGAAGAGAATCTCCGCAAGAAAGGGGAGCCTCAC	TGTCCTGGGAGAGACCGGCGCACAAAGGAAGAGAATCTCCGCAAGAAAGGGGAGCCTCAC	7577084	-	AGG	TGGGAGAGACCGGCGCACAG	TGCGCCGGTCTCTCC	15	TTCTTGCGGAGATTCTCTTCCTTTG	25	TTCTTGCGGAGATTCTCTTCCTTTGTGCGCCGGTCTCTCC	AGCGTACACGTCTCACACCGTGGGAGAGACCGGCGCACAGGTTTTAGAGCTAGAAATAGCAAGTTAAAATAAGGCTAGTCCGTTATCAACTTGAAAAAGTGGCACCGAGTCGGTGCTTCTTGCGGAGATTCTCTTCCTTTGTGCGCCGGTCTCTCCCGCGGTTCTATCTAGTTACGCGTTAAACCAACTAGAATTTTTTTGTGAGGCTCCCCTTTCTTGCGGAGATTCTCTTCCTCTGTGCGCCGGTCTCTCCCAGGACAGAATTCTAGATCCGGTCGTCAAC	0.7333333333333333	3	22	87	97	3.1733333333333333	1955-05-01	1955-05-01
peg_313	12	E285K	c.853G>A	TP53	chr17	7577085	7577085	SNV	Observed SNV	Missense	C	T	285	DBD	173	TGTCCTGGGAGAGACCGGCGCACAGAGGAAGAGAATCTCCGCAAGAAAGGGGAGCCTCAC	TGTCCTGGGAGAGACCGGCGCACAAAGGAAGAGAATCTCCGCAAGAAAGGGGAGCCTCAC	7577084	-	AGG	TGGGAGAGACCGGCGCACAG	TGCGCCGGTCTCT	13	GATTCTCTTCCTTTG	15	GATTCTCTTCCTTTGTGCGCCGGTCTCT	AGCGTACACGTCTCACACCGTGGGAGAGACCGGCGCACAGGTTTTAGAGCTAGAAATAGCAAGTTAAAATAAGGCTAGTCCGTTATCAACTTGAAAAAGTGGCACCGAGTCGGTGCGATTCTCTTCCTTTGTGCGCCGGTCTCTCGCGGTTCTATCTAGTTACGCGTTAAACCAACTAGAATTTTTTTGTGAGGCTCCCCTTTCTTGCGGAGATTCTCTTCCTCTGTGCGCCGGTCTCTCCCAGGACAGAATTCTAGATCCGGTCGTCAAC	0.6923076923076923	3	12	87	97	3.111794871794872	1955-05-01	1955-05-01
peg_314	12	E285K	c.853G>A	TP53	chr17	7577085	7577085	SNV	Observed SNV	Missense	C	T	285	DBD	173	TGTCCTGGGAGAGACCGGCGCACAGAGGAAGAGAATCTCCGCAAGAAAGGGGAGCCTCAC	TGTCCTGGGAGAGACCGGCGCACAAAGGAAGAGAATCTCCGCAAGAAAGGGGAGCCTCAC	7577084	-	AGG	TGGGAGAGACCGGCGCACAG	TGCGCCGGTCTCTCC	15	GATTCTCTTCCTTTG	15	GATTCTCTTCCTTTGTGCGCCGGTCTCTCC	AGCGTACACGTCTCACACCGTGGGAGAGACCGGCGCACAGGTTTTAGAGCTAGAAATAGCAAGTTAAAATAAGGCTAGTCCGTTATCAACTTGAAAAAGTGGCACCGAGTCGGTGCGATTCTCTTCCTTTGTGCGCCGGTCTCTCCCGCGGTTCTATCTAGTTACGCGTTAAACCAACTAGAATTTTTTTGTGAGGCTCCCCTTTCTTGCGGAGATTCTCTTCCTCTGTGCGCCGGTCTCTCCCAGGACAGAATTCTAGATCCGGTCGTCAAC	0.7333333333333333	3	12	87	97	2.9066666666666667	1955-05-01	1955-05-01
peg_315	12	E285K	c.853G>A	TP53	chr17	7577085	7577085	SNV	Observed SNV	Missense	C	T	285	DBD	173	TGTCCTGGGAGAGACCGGCGCACAGAGGAAGAGAATCTCCGCAAGAAAGGGGAGCCTCAC	TGTCCTGGGAGAGACCGGCGCACAAAGGAAGAGAATCTCCGCAAGAAAGGGGAGCCTCAC	7577084	-	AGG	TGGGAGAGACCGGCGCACAG	TGCGCCGGTC	10	GCGGAGATTCTCTTCCTTTG	20	GCGGAGATTCTCTTCCTTTGTGCGCCGGTC	AGCGTACACGTCTCACACCGTGGGAGAGACCGGCGCACAGGTTTTAGAGCTAGAAATAGCAAGTTAAAATAAGGCTAGTCCGTTATCAACTTGAAAAAGTGGCACCGAGTCGGTGCGCGGAGATTCTCTTCCTTTGTGCGCCGGTCCGCGGTTCTATCTAGTTACGCGTTAAACCAACTAGAATTTTTTTGTGAGGCTCCCCTTTCTTGCGGAGATTCTCTTCCTCTGTGCGCCGGTCTCTCCCAGGACAGAATTCTAGATCCGGTCGTCAAC	0.8	3	17	87	97	2.84	1955-05-01	1955-05-01
peg_316	12	E285K	c.853G>A	TP53	chr17	7577085	7577085	SNV	Observed SNV	Missense	C	T	285	DBD	173	TGTCCTGGGAGAGACCGGCGCACAGAGGAAGAGAATCTCCGCAAGAAAGGGGAGCCTCAC	TGTCCTGGGAGAGACCGGCGCACAAAGGAAGAGAATCTCCGCAAGAAAGGGGAGCCTCAC	7577084	-	AGG	TGGGAGAGACCGGCGCACAG	TGCGCCGGTC	10	TTCTTGCGGAGATTCTCTTCCTTTG	25	TTCTTGCGGAGATTCTCTTCCTTTGTGCGCCGGTC	AGCGTACACGTCTCACACCGTGGGAGAGACCGGCGCACAGGTTTTAGAGCTAGAAATAGCAAGTTAAAATAAGGCTAGTCCGTTATCAACTTGAAAAAGTGGCACCGAGTCGGTGCTTCTTGCGGAGATTCTCTTCCTTTGTGCGCCGGTCCGCGGTTCTATCTAGTTACGCGTTAAACCAACTAGAATTTTTTTGTGAGGCTCCCCTTTCTTGCGGAGATTCTCTTCCTCTGTGCGCCGGTCTCTCCCAGGACAGAATTCTAGATCCGGTCGTCAAC	0.8	3	22	87	97	2.84	1955-05-01	1955-05-01
peg_317	12	E285K	c.853G>A	TP53	chr17	7577085	7577085	SNV	Observed SNV	Missense	C	T	285	DBD	173	TGTCCTGGGAGAGACCGGCGCACAGAGGAAGAGAATCTCCGCAAGAAAGGGGAGCCTCAC	TGTCCTGGGAGAGACCGGCGCACAAAGGAAGAGAATCTCCGCAAGAAAGGGGAGCCTCAC	7577084	-	AGG	TGGGAGAGACCGGCGCACAG	TGCGCCGGTC	10	GATTCTCTTCCTTTG	15	GATTCTCTTCCTTTGTGCGCCGGTC	AGCGTACACGTCTCACACCGTGGGAGAGACCGGCGCACAGGTTTTAGAGCTAGAAATAGCAAGTTAAAATAAGGCTAGTCCGTTATCAACTTGAAAAAGTGGCACCGAGTCGGTGCGATTCTCTTCCTTTGTGCGCCGGTCCGCGGTTCTATCTAGTTACGCGTTAAACCAACTAGAATTTTTTTGTGAGGCTCCCCTTTCTTGCGGAGATTCTCTTCCTCTGTGCGCCGGTCTCTCCCAGGACAGAATTCTAGATCCGGTCGTCAAC	0.8	3	12	87	97	2.5733333333333333	1955-05-01	1955-05-01
peg_318	12	E285K	c.853G>A	TP53	chr17	7577085	7577085	SNV	Observed SNV	Missense	C	T	285	DBD	173	TGTCCTGGGAGAGACCGGCGCACAGAGGAAGAGAATCTCCGCAAGAAAGGGGAGCCTCAC	TGTCCTGGGAGAGACCGGCGCACAAAGGAAGAGAATCTCCGCAAGAAAGGGGAGCCTCAC	7577084	-	AGG	TGGGAGAGACCGGCGCACAG	TGCGCCGGTCTCT	13	TCTTCCTTTG	10	TCTTCCTTTGTGCGCCGGTCTCT	AGCGTACACGTCTCACACCGTGGGAGAGACCGGCGCACAGGTTTTAGAGCTAGAAATAGCAAGTTAAAATAAGGCTAGTCCGTTATCAACTTGAAAAAGTGGCACCGAGTCGGTGCTCTTCCTTTGTGCGCCGGTCTCTCGCGGTTCTATCTAGTTACGCGTTAAACCAACTAGAATTTTTTTGTGAGGCTCCCCTTTCTTGCGGAGATTCTCTTCCTCTGTGCGCCGGTCTCTCCCAGGACAGAATTCTAGATCCGGTCGTCAAC	0.6923076923076923	3	7	87	97	2.4451282051282046	1955-05-01	1955-05-01
peg_319	12	E285K	c.853G>A	TP53	chr17	7577085	7577085	SNV	Observed SNV	Missense	C	T	285	DBD	173	TGTCCTGGGAGAGACCGGCGCACAGAGGAAGAGAATCTCCGCAAGAAAGGGGAGCCTCAC	TGTCCTGGGAGAGACCGGCGCACAAAGGAAGAGAATCTCCGCAAGAAAGGGGAGCCTCAC	7577084	-	AGG	TGGGAGAGACCGGCGCACAG	TGCGCCGGTCTCT	13	CCCCTTTCTTGCGGAGATTCTCTTCCTTTG	30	CCCCTTTCTTGCGGAGATTCTCTTCCTTTGTGCGCCGGTCTCT	AGCGTACACGTCTCACACCGTGGGAGAGACCGGCGCACAGGTTTTAGAGCTAGAAATAGCAAGTTAAAATAAGGCTAGTCCGTTATCAACTTGAAAAAGTGGCACCGAGTCGGTGCCCCCTTTCTTGCGGAGATTCTCTTCCTTTGTGCGCCGGTCTCTCGCGGTTCTATCTAGTTACGCGTTAAACCAACTAGAATTTTTTTGTGAGGCTCCCCTTTCTTGCGGAGATTCTCTTCCTCTGTGCGCCGGTCTCTCCCAGGACAGAATTCTAGATCCGGTCGTCAAC	0.6923076923076923	3	27	87	97	2.378461538461538	1955-05-01	1955-05-01
peg_320	12	E285K	c.853G>A	TP53	chr17	7577085	7577085	SNV	Observed SNV	Missense	C	T	285	DBD	173	TGTCCTGGGAGAGACCGGCGCACAGAGGAAGAGAATCTCCGCAAGAAAGGGGAGCCTCAC	TGTCCTGGGAGAGACCGGCGCACAAAGGAAGAGAATCTCCGCAAGAAAGGGGAGCCTCAC	7577084	-	AGG	TGGGAGAGACCGGCGCACAG	TGCGCCGGTCTCTCC	15	TCTTCCTTTG	10	TCTTCCTTTGTGCGCCGGTCTCTCC	AGCGTACACGTCTCACACCGTGGGAGAGACCGGCGCACAGGTTTTAGAGCTAGAAATAGCAAGTTAAAATAAGGCTAGTCCGTTATCAACTTGAAAAAGTGGCACCGAGTCGGTGCTCTTCCTTTGTGCGCCGGTCTCTCCCGCGGTTCTATCTAGTTACGCGTTAAACCAACTAGAATTTTTTTGTGAGGCTCCCCTTTCTTGCGGAGATTCTCTTCCTCTGTGCGCCGGTCTCTCCCAGGACAGAATTCTAGATCCGGTCGTCAAC	0.7333333333333333	3	7	87	97	2.24	1955-05-01	1955-05-01
peg_321	12	E285K	c.853G>A	TP53	chr17	7577085	7577085	SNV	Observed SNV	Missense	C	T	285	DBD	173	TGTCCTGGGAGAGACCGGCGCACAGAGGAAGAGAATCTCCGCAAGAAAGGGGAGCCTCAC	TGTCCTGGGAGAGACCGGCGCACAAAGGAAGAGAATCTCCGCAAGAAAGGGGAGCCTCAC	7577084	-	AGG	TGGGAGAGACCGGCGCACAG	TGCGCCGGTCTCTCC	15	CCCCTTTCTTGCGGAGATTCTCTTCCTTTG	30	CCCCTTTCTTGCGGAGATTCTCTTCCTTTGTGCGCCGGTCTCTCC	AGCGTACACGTCTCACACCGTGGGAGAGACCGGCGCACAGGTTTTAGAGCTAGAAATAGCAAGTTAAAATAAGGCTAGTCCGTTATCAACTTGAAAAAGTGGCACCGAGTCGGTGCCCCCTTTCTTGCGGAGATTCTCTTCCTTTGTGCGCCGGTCTCTCCCGCGGTTCTATCTAGTTACGCGTTAAACCAACTAGAATTTTTTTGTGAGGCTCCCCTTTCTTGCGGAGATTCTCTTCCTCTGTGCGCCGGTCTCTCCCAGGACAGAATTCTAGATCCGGTCGTCAAC	0.7333333333333333	3	27	87	97	2.1733333333333333	1955-05-01	1955-05-01
peg_322	12	E285K	c.853G>A	TP53	chr17	7577085	7577085	SNV	Observed SNV	Missense	C	T	285	DBD	173	GGGAGAGACCGGCGCACAGAGGAAGAGAATCTCCGCAAGAAAGGGGAGCCTCACCACGAG	GGGAGAGACCGGCGCACAAAGGAAGAGAATCTCCGCAAGAAAGGGGAGCCTCACCACGAG	7577068	+	CGG	GGTGAGGCTCCCCTTTCTTG	GAGGGGAAAG	10	AACGCCTCTAAGAGAAGGAAACACG	25	GCACAAAGGAAGAGAATCTCCGCAAGAAAGGGGAG	AGCGTACACGTCTCACACCGGGTGAGGCTCCCCTTTCTTGGTTTTAGAGCTAGAAATAGCAAGTTAAAATAAGGCTAGTCCGTTATCAACTTGAAAAAGTGGCACCGAGTCGGTGCGCACAAAGGAAGAGAATCTCCGCAAGAAAGGGGAGCGCGGTTCTATCTAGTTACGCGTTAAACCAACTAGAATTTTTTTCTCGTGGTGAGGCTCCCCTTTCTTGCGGAGATTCTCTTCCTCTGTGCGCCGGTCTCTCCCGAATTCTAGATCCGGTCGTCAAC	0.6	20	5	75	66	2.0766666666666667	1955-05-01	1955-05-01
peg_323	12	E285K	c.853G>A	TP53	chr17	7577085	7577085	SNV	Observed SNV	Missense	C	T	285	DBD	173	GGGAGAGACCGGCGCACAGAGGAAGAGAATCTCCGCAAGAAAGGGGAGCCTCACCACGAG	GGGAGAGACCGGCGCACAAAGGAAGAGAATCTCCGCAAGAAAGGGGAGCCTCACCACGAG	7577068	+	CGG	GGTGAGGCTCCCCTTTCTTG	ACTCCGAGGGGAAAG	15	AACGCCTCTAAGAGAAGGAAACACG	25	GCACAAAGGAAGAGAATCTCCGCAAGAAAGGGGAGCCTCA	AGCGTACACGTCTCACACCGGGTGAGGCTCCCCTTTCTTGGTTTTAGAGCTAGAAATAGCAAGTTAAAATAAGGCTAGTCCGTTATCAACTTGAAAAAGTGGCACCGAGTCGGTGCGCACAAAGGAAGAGAATCTCCGCAAGAAAGGGGAGCCTCACGCGGTTCTATCTAGTTACGCGTTAAACCAACTAGAATTTTTTTCTCGTGGTGAGGCTCCCCTTTCTTGCGGAGATTCTCTTCCTCTGTGCGCCGGTCTCTCCCGAATTCTAGATCCGGTCGTCAAC	0.6	20	5	75	66	2.0766666666666667	1955-05-01	1955-05-01
peg_324	12	E285K	c.853G>A	TP53	chr17	7577085	7577085	SNV	Observed SNV	Missense	C	T	285	DBD	173	GGGAGAGACCGGCGCACAGAGGAAGAGAATCTCCGCAAGAAAGGGGAGCCTCACCACGAG	GGGAGAGACCGGCGCACAAAGGAAGAGAATCTCCGCAAGAAAGGGGAGCCTCACCACGAG	7577068	+	CGG	GGTGAGGCTCCCCTTTCTTG	TCCGAGGGGAAAG	13	AACGCCTCTAAGAGAAGGAAACACG	25	GCACAAAGGAAGAGAATCTCCGCAAGAAAGGGGAGCCT	AGCGTACACGTCTCACACCGGGTGAGGCTCCCCTTTCTTGGTTTTAGAGCTAGAAATAGCAAGTTAAAATAAGGCTAGTCCGTTATCAACTTGAAAAAGTGGCACCGAGTCGGTGCGCACAAAGGAAGAGAATCTCCGCAAGAAAGGGGAGCCTCGCGGTTCTATCTAGTTACGCGTTAAACCAACTAGAATTTTTTTCTCGTGGTGAGGCTCCCCTTTCTTGCGGAGATTCTCTTCCTCTGTGCGCCGGTCTCTCCCGAATTCTAGATCCGGTCGTCAAC	0.6153846153846154	20	5	75	66	1.9997435897435896	1955-05-01	1955-05-01
peg_325	12	E285K	c.853G>A	TP53	chr17	7577085	7577085	SNV	Observed SNV	Missense	C	T	285	DBD	173	TGTCCTGGGAGAGACCGGCGCACAGAGGAAGAGAATCTCCGCAAGAAAGGGGAGCCTCAC	TGTCCTGGGAGAGACCGGCGCACAAAGGAAGAGAATCTCCGCAAGAAAGGGGAGCCTCAC	7577084	-	AGG	TGGGAGAGACCGGCGCACAG	TGCGCCGGTC	10	TCTTCCTTTG	10	TCTTCCTTTGTGCGCCGGTC	AGCGTACACGTCTCACACCGTGGGAGAGACCGGCGCACAGGTTTTAGAGCTAGAAATAGCAAGTTAAAATAAGGCTAGTCCGTTATCAACTTGAAAAAGTGGCACCGAGTCGGTGCTCTTCCTTTGTGCGCCGGTCCGCGGTTCTATCTAGTTACGCGTTAAACCAACTAGAATTTTTTTGTGAGGCTCCCCTTTCTTGCGGAGATTCTCTTCCTCTGTGCGCCGGTCTCTCCCAGGACAGAATTCTAGATCCGGTCGTCAAC	0.8	3	7	87	97	1.906666666666666	1955-05-01	1955-05-01
peg_326	12	E285K	c.853G>A	TP53	chr17	7577085	7577085	SNV	Observed SNV	Missense	C	T	285	DBD	173	TTGAGGTGCGTGTTTGTGCCTGTCCTGGGAGAGACCGGCGCACAGAGGAAGAGAATCTCC	TTGAGGTGCGTGTTTGTGCCTGTCCTGGGAGAGACCGGCGCACAAAGGAAGAGAATCTCC	7577104	-	TGG	GTGCGTGTTTGTGCCTGTCC	CAGGCACAAACACGC	15	TCTTCCTTTGTGCGCCGGTCTCTCCCAGGA	30	TCTTCCTTTGTGCGCCGGTCTCTCCCAGGACAGGCACAAACACGC	AGCGTACACGTCTCACACCGGTGCGTGTTTGTGCCTGTCCGTTTTAGAGCTAGAAATAGCAAGTTAAAATAAGGCTAGTCCGTTATCAACTTGAAAAAGTGGCACCGAGTCGGTGCTCTTCCTTTGTGCGCCGGTCTCTCCCAGGACAGGCACAAACACGCCGCGGTTCTATCTAGTTACGCGTTAAACCAACTAGAATTTTTTTGGAGATTCTCTTCCTCTGTGCGCCGGTCTCTCCCAGGACAGGCACAAACACGCACCTCAAGAATTCTAGATCCGGTCGTCAAC	0.6	23	7	69	13	1.8866666666666667	1955-05-01	1955-05-01
peg_327	12	E285K	c.853G>A	TP53	chr17	7577085	7577085	SNV	Observed SNV	Missense	C	T	285	DBD	173	TTGAGGTGCGTGTTTGTGCCTGTCCTGGGAGAGACCGGCGCACAGAGGAAGAGAATCTCC	TTGAGGTGCGTGTTTGTGCCTGTCCTGGGAGAGACCGGCGCACAAAGGAAGAGAATCTCC	7577104	-	TGG	GTGCGTGTTTGTGCCTGTCC	CAGGCACAAACAC	13	TCTTCCTTTGTGCGCCGGTCTCTCCCAGGA	30	TCTTCCTTTGTGCGCCGGTCTCTCCCAGGACAGGCACAAACAC	AGCGTACACGTCTCACACCGGTGCGTGTTTGTGCCTGTCCGTTTTAGAGCTAGAAATAGCAAGTTAAAATAAGGCTAGTCCGTTATCAACTTGAAAAAGTGGCACCGAGTCGGTGCTCTTCCTTTGTGCGCCGGTCTCTCCCAGGACAGGCACAAACACCGCGGTTCTATCTAGTTACGCGTTAAACCAACTAGAATTTTTTTGGAGATTCTCTTCCTCTGTGCGCCGGTCTCTCCCAGGACAGGCACAAACACGCACCTCAAGAATTCTAGATCCGGTCGTCAAC	0.5384615384615384	23	7	69	13	1.8866666666666667	1955-05-01	1955-05-01
peg_328	12	E285K	c.853G>A	TP53	chr17	7577085	7577085	SNV	Observed SNV	Missense	C	T	285	DBD	173	TTGAGGTGCGTGTTTGTGCCTGTCCTGGGAGAGACCGGCGCACAGAGGAAGAGAATCTCC	TTGAGGTGCGTGTTTGTGCCTGTCCTGGGAGAGACCGGCGCACAAAGGAAGAGAATCTCC	7577104	-	TGG	GTGCGTGTTTGTGCCTGTCC	CAGGCACAAA	10	TCTTCCTTTGTGCGCCGGTCTCTCCCAGGA	30	TCTTCCTTTGTGCGCCGGTCTCTCCCAGGACAGGCACAAA	AGCGTACACGTCTCACACCGGTGCGTGTTTGTGCCTGTCCGTTTTAGAGCTAGAAATAGCAAGTTAAAATAAGGCTAGTCCGTTATCAACTTGAAAAAGTGGCACCGAGTCGGTGCTCTTCCTTTGTGCGCCGGTCTCTCCCAGGACAGGCACAAACGCGGTTCTATCTAGTTACGCGTTAAACCAACTAGAATTTTTTTGGAGATTCTCTTCCTCTGTGCGCCGGTCTCTCCCAGGACAGGCACAAACACGCACCTCAAGAATTCTAGATCCGGTCGTCAAC	0.5	23	7	69	13	1.8866666666666667	1955-05-01	1955-05-01
peg_329	12	E285K	c.853G>A	TP53	chr17	7577085	7577085	SNV	Observed SNV	Missense	C	T	285	DBD	173	TGTCCTGGGAGAGACCGGCGCACAGAGGAAGAGAATCTCCGCAAGAAAGGGGAGCCTCAC	TGTCCTGGGAGAGACCGGCGCACAAAGGAAGAGAATCTCCGCAAGAAAGGGGAGCCTCAC	7577084	-	AGG	TGGGAGAGACCGGCGCACAG	TGCGCCGGTC	10	CCCCTTTCTTGCGGAGATTCTCTTCCTTTG	30	CCCCTTTCTTGCGGAGATTCTCTTCCTTTGTGCGCCGGTC	AGCGTACACGTCTCACACCGTGGGAGAGACCGGCGCACAGGTTTTAGAGCTAGAAATAGCAAGTTAAAATAAGGCTAGTCCGTTATCAACTTGAAAAAGTGGCACCGAGTCGGTGCCCCCTTTCTTGCGGAGATTCTCTTCCTTTGTGCGCCGGTCCGCGGTTCTATCTAGTTACGCGTTAAACCAACTAGAATTTTTTTGTGAGGCTCCCCTTTCTTGCGGAGATTCTCTTCCTCTGTGCGCCGGTCTCTCCCAGGACAGAATTCTAGATCCGGTCGTCAAC	0.8	3	27	87	97	1.84	1955-05-01	1955-05-01
peg_330	12	E285K	c.853G>A	TP53	chr17	7577085	7577085	SNV	Observed SNV	Missense	C	T	285	DBD	173	GGGAGAGACCGGCGCACAGAGGAAGAGAATCTCCGCAAGAAAGGGGAGCCTCACCACGAG	GGGAGAGACCGGCGCACAAAGGAAGAGAATCTCCGCAAGAAAGGGGAGCCTCACCACGAG	7577068	+	CGG	GGTGAGGCTCCCCTTTCTTG	ACTCCGAGGGGAAAG	15	AACGCCTCTAAGAGAAGGAAACACGCGGCC	30	CCGGCGCACAAAGGAAGAGAATCTCCGCAAGAAAGGGGAGCCTCA	AGCGTACACGTCTCACACCGGGTGAGGCTCCCCTTTCTTGGTTTTAGAGCTAGAAATAGCAAGTTAAAATAAGGCTAGTCCGTTATCAACTTGAAAAAGTGGCACCGAGTCGGTGCCCGGCGCACAAAGGAAGAGAATCTCCGCAAGAAAGGGGAGCCTCACGCGGTTCTATCTAGTTACGCGTTAAACCAACTAGAATTTTTTTCTCGTGGTGAGGCTCCCCTTTCTTGCGGAGATTCTCTTCCTCTGTGCGCCGGTCTCTCCCGAATTCTAGATCCGGTCGTCAAC	0.6	20	10	75	66	1.7433333333333332	1955-05-01	1955-05-01
peg_331	12	E285K	c.853G>A	TP53	chr17	7577085	7577085	SNV	Observed SNV	Missense	C	T	285	DBD	173	GGGAGAGACCGGCGCACAGAGGAAGAGAATCTCCGCAAGAAAGGGGAGCCTCACCACGAG	GGGAGAGACCGGCGCACAAAGGAAGAGAATCTCCGCAAGAAAGGGGAGCCTCACCACGAG	7577068	+	CGG	GGTGAGGCTCCCCTTTCTTG	GAGGGGAAAG	10	AACGCCTCTAAGAGAAGGAAACACGCGGCC	30	CCGGCGCACAAAGGAAGAGAATCTCCGCAAGAAAGGGGAG	AGCGTACACGTCTCACACCGGGTGAGGCTCCCCTTTCTTGGTTTTAGAGCTAGAAATAGCAAGTTAAAATAAGGCTAGTCCGTTATCAACTTGAAAAAGTGGCACCGAGTCGGTGCCCGGCGCACAAAGGAAGAGAATCTCCGCAAGAAAGGGGAGCGCGGTTCTATCTAGTTACGCGTTAAACCAACTAGAATTTTTTTCTCGTGGTGAGGCTCCCCTTTCTTGCGGAGATTCTCTTCCTCTGTGCGCCGGTCTCTCCCGAATTCTAGATCCGGTCGTCAAC	0.6	20	10	75	66	1.7433333333333332	1955-05-01	1955-05-01
peg_332	12	E285K	c.853G>A	TP53	chr17	7577085	7577085	SNV	Observed SNV	Missense	C	T	285	DBD	173	GGGAGAGACCGGCGCACAGAGGAAGAGAATCTCCGCAAGAAAGGGGAGCCTCACCACGAG	GGGAGAGACCGGCGCACAAAGGAAGAGAATCTCCGCAAGAAAGGGGAGCCTCACCACGAG	7577068	+	CGG	GGTGAGGCTCCCCTTTCTTG	TCCGAGGGGAAAG	13	AACGCCTCTAAGAGAAGGAAACACGCGGCC	30	CCGGCGCACAAAGGAAGAGAATCTCCGCAAGAAAGGGGAGCCT	AGCGTACACGTCTCACACCGGGTGAGGCTCCCCTTTCTTGGTTTTAGAGCTAGAAATAGCAAGTTAAAATAAGGCTAGTCCGTTATCAACTTGAAAAAGTGGCACCGAGTCGGTGCCCGGCGCACAAAGGAAGAGAATCTCCGCAAGAAAGGGGAGCCTCGCGGTTCTATCTAGTTACGCGTTAAACCAACTAGAATTTTTTTCTCGTGGTGAGGCTCCCCTTTCTTGCGGAGATTCTCTTCCTCTGTGCGCCGGTCTCTCCCGAATTCTAGATCCGGTCGTCAAC	0.6153846153846154	20	10	75	66	1.666410256410256	1955-05-01	1955-05-01
peg_333	12	E285K	c.853G>A	TP53	chr17	7577085	7577085	SNV	Observed SNV	Missense	C	T	285	DBD	173	GGGAGAGACCGGCGCACAGAGGAAGAGAATCTCCGCAAGAAAGGGGAGCCTCACCACGAG	GGGAGAGACCGGCGCACAAAGGAAGAGAATCTCCGCAAGAAAGGGGAGCCTCACCACGAG	7577068	+	CGG	GGTGAGGCTCCCCTTTCTTG	GAGGGGAAAG	10	AACGCCTCTAAGAGAAGGAA	20	AAGGAAGAGAATCTCCGCAAGAAAGGGGAG	AGCGTACACGTCTCACACCGGGTGAGGCTCCCCTTTCTTGGTTTTAGAGCTAGAAATAGCAAGTTAAAATAAGGCTAGTCCGTTATCAACTTGAAAAAGTGGCACCGAGTCGGTGCAAGGAAGAGAATCTCCGCAAGAAAGGGGAGCGCGGTTCTATCTAGTTACGCGTTAAACCAACTAGAATTTTTTTCTCGTGGTGAGGCTCCCCTTTCTTGCGGAGATTCTCTTCCTCTGTGCGCCGGTCTCTCCCGAATTCTAGATCCGGTCGTCAAC	0.6	20	0	75	66	1.41	1955-05-01	1955-05-01
peg_334	13	M237I	c.711G>A	TP53	chr17	7577570	7577570	SNV	Observed SNV	Missense	C	T	237	DBD	152	CACCATCCACTACAACTACATGTGTAACAGTTCCTGCATGGGCGGCATGAACCGGAGGCC	CACCATCCACTACAACTACATATGTAACAGTTCCTGCATGGGCGGCATGAACCGGAGGCC	7577556	+	AGG	CCGGTTCATGCCGCCCATGC	AAGTACGGCGGGT	13	ACGTCCTTGACAATGTATACATCAACATCA	30	ACTACAACTACATATGTAACAGTTCCTGCATGGGCGGCATGAA	AGCGTACACGTCTCACACCGCCGGTTCATGCCGCCCATGCGTTTTAGAGCTAGAAATAGCAAGTTAAAATAAGGCTAGTCCGTTATCAACTTGAAAAAGTGGCACCGAGTCGGTGCACTACAACTACATATGTAACAGTTCCTGCATGGGCGGCATGAACGCGGTTCTATCTAGTTACGCGTTAAACCAACTAGAATTTTTTTGGCCTCCGGTTCATGCCGCCCATGCAGGAACTGTTACACATGTAGTTGTAGTGGATGGTGGAATTCTAGATCCGGTCGTCAAC	0.6153846153846154	17	13	79	75	3.1964102564102563	1955-05-01	1955-05-01
peg_335	13	M237I	c.711G>A	TP53	chr17	7577570	7577570	SNV	Observed SNV	Missense	C	T	237	DBD	152	CACCATCCACTACAACTACATGTGTAACAGTTCCTGCATGGGCGGCATGAACCGGAGGCC	CACCATCCACTACAACTACATATGTAACAGTTCCTGCATGGGCGGCATGAACCGGAGGCC	7577556	+	AGG	CCGGTTCATGCCGCCCATGC	CCAAGTACGGCGGGT	15	ACGTCCTTGACAATGTATACATCAACATCA	30	ACTACAACTACATATGTAACAGTTCCTGCATGGGCGGCATGAACC	AGCGTACACGTCTCACACCGCCGGTTCATGCCGCCCATGCGTTTTAGAGCTAGAAATAGCAAGTTAAAATAAGGCTAGTCCGTTATCAACTTGAAAAAGTGGCACCGAGTCGGTGCACTACAACTACATATGTAACAGTTCCTGCATGGGCGGCATGAACCCGCGGTTCTATCTAGTTACGCGTTAAACCAACTAGAATTTTTTTGGCCTCCGGTTCATGCCGCCCATGCAGGAACTGTTACACATGTAGTTGTAGTGGATGGTGGAATTCTAGATCCGGTCGTCAAC	0.6666666666666666	17	13	79	75	2.9400000000000004	1955-05-01	1955-05-01
peg_336	13	M237I	c.711G>A	TP53	chr17	7577570	7577570	SNV	Observed SNV	Missense	C	T	237	DBD	152	CACCATCCACTACAACTACATGTGTAACAGTTCCTGCATGGGCGGCATGAACCGGAGGCC	CACCATCCACTACAACTACATATGTAACAGTTCCTGCATGGGCGGCATGAACCGGAGGCC	7577556	+	AGG	CCGGTTCATGCCGCCCATGC	TACGGCGGGT	10	ACGTCCTTGACAATGTATACATCAACATCA	30	ACTACAACTACATATGTAACAGTTCCTGCATGGGCGGCAT	AGCGTACACGTCTCACACCGCCGGTTCATGCCGCCCATGCGTTTTAGAGCTAGAAATAGCAAGTTAAAATAAGGCTAGTCCGTTATCAACTTGAAAAAGTGGCACCGAGTCGGTGCACTACAACTACATATGTAACAGTTCCTGCATGGGCGGCATCGCGGTTCTATCTAGTTACGCGTTAAACCAACTAGAATTTTTTTGGCCTCCGGTTCATGCCGCCCATGCAGGAACTGTTACACATGTAGTTGTAGTGGATGGTGGAATTCTAGATCCGGTCGTCAAC	0.7	17	13	79	75	2.773333333333333	1955-05-01	1955-05-01
peg_337	13	M237I	c.711G>A	TP53	chr17	7577570	7577570	SNV	Observed SNV	Missense	C	T	237	DBD	152	CACCATCCACTACAACTACATGTGTAACAGTTCCTGCATGGGCGGCATGAACCGGAGGCC	CACCATCCACTACAACTACATATGTAACAGTTCCTGCATGGGCGGCATGAACCGGAGGCC	7577556	+	AGG	CCGGTTCATGCCGCCCATGC	AAGTACGGCGGGT	13	ACGTCCTTGACAATGTATACATCAA	25	AACTACATATGTAACAGTTCCTGCATGGGCGGCATGAA	AGCGTACACGTCTCACACCGCCGGTTCATGCCGCCCATGCGTTTTAGAGCTAGAAATAGCAAGTTAAAATAAGGCTAGTCCGTTATCAACTTGAAAAAGTGGCACCGAGTCGGTGCAACTACATATGTAACAGTTCCTGCATGGGCGGCATGAACGCGGTTCTATCTAGTTACGCGTTAAACCAACTAGAATTTTTTTGGCCTCCGGTTCATGCCGCCCATGCAGGAACTGTTACACATGTAGTTGTAGTGGATGGTGGAATTCTAGATCCGGTCGTCAAC	0.6153846153846154	17	8	79	75	2.5297435897435894	1955-05-01	1955-05-01
peg_338	13	M237I	c.711G>A	TP53	chr17	7577570	7577570	SNV	Observed SNV	Missense	C	T	237	DBD	152	CACCATCCACTACAACTACATGTGTAACAGTTCCTGCATGGGCGGCATGAACCGGAGGCC	CACCATCCACTACAACTACATATGTAACAGTTCCTGCATGGGCGGCATGAACCGGAGGCC	7577556	+	AGG	CCGGTTCATGCCGCCCATGC	CCAAGTACGGCGGGT	15	ACGTCCTTGACAATGTATACATCAA	25	AACTACATATGTAACAGTTCCTGCATGGGCGGCATGAACC	AGCGTACACGTCTCACACCGCCGGTTCATGCCGCCCATGCGTTTTAGAGCTAGAAATAGCAAGTTAAAATAAGGCTAGTCCGTTATCAACTTGAAAAAGTGGCACCGAGTCGGTGCAACTACATATGTAACAGTTCCTGCATGGGCGGCATGAACCCGCGGTTCTATCTAGTTACGCGTTAAACCAACTAGAATTTTTTTGGCCTCCGGTTCATGCCGCCCATGCAGGAACTGTTACACATGTAGTTGTAGTGGATGGTGGAATTCTAGATCCGGTCGTCAAC	0.6666666666666666	17	8	79	75	2.273333333333333	1955-05-01	1955-05-01
peg_339	13	M237I	c.711G>A	TP53	chr17	7577570	7577570	SNV	Observed SNV	Missense	C	T	237	DBD	152	CACCATCCACTACAACTACATGTGTAACAGTTCCTGCATGGGCGGCATGAACCGGAGGCC	CACCATCCACTACAACTACATATGTAACAGTTCCTGCATGGGCGGCATGAACCGGAGGCC	7577556	+	AGG	CCGGTTCATGCCGCCCATGC	TACGGCGGGT	10	ACGTCCTTGACAATGTATACATCAA	25	AACTACATATGTAACAGTTCCTGCATGGGCGGCAT	AGCGTACACGTCTCACACCGCCGGTTCATGCCGCCCATGCGTTTTAGAGCTAGAAATAGCAAGTTAAAATAAGGCTAGTCCGTTATCAACTTGAAAAAGTGGCACCGAGTCGGTGCAACTACATATGTAACAGTTCCTGCATGGGCGGCATCGCGGTTCTATCTAGTTACGCGTTAAACCAACTAGAATTTTTTTGGCCTCCGGTTCATGCCGCCCATGCAGGAACTGTTACACATGTAGTTGTAGTGGATGGTGGAATTCTAGATCCGGTCGTCAAC	0.7	17	8	79	75	2.1066666666666665	1955-05-01	1955-05-01
peg_340	13	M237I	c.711G>A	TP53	chr17	7577570	7577570	SNV	Observed SNV	Missense	C	T	237	DBD	152	CACCATCCACTACAACTACATGTGTAACAGTTCCTGCATGGGCGGCATGAACCGGAGGCC	CACCATCCACTACAACTACATATGTAACAGTTCCTGCATGGGCGGCATGAACCGGAGGCC	7577556	+	AGG	CCGGTTCATGCCGCCCATGC	AAGTACGGCGGGT	13	ACGTCCTTGACAATGTATAC	20	CATATGTAACAGTTCCTGCATGGGCGGCATGAA	AGCGTACACGTCTCACACCGCCGGTTCATGCCGCCCATGCGTTTTAGAGCTAGAAATAGCAAGTTAAAATAAGGCTAGTCCGTTATCAACTTGAAAAAGTGGCACCGAGTCGGTGCCATATGTAACAGTTCCTGCATGGGCGGCATGAACGCGGTTCTATCTAGTTACGCGTTAAACCAACTAGAATTTTTTTGGCCTCCGGTTCATGCCGCCCATGCAGGAACTGTTACACATGTAGTTGTAGTGGATGGTGGAATTCTAGATCCGGTCGTCAAC	0.6153846153846154	17	3	79	75	0.8630769230769229	1955-05-01	1955-05-01
peg_341	13	M237I	c.711G>A	TP53	chr17	7577570	7577570	SNV	Observed SNV	Missense	C	T	237	DBD	152	CACCATCCACTACAACTACATGTGTAACAGTTCCTGCATGGGCGGCATGAACCGGAGGCC	CACCATCCACTACAACTACATATGTAACAGTTCCTGCATGGGCGGCATGAACCGGAGGCC	7577556	+	AGG	CCGGTTCATGCCGCCCATGC	CCAAGTACGGCGGGT	15	ACGTCCTTGACAATGTATAC	20	CATATGTAACAGTTCCTGCATGGGCGGCATGAACC	AGCGTACACGTCTCACACCGCCGGTTCATGCCGCCCATGCGTTTTAGAGCTAGAAATAGCAAGTTAAAATAAGGCTAGTCCGTTATCAACTTGAAAAAGTGGCACCGAGTCGGTGCCATATGTAACAGTTCCTGCATGGGCGGCATGAACCCGCGGTTCTATCTAGTTACGCGTTAAACCAACTAGAATTTTTTTGGCCTCCGGTTCATGCCGCCCATGCAGGAACTGTTACACATGTAGTTGTAGTGGATGGTGGAATTCTAGATCCGGTCGTCAAC	0.6666666666666666	17	3	79	75	0.6066666666666667	1955-05-01	1955-05-01
peg_342	13	M237I	c.711G>A	TP53	chr17	7577570	7577570	SNV	Observed SNV	Missense	C	T	237	DBD	152	CACCATCCACTACAACTACATGTGTAACAGTTCCTGCATGGGCGGCATGAACCGGAGGCC	CACCATCCACTACAACTACATATGTAACAGTTCCTGCATGGGCGGCATGAACCGGAGGCC	7577556	+	AGG	CCGGTTCATGCCGCCCATGC	TACGGCGGGT	10	ACGTCCTTGACAATGTATAC	20	CATATGTAACAGTTCCTGCATGGGCGGCAT	AGCGTACACGTCTCACACCGCCGGTTCATGCCGCCCATGCGTTTTAGAGCTAGAAATAGCAAGTTAAAATAAGGCTAGTCCGTTATCAACTTGAAAAAGTGGCACCGAGTCGGTGCCATATGTAACAGTTCCTGCATGGGCGGCATCGCGGTTCTATCTAGTTACGCGTTAAACCAACTAGAATTTTTTTGGCCTCCGGTTCATGCCGCCCATGCAGGAACTGTTACACATGTAGTTGTAGTGGATGGTGGAATTCTAGATCCGGTCGTCAAC	0.7	17	3	79	75	0.4399999999999999	1955-05-01	1955-05-01
peg_343	14	V157F	c.469G>T	TP53	chr17	7578461	7578461	SNV	Observed SNV	Missense	C	A	157	DBD	138	TGTGGGTTGATTCCACACCCCCGCCCGGCACCCGCGTCCGCGCCATGGCCATCTACAAGC	TGTGGGTTGATTCCACACCCCCGCCCGGCACCCGCTTCCGCGCCATGGCCATCTACAAGC	7578471	-	CGG	GTTGATTCCACACCCCCGCC	GGGGGTGTGGAATCA	15	ATGGCCATGGCGCGGAAGCGGGTGCCGGGC	30	ATGGCCATGGCGCGGAAGCGGGTGCCGGGCGGGGGTGTGGAATCA	AGCGTACACGTCTCACACCGGTTGATTCCACACCCCCGCCGTTTTAGAGCTAGAAATAGCAAGTTAAAATAAGGCTAGTCCGTTATCAACTTGAAAAAGTGGCACCGAGTCGGTGCATGGCCATGGCGCGGAAGCGGGTGCCGGGCGGGGGTGTGGAATCACGCGGTTCTATCTAGTTACGCGTTAAACCAACTAGAATTTTTTTGCTTGTAGATGGCCATGGCGCGGACGCGGGTGCCGGGCGGGGGTGTGGAATCAACCCACAGAATTCTAGATCCGGTCGTCAAC	0.6	14	16	84	66	3.5	1955-05-01	1955-05-01
peg_344	14	V157F	c.469G>T	TP53	chr17	7578461	7578461	SNV	Observed SNV	Missense	C	A	157	DBD	138	TGTGGGTTGATTCCACACCCCCGCCCGGCACCCGCGTCCGCGCCATGGCCATCTACAAGC	TGTGGGTTGATTCCACACCCCCGCCCGGCACCCGCTTCCGCGCCATGGCCATCTACAAGC	7578471	-	CGG	GTTGATTCCACACCCCCGCC	GGGGGTGTGGAAT	13	ATGGCCATGGCGCGGAAGCGGGTGCCGGGC	30	ATGGCCATGGCGCGGAAGCGGGTGCCGGGCGGGGGTGTGGAAT	AGCGTACACGTCTCACACCGGTTGATTCCACACCCCCGCCGTTTTAGAGCTAGAAATAGCAAGTTAAAATAAGGCTAGTCCGTTATCAACTTGAAAAAGTGGCACCGAGTCGGTGCATGGCCATGGCGCGGAAGCGGGTGCCGGGCGGGGGTGTGGAATCGCGGTTCTATCTAGTTACGCGTTAAACCAACTAGAATTTTTTTGCTTGTAGATGGCCATGGCGCGGACGCGGGTGCCGGGCGGGGGTGTGGAATCAACCCACAGAATTCTAGATCCGGTCGTCAAC	0.6153846153846154	14	16	84	66	3.423076923076923	1955-05-01	1955-05-01
peg_345	14	V157F	c.469G>T	TP53	chr17	7578461	7578461	SNV	Observed SNV	Missense	C	A	157	DBD	138	GCTGTGGGTTGATTCCACACCCCCGCCCGGCACCCGCGTCCGCGCCATGGCCATCTACAA	GCTGTGGGTTGATTCCACACCCCCGCCCGGCACCCGCTTCCGCGCCATGGCCATCTACAA	7578463	+	GGG	GATGGCCATGGCGCGGACGC	TACCGCGCCT	10	TCGCCCACGGCCCGCCCCCACACCT	25	TCCACACCCCCGCCCGGCACCCGCTTCCGCGCCAT	AGCGTACACGTCTCACACCGGATGGCCATGGCGCGGACGCGTTTTAGAGCTAGAAATAGCAAGTTAAAATAAGGCTAGTCCGTTATCAACTTGAAAAAGTGGCACCGAGTCGGTGCTCCACACCCCCGCCCGGCACCCGCTTCCGCGCCATCGCGGTTCTATCTAGTTACGCGTTAAACCAACTAGAATTTTTTTTTGTAGATGGCCATGGCGCGGACGCGGGTGCCGGGCGGGGGTGTGGAATCAACCCACAGCGAATTCTAGATCCGGTCGTCAAC	0.7	1	24	86	40	2.76	1955-05-01	1955-05-01
peg_346	14	V157F	c.469G>T	TP53	chr17	7578461	7578461	SNV	Observed SNV	Missense	C	A	157	DBD	138	GCTGTGGGTTGATTCCACACCCCCGCCCGGCACCCGCGTCCGCGCCATGGCCATCTACAA	GCTGTGGGTTGATTCCACACCCCCGCCCGGCACCCGCTTCCGCGCCATGGCCATCTACAA	7578463	+	GGG	GATGGCCATGGCGCGGACGC	TACCGCGCCT	10	TCGCCCACGGCCCGCCCCCA	20	ACCCCCGCCCGGCACCCGCTTCCGCGCCAT	AGCGTACACGTCTCACACCGGATGGCCATGGCGCGGACGCGTTTTAGAGCTAGAAATAGCAAGTTAAAATAAGGCTAGTCCGTTATCAACTTGAAAAAGTGGCACCGAGTCGGTGCACCCCCGCCCGGCACCCGCTTCCGCGCCATCGCGGTTCTATCTAGTTACGCGTTAAACCAACTAGAATTTTTTTTTGTAGATGGCCATGGCGCGGACGCGGGTGCCGGGCGGGGGTGTGGAATCAACCCACAGCGAATTCTAGATCCGGTCGTCAAC	0.7	1	19	86	40	2.76	1955-05-01	1955-05-01
peg_347	14	V157F	c.469G>T	TP53	chr17	7578461	7578461	SNV	Observed SNV	Missense	C	A	157	DBD	138	GCTGTGGGTTGATTCCACACCCCCGCCCGGCACCCGCGTCCGCGCCATGGCCATCTACAA	GCTGTGGGTTGATTCCACACCCCCGCCCGGCACCCGCTTCCGCGCCATGGCCATCTACAA	7578463	+	GGG	GATGGCCATGGCGCGGACGC	TACCGCGCCT	10	TCGCCCACGGCCCGCCCCCACACCTTAGTT	30	TTGATTCCACACCCCCGCCCGGCACCCGCTTCCGCGCCAT	AGCGTACACGTCTCACACCGGATGGCCATGGCGCGGACGCGTTTTAGAGCTAGAAATAGCAAGTTAAAATAAGGCTAGTCCGTTATCAACTTGAAAAAGTGGCACCGAGTCGGTGCTTGATTCCACACCCCCGCCCGGCACCCGCTTCCGCGCCATCGCGGTTCTATCTAGTTACGCGTTAAACCAACTAGAATTTTTTTTTGTAGATGGCCATGGCGCGGACGCGGGTGCCGGGCGGGGGTGTGGAATCAACCCACAGCGAATTCTAGATCCGGTCGTCAAC	0.7	1	29	86	40	2.76	1955-05-01	1955-05-01
peg_348	14	V157F	c.469G>T	TP53	chr17	7578461	7578461	SNV	Observed SNV	Missense	C	A	157	DBD	138	GTTGATTCCACACCCCCGCCCGGCACCCGCGTCCGCGCCATGGCCATCTACAAGCAGTCA	GTTGATTCCACACCCCCGCCCGGCACCCGCTTCCGCGCCATGGCCATCTACAAGCAGTCA	7578456	+	CGG	GCTTGTAGATGGCCATGGCG	CTACCGGTAC	10	CGCGCCTTCGCCCACGGCCCGCCCCCACAC	30	CACACCCCCGCCCGGCACCCGCTTCCGCGCCATGGCCATC	AGCGTACACGTCTCACACCGGCTTGTAGATGGCCATGGCGGTTTTAGAGCTAGAAATAGCAAGTTAAAATAAGGCTAGTCCGTTATCAACTTGAAAAAGTGGCACCGAGTCGGTGCCACACCCCCGCCCGGCACCCGCTTCCGCGCCATGGCCATCCGCGGTTCTATCTAGTTACGCGTTAAACCAACTAGAATTTTTTTTGACTGCTTGTAGATGGCCATGGCGCGGACGCGGGTGCCGGGCGGGGGTGTGGAATCAACGAATTCTAGATCCGGTCGTCAAC	0.6	8	22	79	89	2.68	1955-05-01	1955-05-01
peg_349	14	V157F	c.469G>T	TP53	chr17	7578461	7578461	SNV	Observed SNV	Missense	C	A	157	DBD	138	GTTGATTCCACACCCCCGCCCGGCACCCGCGTCCGCGCCATGGCCATCTACAAGCAGTCA	GTTGATTCCACACCCCCGCCCGGCACCCGCTTCCGCGCCATGGCCATCTACAAGCAGTCA	7578456	+	CGG	GCTTGTAGATGGCCATGGCG	AACATCTACCGGTAC	15	CGCGCCTTCGCCCACGGCCCGCCCCCACAC	30	CACACCCCCGCCCGGCACCCGCTTCCGCGCCATGGCCATCTACAA	AGCGTACACGTCTCACACCGGCTTGTAGATGGCCATGGCGGTTTTAGAGCTAGAAATAGCAAGTTAAAATAAGGCTAGTCCGTTATCAACTTGAAAAAGTGGCACCGAGTCGGTGCCACACCCCCGCCCGGCACCCGCTTCCGCGCCATGGCCATCTACAACGCGGTTCTATCTAGTTACGCGTTAAACCAACTAGAATTTTTTTTGACTGCTTGTAGATGGCCATGGCGCGGACGCGGGTGCCGGGCGGGGGTGTGGAATCAACGAATTCTAGATCCGGTCGTCAAC	0.4666666666666667	8	22	79	89	2.68	1955-05-01	1955-05-01
peg_350	14	V157F	c.469G>T	TP53	chr17	7578461	7578461	SNV	Observed SNV	Missense	C	A	157	DBD	138	GTTGATTCCACACCCCCGCCCGGCACCCGCGTCCGCGCCATGGCCATCTACAAGCAGTCA	GTTGATTCCACACCCCCGCCCGGCACCCGCTTCCGCGCCATGGCCATCTACAAGCAGTCA	7578456	+	CGG	GCTTGTAGATGGCCATGGCG	CTACCGGTAC	10	CGCGCCTTCGCCCACGGCCCGCCCC	25	CCCCGCCCGGCACCCGCTTCCGCGCCATGGCCATC	AGCGTACACGTCTCACACCGGCTTGTAGATGGCCATGGCGGTTTTAGAGCTAGAAATAGCAAGTTAAAATAAGGCTAGTCCGTTATCAACTTGAAAAAGTGGCACCGAGTCGGTGCCCCCGCCCGGCACCCGCTTCCGCGCCATGGCCATCCGCGGTTCTATCTAGTTACGCGTTAAACCAACTAGAATTTTTTTTGACTGCTTGTAGATGGCCATGGCGCGGACGCGGGTGCCGGGCGGGGGTGTGGAATCAACGAATTCTAGATCCGGTCGTCAAC	0.6	8	17	79	89	2.68	1955-05-01	1955-05-01
peg_351	14	V157F	c.469G>T	TP53	chr17	7578461	7578461	SNV	Observed SNV	Missense	C	A	157	DBD	138	GTTGATTCCACACCCCCGCCCGGCACCCGCGTCCGCGCCATGGCCATCTACAAGCAGTCA	GTTGATTCCACACCCCCGCCCGGCACCCGCTTCCGCGCCATGGCCATCTACAAGCAGTCA	7578456	+	CGG	GCTTGTAGATGGCCATGGCG	CATCTACCGGTAC	13	CGCGCCTTCGCCCACGGCCCGCCCCCACAC	30	CACACCCCCGCCCGGCACCCGCTTCCGCGCCATGGCCATCTAC	AGCGTACACGTCTCACACCGGCTTGTAGATGGCCATGGCGGTTTTAGAGCTAGAAATAGCAAGTTAAAATAAGGCTAGTCCGTTATCAACTTGAAAAAGTGGCACCGAGTCGGTGCCACACCCCCGCCCGGCACCCGCTTCCGCGCCATGGCCATCTACCGCGGTTCTATCTAGTTACGCGTTAAACCAACTAGAATTTTTTTTGACTGCTTGTAGATGGCCATGGCGCGGACGCGGGTGCCGGGCGGGGGTGTGGAATCAACGAATTCTAGATCCGGTCGTCAAC	0.5384615384615384	8	22	79	89	2.68	1955-05-01	1955-05-01
peg_352	14	V157F	c.469G>T	TP53	chr17	7578461	7578461	SNV	Observed SNV	Missense	C	A	157	DBD	138	GTTGATTCCACACCCCCGCCCGGCACCCGCGTCCGCGCCATGGCCATCTACAAGCAGTCA	GTTGATTCCACACCCCCGCCCGGCACCCGCTTCCGCGCCATGGCCATCTACAAGCAGTCA	7578456	+	CGG	GCTTGTAGATGGCCATGGCG	CATCTACCGGTAC	13	CGCGCCTTCGCCCACGGCCCGCCCC	25	CCCCGCCCGGCACCCGCTTCCGCGCCATGGCCATCTAC	AGCGTACACGTCTCACACCGGCTTGTAGATGGCCATGGCGGTTTTAGAGCTAGAAATAGCAAGTTAAAATAAGGCTAGTCCGTTATCAACTTGAAAAAGTGGCACCGAGTCGGTGCCCCCGCCCGGCACCCGCTTCCGCGCCATGGCCATCTACCGCGGTTCTATCTAGTTACGCGTTAAACCAACTAGAATTTTTTTTGACTGCTTGTAGATGGCCATGGCGCGGACGCGGGTGCCGGGCGGGGGTGTGGAATCAACGAATTCTAGATCCGGTCGTCAAC	0.5384615384615384	8	17	79	89	2.68	1955-05-01	1955-05-01
peg_353	14	V157F	c.469G>T	TP53	chr17	7578461	7578461	SNV	Observed SNV	Missense	C	A	157	DBD	138	GTTGATTCCACACCCCCGCCCGGCACCCGCGTCCGCGCCATGGCCATCTACAAGCAGTCA	GTTGATTCCACACCCCCGCCCGGCACCCGCTTCCGCGCCATGGCCATCTACAAGCAGTCA	7578456	+	CGG	GCTTGTAGATGGCCATGGCG	AACATCTACCGGTAC	15	CGCGCCTTCGCCCACGGCCCGCCCC	25	CCCCGCCCGGCACCCGCTTCCGCGCCATGGCCATCTACAA	AGCGTACACGTCTCACACCGGCTTGTAGATGGCCATGGCGGTTTTAGAGCTAGAAATAGCAAGTTAAAATAAGGCTAGTCCGTTATCAACTTGAAAAAGTGGCACCGAGTCGGTGCCCCCGCCCGGCACCCGCTTCCGCGCCATGGCCATCTACAACGCGGTTCTATCTAGTTACGCGTTAAACCAACTAGAATTTTTTTTGACTGCTTGTAGATGGCCATGGCGCGGACGCGGGTGCCGGGCGGGGGTGTGGAATCAACGAATTCTAGATCCGGTCGTCAAC	0.4666666666666667	8	17	79	89	2.68	1955-05-01	1955-05-01
peg_354	14	V157F	c.469G>T	TP53	chr17	7578461	7578461	SNV	Observed SNV	Missense	C	A	157	DBD	138	GCTGTGGGTTGATTCCACACCCCCGCCCGGCACCCGCGTCCGCGCCATGGCCATCTACAA	GCTGTGGGTTGATTCCACACCCCCGCCCGGCACCCGCTTCCGCGCCATGGCCATCTACAA	7578463	+	GGG	GATGGCCATGGCGCGGACGC	ACCGGTACCGCGCCT	15	TCGCCCACGGCCCGCCCCCA	20	ACCCCCGCCCGGCACCCGCTTCCGCGCCATGGCCA	AGCGTACACGTCTCACACCGGATGGCCATGGCGCGGACGCGTTTTAGAGCTAGAAATAGCAAGTTAAAATAAGGCTAGTCCGTTATCAACTTGAAAAAGTGGCACCGAGTCGGTGCACCCCCGCCCGGCACCCGCTTCCGCGCCATGGCCACGCGGTTCTATCTAGTTACGCGTTAAACCAACTAGAATTTTTTTTTGTAGATGGCCATGGCGCGGACGCGGGTGCCGGGCGGGGGTGTGGAATCAACCCACAGCGAATTCTAGATCCGGTCGTCAAC	0.7333333333333333	1	19	86	40	2.5933333333333333	1955-05-01	1955-05-01
peg_355	14	V157F	c.469G>T	TP53	chr17	7578461	7578461	SNV	Observed SNV	Missense	C	A	157	DBD	138	GCTGTGGGTTGATTCCACACCCCCGCCCGGCACCCGCGTCCGCGCCATGGCCATCTACAA	GCTGTGGGTTGATTCCACACCCCCGCCCGGCACCCGCTTCCGCGCCATGGCCATCTACAA	7578463	+	GGG	GATGGCCATGGCGCGGACGC	ACCGGTACCGCGCCT	15	TCGCCCACGGCCCGCCCCCACACCTTAGTT	30	TTGATTCCACACCCCCGCCCGGCACCCGCTTCCGCGCCATGGCCA	AGCGTACACGTCTCACACCGGATGGCCATGGCGCGGACGCGTTTTAGAGCTAGAAATAGCAAGTTAAAATAAGGCTAGTCCGTTATCAACTTGAAAAAGTGGCACCGAGTCGGTGCTTGATTCCACACCCCCGCCCGGCACCCGCTTCCGCGCCATGGCCACGCGGTTCTATCTAGTTACGCGTTAAACCAACTAGAATTTTTTTTTGTAGATGGCCATGGCGCGGACGCGGGTGCCGGGCGGGGGTGTGGAATCAACCCACAGCGAATTCTAGATCCGGTCGTCAAC	0.7333333333333333	1	29	86	40	2.5933333333333333	1955-05-01	1955-05-01
peg_356	14	V157F	c.469G>T	TP53	chr17	7578461	7578461	SNV	Observed SNV	Missense	C	A	157	DBD	138	GCTGTGGGTTGATTCCACACCCCCGCCCGGCACCCGCGTCCGCGCCATGGCCATCTACAA	GCTGTGGGTTGATTCCACACCCCCGCCCGGCACCCGCTTCCGCGCCATGGCCATCTACAA	7578463	+	GGG	GATGGCCATGGCGCGGACGC	ACCGGTACCGCGCCT	15	TCGCCCACGGCCCGCCCCCACACCT	25	TCCACACCCCCGCCCGGCACCCGCTTCCGCGCCATGGCCA	AGCGTACACGTCTCACACCGGATGGCCATGGCGCGGACGCGTTTTAGAGCTAGAAATAGCAAGTTAAAATAAGGCTAGTCCGTTATCAACTTGAAAAAGTGGCACCGAGTCGGTGCTCCACACCCCCGCCCGGCACCCGCTTCCGCGCCATGGCCACGCGGTTCTATCTAGTTACGCGTTAAACCAACTAGAATTTTTTTTTGTAGATGGCCATGGCGCGGACGCGGGTGCCGGGCGGGGGTGTGGAATCAACCCACAGCGAATTCTAGATCCGGTCGTCAAC	0.7333333333333333	1	24	86	40	2.5933333333333333	1955-05-01	1955-05-01
peg_357	14	V157F	c.469G>T	TP53	chr17	7578461	7578461	SNV	Observed SNV	Missense	C	A	157	DBD	138	CTGTGGGTTGATTCCACACCCCCGCCCGGCACCCGCGTCCGCGCCATGGCCATCTACAAG	CTGTGGGTTGATTCCACACCCCCGCCCGGCACCCGCTTCCGCGCCATGGCCATCTACAAG	7578462	+	CGG	AGATGGCCATGGCGCGGACG	TACCGGTACCGCGCC	15	TTCGCCCACGGCCCGCCCCCACACCTTAGT	30	TGATTCCACACCCCCGCCCGGCACCCGCTTCCGCGCCATGGCCAT	AGCGTACACGTCTCACACCGAGATGGCCATGGCGCGGACGGTTTTAGAGCTAGAAATAGCAAGTTAAAATAAGGCTAGTCCGTTATCAACTTGAAAAAGTGGCACCGAGTCGGTGCTGATTCCACACCCCCGCCCGGCACCCGCTTCCGCGCCATGGCCATCGCGGTTCTATCTAGTTACGCGTTAAACCAACTAGAATTTTTTTCTTGTAGATGGCCATGGCGCGGACGCGGGTGCCGGGCGGGGGTGTGGAATCAACCCACAGGAATTCTAGATCCGGTCGTCAAC	0.7333333333333333	2	28	95	30	2.583333333333333	1955-05-01	1955-05-01
peg_358	14	V157F	c.469G>T	TP53	chr17	7578461	7578461	SNV	Observed SNV	Missense	C	A	157	DBD	138	TTCCACACCCCCGCCCGGCACCCGCGTCCGCGCCATGGCCATCTACAAGCAGTCACAGCA	TTCCACACCCCCGCCCGGCACCCGCTTCCGCGCCATGGCCATCTACAAGCAGTCACAGCA	7578451	+	TGG	TGACTGCTTGTAGATGGCCA	AACATCTACC	10	GGTACCGCGCCTTCGCCCACGGCCCGCCCC	30	CCCCGCCCGGCACCCGCTTCCGCGCCATGGCCATCTACAA	AGCGTACACGTCTCACACCGTGACTGCTTGTAGATGGCCAGTTTTAGAGCTAGAAATAGCAAGTTAAAATAAGGCTAGTCCGTTATCAACTTGAAAAAGTGGCACCGAGTCGGTGCCCCCGCCCGGCACCCGCTTCCGCGCCATGGCCATCTACAACGCGGTTCTATCTAGTTACGCGTTAAACCAACTAGAATTTTTTTTGCTGTGACTGCTTGTAGATGGCCATGGCGCGGACGCGGGTGCCGGGCGGGGGTGTGGAAGAATTCTAGATCCGGTCGTCAAC	0.4	13	17	77	75	2.52	1955-05-01	1955-05-01
peg_359	14	V157F	c.469G>T	TP53	chr17	7578461	7578461	SNV	Observed SNV	Missense	C	A	157	DBD	138	TTCCACACCCCCGCCCGGCACCCGCGTCCGCGCCATGGCCATCTACAAGCAGTCACAGCA	TTCCACACCCCCGCCCGGCACCCGCTTCCGCGCCATGGCCATCTACAAGCAGTCACAGCA	7578451	+	TGG	TGACTGCTTGTAGATGGCCA	ACGAACATCTACC	13	GGTACCGCGCCTTCGCCCACGGCCCGCCCC	30	CCCCGCCCGGCACCCGCTTCCGCGCCATGGCCATCTACAAGCA	AGCGTACACGTCTCACACCGTGACTGCTTGTAGATGGCCAGTTTTAGAGCTAGAAATAGCAAGTTAAAATAAGGCTAGTCCGTTATCAACTTGAAAAAGTGGCACCGAGTCGGTGCCCCCGCCCGGCACCCGCTTCCGCGCCATGGCCATCTACAAGCACGCGGTTCTATCTAGTTACGCGTTAAACCAACTAGAATTTTTTTTGCTGTGACTGCTTGTAGATGGCCATGGCGCGGACGCGGGTGCCGGGCGGGGGTGTGGAAGAATTCTAGATCCGGTCGTCAAC	0.4615384615384615	13	17	77	75	2.52	1955-05-01	1955-05-01
peg_360	14	V157F	c.469G>T	TP53	chr17	7578461	7578461	SNV	Observed SNV	Missense	C	A	157	DBD	138	TTCCACACCCCCGCCCGGCACCCGCGTCCGCGCCATGGCCATCTACAAGCAGTCACAGCA	TTCCACACCCCCGCCCGGCACCCGCTTCCGCGCCATGGCCATCTACAAGCAGTCACAGCA	7578451	+	TGG	TGACTGCTTGTAGATGGCCA	TGACGAACATCTACC	15	GGTACCGCGCCTTCGCCCACGGCCCGCCCC	30	CCCCGCCCGGCACCCGCTTCCGCGCCATGGCCATCTACAAGCAGT	AGCGTACACGTCTCACACCGTGACTGCTTGTAGATGGCCAGTTTTAGAGCTAGAAATAGCAAGTTAAAATAAGGCTAGTCCGTTATCAACTTGAAAAAGTGGCACCGAGTCGGTGCCCCCGCCCGGCACCCGCTTCCGCGCCATGGCCATCTACAAGCAGTCGCGGTTCTATCTAGTTACGCGTTAAACCAACTAGAATTTTTTTTGCTGTGACTGCTTGTAGATGGCCATGGCGCGGACGCGGGTGCCGGGCGGGGGTGTGGAAGAATTCTAGATCCGGTCGTCAAC	0.4666666666666667	13	17	77	75	2.52	1955-05-01	1955-05-01
peg_361	14	V157F	c.469G>T	TP53	chr17	7578461	7578461	SNV	Observed SNV	Missense	C	A	157	DBD	138	TGTGGGTTGATTCCACACCCCCGCCCGGCACCCGCGTCCGCGCCATGGCCATCTACAAGC	TGTGGGTTGATTCCACACCCCCGCCCGGCACCCGCTTCCGCGCCATGGCCATCTACAAGC	7578471	-	CGG	GTTGATTCCACACCCCCGCC	GGGGGTGTGG	10	ATGGCCATGGCGCGGAAGCGGGTGCCGGGC	30	ATGGCCATGGCGCGGAAGCGGGTGCCGGGCGGGGGTGTGG	AGCGTACACGTCTCACACCGGTTGATTCCACACCCCCGCCGTTTTAGAGCTAGAAATAGCAAGTTAAAATAAGGCTAGTCCGTTATCAACTTGAAAAAGTGGCACCGAGTCGGTGCATGGCCATGGCGCGGAAGCGGGTGCCGGGCGGGGGTGTGGCGCGGTTCTATCTAGTTACGCGTTAAACCAACTAGAATTTTTTTGCTTGTAGATGGCCATGGCGCGGACGCGGGTGCCGGGCGGGGGTGTGGAATCAACCCACAGAATTCTAGATCCGGTCGTCAAC	0.8	14	16	84	66	2.5	1955-05-01	1955-05-01
peg_362	14	V157F	c.469G>T	TP53	chr17	7578461	7578461	SNV	Observed SNV	Missense	C	A	157	DBD	138	GCTGTGGGTTGATTCCACACCCCCGCCCGGCACCCGCGTCCGCGCCATGGCCATCTACAA	GCTGTGGGTTGATTCCACACCCCCGCCCGGCACCCGCTTCCGCGCCATGGCCATCTACAA	7578463	+	GGG	GATGGCCATGGCGCGGACGC	CGGTACCGCGCCT	13	TCGCCCACGGCCCGCCCCCA	20	ACCCCCGCCCGGCACCCGCTTCCGCGCCATGGC	AGCGTACACGTCTCACACCGGATGGCCATGGCGCGGACGCGTTTTAGAGCTAGAAATAGCAAGTTAAAATAAGGCTAGTCCGTTATCAACTTGAAAAAGTGGCACCGAGTCGGTGCACCCCCGCCCGGCACCCGCTTCCGCGCCATGGCCGCGGTTCTATCTAGTTACGCGTTAAACCAACTAGAATTTTTTTTTGTAGATGGCCATGGCGCGGACGCGGGTGCCGGGCGGGGGTGTGGAATCAACCCACAGCGAATTCTAGATCCGGTCGTCAAC	0.7692307692307693	1	19	86	40	2.413846153846153	1955-05-01	1955-05-01
peg_363	14	V157F	c.469G>T	TP53	chr17	7578461	7578461	SNV	Observed SNV	Missense	C	A	157	DBD	138	GCTGTGGGTTGATTCCACACCCCCGCCCGGCACCCGCGTCCGCGCCATGGCCATCTACAA	GCTGTGGGTTGATTCCACACCCCCGCCCGGCACCCGCTTCCGCGCCATGGCCATCTACAA	7578463	+	GGG	GATGGCCATGGCGCGGACGC	CGGTACCGCGCCT	13	TCGCCCACGGCCCGCCCCCACACCTTAGTT	30	TTGATTCCACACCCCCGCCCGGCACCCGCTTCCGCGCCATGGC	AGCGTACACGTCTCACACCGGATGGCCATGGCGCGGACGCGTTTTAGAGCTAGAAATAGCAAGTTAAAATAAGGCTAGTCCGTTATCAACTTGAAAAAGTGGCACCGAGTCGGTGCTTGATTCCACACCCCCGCCCGGCACCCGCTTCCGCGCCATGGCCGCGGTTCTATCTAGTTACGCGTTAAACCAACTAGAATTTTTTTTTGTAGATGGCCATGGCGCGGACGCGGGTGCCGGGCGGGGGTGTGGAATCAACCCACAGCGAATTCTAGATCCGGTCGTCAAC	0.7692307692307693	1	29	86	40	2.413846153846153	1955-05-01	1955-05-01
peg_364	14	V157F	c.469G>T	TP53	chr17	7578461	7578461	SNV	Observed SNV	Missense	C	A	157	DBD	138	GCTGTGGGTTGATTCCACACCCCCGCCCGGCACCCGCGTCCGCGCCATGGCCATCTACAA	GCTGTGGGTTGATTCCACACCCCCGCCCGGCACCCGCTTCCGCGCCATGGCCATCTACAA	7578463	+	GGG	GATGGCCATGGCGCGGACGC	CGGTACCGCGCCT	13	TCGCCCACGGCCCGCCCCCACACCT	25	TCCACACCCCCGCCCGGCACCCGCTTCCGCGCCATGGC	AGCGTACACGTCTCACACCGGATGGCCATGGCGCGGACGCGTTTTAGAGCTAGAAATAGCAAGTTAAAATAAGGCTAGTCCGTTATCAACTTGAAAAAGTGGCACCGAGTCGGTGCTCCACACCCCCGCCCGGCACCCGCTTCCGCGCCATGGCCGCGGTTCTATCTAGTTACGCGTTAAACCAACTAGAATTTTTTTTTGTAGATGGCCATGGCGCGGACGCGGGTGCCGGGCGGGGGTGTGGAATCAACCCACAGCGAATTCTAGATCCGGTCGTCAAC	0.7692307692307693	1	24	86	40	2.413846153846153	1955-05-01	1955-05-01
peg_365	14	V157F	c.469G>T	TP53	chr17	7578461	7578461	SNV	Observed SNV	Missense	C	A	157	DBD	138	CTGTGGGTTGATTCCACACCCCCGCCCGGCACCCGCGTCCGCGCCATGGCCATCTACAAG	CTGTGGGTTGATTCCACACCCCCGCCCGGCACCCGCTTCCGCGCCATGGCCATCTACAAG	7578462	+	CGG	AGATGGCCATGGCGCGGACG	TACCGGTACCGCGCC	15	TTCGCCCACGGCCCG	15	GCCCGGCACCCGCTTCCGCGCCATGGCCAT	AGCGTACACGTCTCACACCGAGATGGCCATGGCGCGGACGGTTTTAGAGCTAGAAATAGCAAGTTAAAATAAGGCTAGTCCGTTATCAACTTGAAAAAGTGGCACCGAGTCGGTGCGCCCGGCACCCGCTTCCGCGCCATGGCCATCGCGGTTCTATCTAGTTACGCGTTAAACCAACTAGAATTTTTTTCTTGTAGATGGCCATGGCGCGGACGCGGGTGCCGGGCGGGGGTGTGGAATCAACCCACAGGAATTCTAGATCCGGTCGTCAAC	0.7333333333333333	2	13	95	30	2.316666666666667	1955-05-01	1955-05-01
peg_366	14	V157F	c.469G>T	TP53	chr17	7578461	7578461	SNV	Observed SNV	Missense	C	A	157	DBD	138	GTTGATTCCACACCCCCGCCCGGCACCCGCGTCCGCGCCATGGCCATCTACAAGCAGTCA	GTTGATTCCACACCCCCGCCCGGCACCCGCTTCCGCGCCATGGCCATCTACAAGCAGTCA	7578456	+	CGG	GCTTGTAGATGGCCATGGCG	CTACCGGTAC	10	CGCGCCTTCGCCCACGGCCC	20	CCCGGCACCCGCTTCCGCGCCATGGCCATC	AGCGTACACGTCTCACACCGGCTTGTAGATGGCCATGGCGGTTTTAGAGCTAGAAATAGCAAGTTAAAATAAGGCTAGTCCGTTATCAACTTGAAAAAGTGGCACCGAGTCGGTGCCCCGGCACCCGCTTCCGCGCCATGGCCATCCGCGGTTCTATCTAGTTACGCGTTAAACCAACTAGAATTTTTTTTGACTGCTTGTAGATGGCCATGGCGCGGACGCGGGTGCCGGGCGGGGGTGTGGAATCAACGAATTCTAGATCCGGTCGTCAAC	0.6	8	12	79	89	2.28	1955-05-01	1955-05-01
peg_367	14	V157F	c.469G>T	TP53	chr17	7578461	7578461	SNV	Observed SNV	Missense	C	A	157	DBD	138	GTTGATTCCACACCCCCGCCCGGCACCCGCGTCCGCGCCATGGCCATCTACAAGCAGTCA	GTTGATTCCACACCCCCGCCCGGCACCCGCTTCCGCGCCATGGCCATCTACAAGCAGTCA	7578456	+	CGG	GCTTGTAGATGGCCATGGCG	CATCTACCGGTAC	13	CGCGCCTTCGCCCACGGCCC	20	CCCGGCACCCGCTTCCGCGCCATGGCCATCTAC	AGCGTACACGTCTCACACCGGCTTGTAGATGGCCATGGCGGTTTTAGAGCTAGAAATAGCAAGTTAAAATAAGGCTAGTCCGTTATCAACTTGAAAAAGTGGCACCGAGTCGGTGCCCCGGCACCCGCTTCCGCGCCATGGCCATCTACCGCGGTTCTATCTAGTTACGCGTTAAACCAACTAGAATTTTTTTTGACTGCTTGTAGATGGCCATGGCGCGGACGCGGGTGCCGGGCGGGGGTGTGGAATCAACGAATTCTAGATCCGGTCGTCAAC	0.5384615384615384	8	12	79	89	2.28	1955-05-01	1955-05-01
peg_368	14	V157F	c.469G>T	TP53	chr17	7578461	7578461	SNV	Observed SNV	Missense	C	A	157	DBD	138	GTTGATTCCACACCCCCGCCCGGCACCCGCGTCCGCGCCATGGCCATCTACAAGCAGTCA	GTTGATTCCACACCCCCGCCCGGCACCCGCTTCCGCGCCATGGCCATCTACAAGCAGTCA	7578456	+	CGG	GCTTGTAGATGGCCATGGCG	AACATCTACCGGTAC	15	CGCGCCTTCGCCCACGGCCC	20	CCCGGCACCCGCTTCCGCGCCATGGCCATCTACAA	AGCGTACACGTCTCACACCGGCTTGTAGATGGCCATGGCGGTTTTAGAGCTAGAAATAGCAAGTTAAAATAAGGCTAGTCCGTTATCAACTTGAAAAAGTGGCACCGAGTCGGTGCCCCGGCACCCGCTTCCGCGCCATGGCCATCTACAACGCGGTTCTATCTAGTTACGCGTTAAACCAACTAGAATTTTTTTTGACTGCTTGTAGATGGCCATGGCGCGGACGCGGGTGCCGGGCGGGGGTGTGGAATCAACGAATTCTAGATCCGGTCGTCAAC	0.4666666666666667	8	12	79	89	2.28	1955-05-01	1955-05-01
peg_369	14	V157F	c.469G>T	TP53	chr17	7578461	7578461	SNV	Observed SNV	Missense	C	A	157	DBD	138	CTGTGGGTTGATTCCACACCCCCGCCCGGCACCCGCGTCCGCGCCATGGCCATCTACAAG	CTGTGGGTTGATTCCACACCCCCGCCCGGCACCCGCTTCCGCGCCATGGCCATCTACAAG	7578462	+	CGG	AGATGGCCATGGCGCGGACG	GTACCGCGCC	10	TTCGCCCACGGCCCGCCCCCACACCTTAGT	30	TGATTCCACACCCCCGCCCGGCACCCGCTTCCGCGCCATG	AGCGTACACGTCTCACACCGAGATGGCCATGGCGCGGACGGTTTTAGAGCTAGAAATAGCAAGTTAAAATAAGGCTAGTCCGTTATCAACTTGAAAAAGTGGCACCGAGTCGGTGCTGATTCCACACCCCCGCCCGGCACCCGCTTCCGCGCCATGCGCGGTTCTATCTAGTTACGCGTTAAACCAACTAGAATTTTTTTCTTGTAGATGGCCATGGCGCGGACGCGGGTGCCGGGCGGGGGTGTGGAATCAACCCACAGGAATTCTAGATCCGGTCGTCAAC	0.8	2	28	95	30	2.25	1955-05-01	1955-05-01
peg_370	14	V157F	c.469G>T	TP53	chr17	7578461	7578461	SNV	Observed SNV	Missense	C	A	157	DBD	138	TTCCACACCCCCGCCCGGCACCCGCGTCCGCGCCATGGCCATCTACAAGCAGTCACAGCA	TTCCACACCCCCGCCCGGCACCCGCTTCCGCGCCATGGCCATCTACAAGCAGTCACAGCA	7578451	+	TGG	TGACTGCTTGTAGATGGCCA	ACGAACATCTACC	13	GGTACCGCGCCTTCGCCCACGGCCC	25	CCCGGCACCCGCTTCCGCGCCATGGCCATCTACAAGCA	AGCGTACACGTCTCACACCGTGACTGCTTGTAGATGGCCAGTTTTAGAGCTAGAAATAGCAAGTTAAAATAAGGCTAGTCCGTTATCAACTTGAAAAAGTGGCACCGAGTCGGTGCCCCGGCACCCGCTTCCGCGCCATGGCCATCTACAAGCACGCGGTTCTATCTAGTTACGCGTTAAACCAACTAGAATTTTTTTTGCTGTGACTGCTTGTAGATGGCCATGGCGCGGACGCGGGTGCCGGGCGGGGGTGTGGAAGAATTCTAGATCCGGTCGTCAAC	0.4615384615384615	13	12	77	75	2.12	1955-05-01	1955-05-01
peg_371	14	V157F	c.469G>T	TP53	chr17	7578461	7578461	SNV	Observed SNV	Missense	C	A	157	DBD	138	TTCCACACCCCCGCCCGGCACCCGCGTCCGCGCCATGGCCATCTACAAGCAGTCACAGCA	TTCCACACCCCCGCCCGGCACCCGCTTCCGCGCCATGGCCATCTACAAGCAGTCACAGCA	7578451	+	TGG	TGACTGCTTGTAGATGGCCA	TGACGAACATCTACC	15	GGTACCGCGCCTTCGCCCACGGCCC	25	CCCGGCACCCGCTTCCGCGCCATGGCCATCTACAAGCAGT	AGCGTACACGTCTCACACCGTGACTGCTTGTAGATGGCCAGTTTTAGAGCTAGAAATAGCAAGTTAAAATAAGGCTAGTCCGTTATCAACTTGAAAAAGTGGCACCGAGTCGGTGCCCCGGCACCCGCTTCCGCGCCATGGCCATCTACAAGCAGTCGCGGTTCTATCTAGTTACGCGTTAAACCAACTAGAATTTTTTTTGCTGTGACTGCTTGTAGATGGCCATGGCGCGGACGCGGGTGCCGGGCGGGGGTGTGGAAGAATTCTAGATCCGGTCGTCAAC	0.4666666666666667	13	12	77	75	2.12	1955-05-01	1955-05-01
peg_372	14	V157F	c.469G>T	TP53	chr17	7578461	7578461	SNV	Observed SNV	Missense	C	A	157	DBD	138	TTCCACACCCCCGCCCGGCACCCGCGTCCGCGCCATGGCCATCTACAAGCAGTCACAGCA	TTCCACACCCCCGCCCGGCACCCGCTTCCGCGCCATGGCCATCTACAAGCAGTCACAGCA	7578451	+	TGG	TGACTGCTTGTAGATGGCCA	AACATCTACC	10	GGTACCGCGCCTTCGCCCACGGCCC	25	CCCGGCACCCGCTTCCGCGCCATGGCCATCTACAA	AGCGTACACGTCTCACACCGTGACTGCTTGTAGATGGCCAGTTTTAGAGCTAGAAATAGCAAGTTAAAATAAGGCTAGTCCGTTATCAACTTGAAAAAGTGGCACCGAGTCGGTGCCCCGGCACCCGCTTCCGCGCCATGGCCATCTACAACGCGGTTCTATCTAGTTACGCGTTAAACCAACTAGAATTTTTTTTGCTGTGACTGCTTGTAGATGGCCATGGCGCGGACGCGGGTGCCGGGCGGGGGTGTGGAAGAATTCTAGATCCGGTCGTCAAC	0.4	13	12	77	75	2.12	1955-05-01	1955-05-01
peg_373	15	S241F	c.722C>T	TP53	chr17	7577559	7577559	SNV	Observed SNV	Missense	G	A	241	DBD	128	CACCATCCACTACAACTACATGTGTAACAGTTCCTGCATGGGCGGCATGAACCGGAGGCC	CACCATCCACTACAACTACATGTGTAACAGTTTCTGCATGGGCGGCATGAACCGGAGGCC	7577556	+	AGG	CCGGTTCATGCCGCCCATGC	AAGTACGGCGGGT	13	ACGTCTTTGACAATGTGTACATCAA	25	AACTACATGTGTAACAGTTTCTGCATGGGCGGCATGAA	AGCGTACACGTCTCACACCGCCGGTTCATGCCGCCCATGCGTTTTAGAGCTAGAAATAGCAAGTTAAAATAAGGCTAGTCCGTTATCAACTTGAAAAAGTGGCACCGAGTCGGTGCAACTACATGTGTAACAGTTTCTGCATGGGCGGCATGAACGCGGTTCTATCTAGTTACGCGTTAAACCAACTAGAATTTTTTTGGCCTCCGGTTCATGCCGCCCATGCAGGAACTGTTACACATGTAGTTGTAGTGGATGGTGGAATTCTAGATCCGGTCGTCAAC	0.6153846153846154	6	19	79	75	3.463076923076923	1955-05-01	1955-05-01
peg_374	15	S241F	c.722C>T	TP53	chr17	7577559	7577559	SNV	Observed SNV	Missense	G	A	241	DBD	128	CACCATCCACTACAACTACATGTGTAACAGTTCCTGCATGGGCGGCATGAACCGGAGGCC	CACCATCCACTACAACTACATGTGTAACAGTTTCTGCATGGGCGGCATGAACCGGAGGCC	7577556	+	AGG	CCGGTTCATGCCGCCCATGC	AAGTACGGCGGGT	13	ACGTCTTTGACAATGTGTACATCAACATCA	30	ACTACAACTACATGTGTAACAGTTTCTGCATGGGCGGCATGAA	AGCGTACACGTCTCACACCGCCGGTTCATGCCGCCCATGCGTTTTAGAGCTAGAAATAGCAAGTTAAAATAAGGCTAGTCCGTTATCAACTTGAAAAAGTGGCACCGAGTCGGTGCACTACAACTACATGTGTAACAGTTTCTGCATGGGCGGCATGAACGCGGTTCTATCTAGTTACGCGTTAAACCAACTAGAATTTTTTTGGCCTCCGGTTCATGCCGCCCATGCAGGAACTGTTACACATGTAGTTGTAGTGGATGGTGGAATTCTAGATCCGGTCGTCAAC	0.6153846153846154	6	24	79	75	3.463076923076923	1955-05-01	1955-05-01
peg_375	15	S241F	c.722C>T	TP53	chr17	7577559	7577559	SNV	Observed SNV	Missense	G	A	241	DBD	128	CACCATCCACTACAACTACATGTGTAACAGTTCCTGCATGGGCGGCATGAACCGGAGGCC	CACCATCCACTACAACTACATGTGTAACAGTTTCTGCATGGGCGGCATGAACCGGAGGCC	7577556	+	AGG	CCGGTTCATGCCGCCCATGC	CCAAGTACGGCGGGT	15	ACGTCTTTGACAATGTGTACATCAACATCA	30	ACTACAACTACATGTGTAACAGTTTCTGCATGGGCGGCATGAACC	AGCGTACACGTCTCACACCGCCGGTTCATGCCGCCCATGCGTTTTAGAGCTAGAAATAGCAAGTTAAAATAAGGCTAGTCCGTTATCAACTTGAAAAAGTGGCACCGAGTCGGTGCACTACAACTACATGTGTAACAGTTTCTGCATGGGCGGCATGAACCCGCGGTTCTATCTAGTTACGCGTTAAACCAACTAGAATTTTTTTGGCCTCCGGTTCATGCCGCCCATGCAGGAACTGTTACACATGTAGTTGTAGTGGATGGTGGAATTCTAGATCCGGTCGTCAAC	0.6666666666666666	6	24	79	75	3.206666666666667	1955-05-01	1955-05-01
peg_376	15	S241F	c.722C>T	TP53	chr17	7577559	7577559	SNV	Observed SNV	Missense	G	A	241	DBD	128	CACCATCCACTACAACTACATGTGTAACAGTTCCTGCATGGGCGGCATGAACCGGAGGCC	CACCATCCACTACAACTACATGTGTAACAGTTTCTGCATGGGCGGCATGAACCGGAGGCC	7577556	+	AGG	CCGGTTCATGCCGCCCATGC	CCAAGTACGGCGGGT	15	ACGTCTTTGACAATGTGTACATCAA	25	AACTACATGTGTAACAGTTTCTGCATGGGCGGCATGAACC	AGCGTACACGTCTCACACCGCCGGTTCATGCCGCCCATGCGTTTTAGAGCTAGAAATAGCAAGTTAAAATAAGGCTAGTCCGTTATCAACTTGAAAAAGTGGCACCGAGTCGGTGCAACTACATGTGTAACAGTTTCTGCATGGGCGGCATGAACCCGCGGTTCTATCTAGTTACGCGTTAAACCAACTAGAATTTTTTTGGCCTCCGGTTCATGCCGCCCATGCAGGAACTGTTACACATGTAGTTGTAGTGGATGGTGGAATTCTAGATCCGGTCGTCAAC	0.6666666666666666	6	19	79	75	3.206666666666667	1955-05-01	1955-05-01
peg_377	15	S241F	c.722C>T	TP53	chr17	7577559	7577559	SNV	Observed SNV	Missense	G	A	241	DBD	128	CACCATCCACTACAACTACATGTGTAACAGTTCCTGCATGGGCGGCATGAACCGGAGGCC	CACCATCCACTACAACTACATGTGTAACAGTTTCTGCATGGGCGGCATGAACCGGAGGCC	7577556	+	AGG	CCGGTTCATGCCGCCCATGC	TACGGCGGGT	10	ACGTCTTTGACAATGTGTACATCAACATCA	30	ACTACAACTACATGTGTAACAGTTTCTGCATGGGCGGCAT	AGCGTACACGTCTCACACCGCCGGTTCATGCCGCCCATGCGTTTTAGAGCTAGAAATAGCAAGTTAAAATAAGGCTAGTCCGTTATCAACTTGAAAAAGTGGCACCGAGTCGGTGCACTACAACTACATGTGTAACAGTTTCTGCATGGGCGGCATCGCGGTTCTATCTAGTTACGCGTTAAACCAACTAGAATTTTTTTGGCCTCCGGTTCATGCCGCCCATGCAGGAACTGTTACACATGTAGTTGTAGTGGATGGTGGAATTCTAGATCCGGTCGTCAAC	0.7	6	24	79	75	3.04	1955-05-01	1955-05-01
peg_378	15	S241F	c.722C>T	TP53	chr17	7577559	7577559	SNV	Observed SNV	Missense	G	A	241	DBD	128	CACCATCCACTACAACTACATGTGTAACAGTTCCTGCATGGGCGGCATGAACCGGAGGCC	CACCATCCACTACAACTACATGTGTAACAGTTTCTGCATGGGCGGCATGAACCGGAGGCC	7577556	+	AGG	CCGGTTCATGCCGCCCATGC	TACGGCGGGT	10	ACGTCTTTGACAATGTGTACATCAA	25	AACTACATGTGTAACAGTTTCTGCATGGGCGGCAT	AGCGTACACGTCTCACACCGCCGGTTCATGCCGCCCATGCGTTTTAGAGCTAGAAATAGCAAGTTAAAATAAGGCTAGTCCGTTATCAACTTGAAAAAGTGGCACCGAGTCGGTGCAACTACATGTGTAACAGTTTCTGCATGGGCGGCATCGCGGTTCTATCTAGTTACGCGTTAAACCAACTAGAATTTTTTTGGCCTCCGGTTCATGCCGCCCATGCAGGAACTGTTACACATGTAGTTGTAGTGGATGGTGGAATTCTAGATCCGGTCGTCAAC	0.7	6	19	79	75	3.04	1955-05-01	1955-05-01
peg_379	15	S241F	c.722C>T	TP53	chr17	7577559	7577559	SNV	Observed SNV	Missense	G	A	241	DBD	128	CACCATCCACTACAACTACATGTGTAACAGTTCCTGCATGGGCGGCATGAACCGGAGGCC	CACCATCCACTACAACTACATGTGTAACAGTTTCTGCATGGGCGGCATGAACCGGAGGCC	7577556	+	AGG	CCGGTTCATGCCGCCCATGC	AAGTACGGCGGGT	13	ACGTCTTTGACAATG	15	GTAACAGTTTCTGCATGGGCGGCATGAA	AGCGTACACGTCTCACACCGCCGGTTCATGCCGCCCATGCGTTTTAGAGCTAGAAATAGCAAGTTAAAATAAGGCTAGTCCGTTATCAACTTGAAAAAGTGGCACCGAGTCGGTGCGTAACAGTTTCTGCATGGGCGGCATGAACGCGGTTCTATCTAGTTACGCGTTAAACCAACTAGAATTTTTTTGGCCTCCGGTTCATGCCGCCCATGCAGGAACTGTTACACATGTAGTTGTAGTGGATGGTGGAATTCTAGATCCGGTCGTCAAC	0.6153846153846154	6	9	79	75	2.663076923076923	1955-05-01	1955-05-01
peg_380	15	S241F	c.722C>T	TP53	chr17	7577559	7577559	SNV	Observed SNV	Missense	G	A	241	DBD	128	CACCATCCACTACAACTACATGTGTAACAGTTCCTGCATGGGCGGCATGAACCGGAGGCC	CACCATCCACTACAACTACATGTGTAACAGTTTCTGCATGGGCGGCATGAACCGGAGGCC	7577556	+	AGG	CCGGTTCATGCCGCCCATGC	CCAAGTACGGCGGGT	15	ACGTCTTTGACAATG	15	GTAACAGTTTCTGCATGGGCGGCATGAACC	AGCGTACACGTCTCACACCGCCGGTTCATGCCGCCCATGCGTTTTAGAGCTAGAAATAGCAAGTTAAAATAAGGCTAGTCCGTTATCAACTTGAAAAAGTGGCACCGAGTCGGTGCGTAACAGTTTCTGCATGGGCGGCATGAACCCGCGGTTCTATCTAGTTACGCGTTAAACCAACTAGAATTTTTTTGGCCTCCGGTTCATGCCGCCCATGCAGGAACTGTTACACATGTAGTTGTAGTGGATGGTGGAATTCTAGATCCGGTCGTCAAC	0.6666666666666666	6	9	79	75	2.406666666666667	1955-05-01	1955-05-01
peg_381	15	S241F	c.722C>T	TP53	chr17	7577559	7577559	SNV	Observed SNV	Missense	G	A	241	DBD	128	CACCATCCACTACAACTACATGTGTAACAGTTCCTGCATGGGCGGCATGAACCGGAGGCC	CACCATCCACTACAACTACATGTGTAACAGTTTCTGCATGGGCGGCATGAACCGGAGGCC	7577556	+	AGG	CCGGTTCATGCCGCCCATGC	AAGTACGGCGGGT	13	ACGTCTTTGACAATGTGTAC	20	CATGTGTAACAGTTTCTGCATGGGCGGCATGAA	AGCGTACACGTCTCACACCGCCGGTTCATGCCGCCCATGCGTTTTAGAGCTAGAAATAGCAAGTTAAAATAAGGCTAGTCCGTTATCAACTTGAAAAAGTGGCACCGAGTCGGTGCCATGTGTAACAGTTTCTGCATGGGCGGCATGAACGCGGTTCTATCTAGTTACGCGTTAAACCAACTAGAATTTTTTTGGCCTCCGGTTCATGCCGCCCATGCAGGAACTGTTACACATGTAGTTGTAGTGGATGGTGGAATTCTAGATCCGGTCGTCAAC	0.6153846153846154	6	14	79	75	2.3297435897435896	1955-05-01	1955-05-01
peg_382	15	S241F	c.722C>T	TP53	chr17	7577559	7577559	SNV	Observed SNV	Missense	G	A	241	DBD	128	CACCATCCACTACAACTACATGTGTAACAGTTCCTGCATGGGCGGCATGAACCGGAGGCC	CACCATCCACTACAACTACATGTGTAACAGTTTCTGCATGGGCGGCATGAACCGGAGGCC	7577556	+	AGG	CCGGTTCATGCCGCCCATGC	TACGGCGGGT	10	ACGTCTTTGACAATG	15	GTAACAGTTTCTGCATGGGCGGCAT	AGCGTACACGTCTCACACCGCCGGTTCATGCCGCCCATGCGTTTTAGAGCTAGAAATAGCAAGTTAAAATAAGGCTAGTCCGTTATCAACTTGAAAAAGTGGCACCGAGTCGGTGCGTAACAGTTTCTGCATGGGCGGCATCGCGGTTCTATCTAGTTACGCGTTAAACCAACTAGAATTTTTTTGGCCTCCGGTTCATGCCGCCCATGCAGGAACTGTTACACATGTAGTTGTAGTGGATGGTGGAATTCTAGATCCGGTCGTCAAC	0.7	6	9	79	75	2.24	1955-05-01	1955-05-01
peg_383	15	S241F	c.722C>T	TP53	chr17	7577559	7577559	SNV	Observed SNV	Missense	G	A	241	DBD	128	CACCATCCACTACAACTACATGTGTAACAGTTCCTGCATGGGCGGCATGAACCGGAGGCC	CACCATCCACTACAACTACATGTGTAACAGTTTCTGCATGGGCGGCATGAACCGGAGGCC	7577556	+	AGG	CCGGTTCATGCCGCCCATGC	CCAAGTACGGCGGGT	15	ACGTCTTTGACAATGTGTAC	20	CATGTGTAACAGTTTCTGCATGGGCGGCATGAACC	AGCGTACACGTCTCACACCGCCGGTTCATGCCGCCCATGCGTTTTAGAGCTAGAAATAGCAAGTTAAAATAAGGCTAGTCCGTTATCAACTTGAAAAAGTGGCACCGAGTCGGTGCCATGTGTAACAGTTTCTGCATGGGCGGCATGAACCCGCGGTTCTATCTAGTTACGCGTTAAACCAACTAGAATTTTTTTGGCCTCCGGTTCATGCCGCCCATGCAGGAACTGTTACACATGTAGTTGTAGTGGATGGTGGAATTCTAGATCCGGTCGTCAAC	0.6666666666666666	6	14	79	75	2.0733333333333333	1955-05-01	1955-05-01
peg_384	15	S241F	c.722C>T	TP53	chr17	7577559	7577559	SNV	Observed SNV	Missense	G	A	241	DBD	128	CACCATCCACTACAACTACATGTGTAACAGTTCCTGCATGGGCGGCATGAACCGGAGGCC	CACCATCCACTACAACTACATGTGTAACAGTTTCTGCATGGGCGGCATGAACCGGAGGCC	7577556	+	AGG	CCGGTTCATGCCGCCCATGC	AAGTACGGCGGGT	13	ACGTCTTTGA	10	AGTTTCTGCATGGGCGGCATGAA	AGCGTACACGTCTCACACCGCCGGTTCATGCCGCCCATGCGTTTTAGAGCTAGAAATAGCAAGTTAAAATAAGGCTAGTCCGTTATCAACTTGAAAAAGTGGCACCGAGTCGGTGCAGTTTCTGCATGGGCGGCATGAACGCGGTTCTATCTAGTTACGCGTTAAACCAACTAGAATTTTTTTGGCCTCCGGTTCATGCCGCCCATGCAGGAACTGTTACACATGTAGTTGTAGTGGATGGTGGAATTCTAGATCCGGTCGTCAAC	0.6153846153846154	6	4	79	75	1.996410256410256	1955-05-01	1955-05-01
peg_385	15	S241F	c.722C>T	TP53	chr17	7577559	7577559	SNV	Observed SNV	Missense	G	A	241	DBD	128	CACCATCCACTACAACTACATGTGTAACAGTTCCTGCATGGGCGGCATGAACCGGAGGCC	CACCATCCACTACAACTACATGTGTAACAGTTTCTGCATGGGCGGCATGAACCGGAGGCC	7577556	+	AGG	CCGGTTCATGCCGCCCATGC	TACGGCGGGT	10	ACGTCTTTGACAATGTGTAC	20	CATGTGTAACAGTTTCTGCATGGGCGGCAT	AGCGTACACGTCTCACACCGCCGGTTCATGCCGCCCATGCGTTTTAGAGCTAGAAATAGCAAGTTAAAATAAGGCTAGTCCGTTATCAACTTGAAAAAGTGGCACCGAGTCGGTGCCATGTGTAACAGTTTCTGCATGGGCGGCATCGCGGTTCTATCTAGTTACGCGTTAAACCAACTAGAATTTTTTTGGCCTCCGGTTCATGCCGCCCATGCAGGAACTGTTACACATGTAGTTGTAGTGGATGGTGGAATTCTAGATCCGGTCGTCAAC	0.7	6	14	79	75	1.9066666666666667	1955-05-01	1955-05-01
peg_386	15	S241F	c.722C>T	TP53	chr17	7577559	7577559	SNV	Observed SNV	Missense	G	A	241	DBD	128	CACCATCCACTACAACTACATGTGTAACAGTTCCTGCATGGGCGGCATGAACCGGAGGCC	CACCATCCACTACAACTACATGTGTAACAGTTTCTGCATGGGCGGCATGAACCGGAGGCC	7577556	+	AGG	CCGGTTCATGCCGCCCATGC	CCAAGTACGGCGGGT	15	ACGTCTTTGA	10	AGTTTCTGCATGGGCGGCATGAACC	AGCGTACACGTCTCACACCGCCGGTTCATGCCGCCCATGCGTTTTAGAGCTAGAAATAGCAAGTTAAAATAAGGCTAGTCCGTTATCAACTTGAAAAAGTGGCACCGAGTCGGTGCAGTTTCTGCATGGGCGGCATGAACCCGCGGTTCTATCTAGTTACGCGTTAAACCAACTAGAATTTTTTTGGCCTCCGGTTCATGCCGCCCATGCAGGAACTGTTACACATGTAGTTGTAGTGGATGGTGGAATTCTAGATCCGGTCGTCAAC	0.6666666666666666	6	4	79	75	1.74	1955-05-01	1955-05-01
peg_387	15	S241F	c.722C>T	TP53	chr17	7577559	7577559	SNV	Observed SNV	Missense	G	A	241	DBD	128	CACCATCCACTACAACTACATGTGTAACAGTTCCTGCATGGGCGGCATGAACCGGAGGCC	CACCATCCACTACAACTACATGTGTAACAGTTTCTGCATGGGCGGCATGAACCGGAGGCC	7577556	+	AGG	CCGGTTCATGCCGCCCATGC	TACGGCGGGT	10	ACGTCTTTGA	10	AGTTTCTGCATGGGCGGCAT	AGCGTACACGTCTCACACCGCCGGTTCATGCCGCCCATGCGTTTTAGAGCTAGAAATAGCAAGTTAAAATAAGGCTAGTCCGTTATCAACTTGAAAAAGTGGCACCGAGTCGGTGCAGTTTCTGCATGGGCGGCATCGCGGTTCTATCTAGTTACGCGTTAAACCAACTAGAATTTTTTTGGCCTCCGGTTCATGCCGCCCATGCAGGAACTGTTACACATGTAGTTGTAGTGGATGGTGGAATTCTAGATCCGGTCGTCAAC	0.7	6	4	79	75	1.5733333333333333	1955-05-01	1955-05-01
peg_388	15	S241F	c.722C>T	TP53	chr17	7577559	7577559	SNV	Observed SNV	Missense	G	A	241	DBD	128	ATGTGTAACAGTTCCTGCATGGGCGGCATGAACCGGAGGCCCATCCTCACCATCATCACA	ATGTGTAACAGTTTCTGCATGGGCGGCATGAACCGGAGGCCCATCCTCACCATCATCACA	7577537	+	CGG	TGATGGTGAGGATGGGCCTC	TACCACTCCTACCCG	15	GAGGCCAAGTACGGCGGGTACGTCT	25	TCTGCATGGGCGGCATGAACCGGAGGCCCATCCTCACCAT	AGCGTACACGTCTCACACCGTGATGGTGAGGATGGGCCTCGTTTTAGAGCTAGAAATAGCAAGTTAAAATAAGGCTAGTCCGTTATCAACTTGAAAAAGTGGCACCGAGTCGGTGCTCTGCATGGGCGGCATGAACCGGAGGCCCATCCTCACCATCGCGGTTCTATCTAGTTACGCGTTAAACCAACTAGAATTTTTTTTGTGATGATGGTGAGGATGGGCCTCCGGTTCATGCCGCCCATGCAGGAACTGTTACACATGAATTCTAGATCCGGTCGTCAAC	0.6	25	0	55	63	1.1800000000000002	1955-05-01	1955-05-01
peg_389	15	S241F	c.722C>T	TP53	chr17	7577559	7577559	SNV	Observed SNV	Missense	G	A	241	DBD	128	ATGTGTAACAGTTCCTGCATGGGCGGCATGAACCGGAGGCCCATCCTCACCATCATCACA	ATGTGTAACAGTTTCTGCATGGGCGGCATGAACCGGAGGCCCATCCTCACCATCATCACA	7577537	+	CGG	TGATGGTGAGGATGGGCCTC	TACCACTCCTACCCG	15	GAGGCCAAGTACGGCGGGTACGTCTTTGAC	30	CAGTTTCTGCATGGGCGGCATGAACCGGAGGCCCATCCTCACCAT	AGCGTACACGTCTCACACCGTGATGGTGAGGATGGGCCTCGTTTTAGAGCTAGAAATAGCAAGTTAAAATAAGGCTAGTCCGTTATCAACTTGAAAAAGTGGCACCGAGTCGGTGCCAGTTTCTGCATGGGCGGCATGAACCGGAGGCCCATCCTCACCATCGCGGTTCTATCTAGTTACGCGTTAAACCAACTAGAATTTTTTTTGTGATGATGGTGAGGATGGGCCTCCGGTTCATGCCGCCCATGCAGGAACTGTTACACATGAATTCTAGATCCGGTCGTCAAC	0.6	25	5	55	63	0.8466666666666667	1955-05-01	1955-05-01
peg_390	15	S241F	c.722C>T	TP53	chr17	7577559	7577559	SNV	Observed SNV	Missense	G	A	241	DBD	128	ATGTGTAACAGTTCCTGCATGGGCGGCATGAACCGGAGGCCCATCCTCACCATCATCACA	ATGTGTAACAGTTTCTGCATGGGCGGCATGAACCGGAGGCCCATCCTCACCATCATCACA	7577537	+	CGG	TGATGGTGAGGATGGGCCTC	CCACTCCTACCCG	13	GAGGCCAAGTACGGCGGGTACGTCT	25	TCTGCATGGGCGGCATGAACCGGAGGCCCATCCTCACC	AGCGTACACGTCTCACACCGTGATGGTGAGGATGGGCCTCGTTTTAGAGCTAGAAATAGCAAGTTAAAATAAGGCTAGTCCGTTATCAACTTGAAAAAGTGGCACCGAGTCGGTGCTCTGCATGGGCGGCATGAACCGGAGGCCCATCCTCACCCGCGGTTCTATCTAGTTACGCGTTAAACCAACTAGAATTTTTTTTGTGATGATGGTGAGGATGGGCCTCCGGTTCATGCCGCCCATGCAGGAACTGTTACACATGAATTCTAGATCCGGTCGTCAAC	0.6923076923076923	25	0	55	63	0.7184615384615386	1955-05-01	1955-05-01
peg_391	15	S241F	c.722C>T	TP53	chr17	7577559	7577559	SNV	Observed SNV	Missense	G	A	241	DBD	128	ATGTGTAACAGTTCCTGCATGGGCGGCATGAACCGGAGGCCCATCCTCACCATCATCACA	ATGTGTAACAGTTTCTGCATGGGCGGCATGAACCGGAGGCCCATCCTCACCATCATCACA	7577537	+	CGG	TGATGGTGAGGATGGGCCTC	CTCCTACCCG	10	GAGGCCAAGTACGGCGGGTACGTCT	25	TCTGCATGGGCGGCATGAACCGGAGGCCCATCCTC	AGCGTACACGTCTCACACCGTGATGGTGAGGATGGGCCTCGTTTTAGAGCTAGAAATAGCAAGTTAAAATAAGGCTAGTCCGTTATCAACTTGAAAAAGTGGCACCGAGTCGGTGCTCTGCATGGGCGGCATGAACCGGAGGCCCATCCTCCGCGGTTCTATCTAGTTACGCGTTAAACCAACTAGAATTTTTTTTGTGATGATGGTGAGGATGGGCCTCCGGTTCATGCCGCCCATGCAGGAACTGTTACACATGAATTCTAGATCCGGTCGTCAAC	0.7	25	0	55	63	0.6800000000000003	1955-05-01	1955-05-01
peg_392	15	S241F	c.722C>T	TP53	chr17	7577559	7577559	SNV	Observed SNV	Missense	G	A	241	DBD	128	ATGTGTAACAGTTCCTGCATGGGCGGCATGAACCGGAGGCCCATCCTCACCATCATCACA	ATGTGTAACAGTTTCTGCATGGGCGGCATGAACCGGAGGCCCATCCTCACCATCATCACA	7577537	+	CGG	TGATGGTGAGGATGGGCCTC	CCACTCCTACCCG	13	GAGGCCAAGTACGGCGGGTACGTCTTTGAC	30	CAGTTTCTGCATGGGCGGCATGAACCGGAGGCCCATCCTCACC	AGCGTACACGTCTCACACCGTGATGGTGAGGATGGGCCTCGTTTTAGAGCTAGAAATAGCAAGTTAAAATAAGGCTAGTCCGTTATCAACTTGAAAAAGTGGCACCGAGTCGGTGCCAGTTTCTGCATGGGCGGCATGAACCGGAGGCCCATCCTCACCCGCGGTTCTATCTAGTTACGCGTTAAACCAACTAGAATTTTTTTTGTGATGATGGTGAGGATGGGCCTCCGGTTCATGCCGCCCATGCAGGAACTGTTACACATGAATTCTAGATCCGGTCGTCAAC	0.6923076923076923	25	5	55	63	0.385128	1955-05-01	1955-05-01
peg_393	15	S241F	c.722C>T	TP53	chr17	7577559	7577559	SNV	Observed SNV	Missense	G	A	241	DBD	128	ATGTGTAACAGTTCCTGCATGGGCGGCATGAACCGGAGGCCCATCCTCACCATCATCACA	ATGTGTAACAGTTTCTGCATGGGCGGCATGAACCGGAGGCCCATCCTCACCATCATCACA	7577537	+	CGG	TGATGGTGAGGATGGGCCTC	CTCCTACCCG	10	GAGGCCAAGTACGGCGGGTACGTCTTTGAC	30	CAGTTTCTGCATGGGCGGCATGAACCGGAGGCCCATCCTC	AGCGTACACGTCTCACACCGTGATGGTGAGGATGGGCCTCGTTTTAGAGCTAGAAATAGCAAGTTAAAATAAGGCTAGTCCGTTATCAACTTGAAAAAGTGGCACCGAGTCGGTGCCAGTTTCTGCATGGGCGGCATGAACCGGAGGCCCATCCTCCGCGGTTCTATCTAGTTACGCGTTAAACCAACTAGAATTTTTTTTGTGATGATGGTGAGGATGGGCCTCCGGTTCATGCCGCCCATGCAGGAACTGTTACACATGAATTCTAGATCCGGTCGTCAAC	0.7	25	5	55	63	0.3466666666666667	1955-05-01	1955-05-01
peg_394	16	Y163C	c.488A>G	TP53	chr17	7578442	7578442	SNV	Observed SNV	Missense	T	C	163	DBD	122	CCGCCCGGCACCCGCGTCCGCGCCATGGCCATCTACAAGCAGTCACAGCACATGACGGAG	CCGCCCGGCACCCGCGTCCGCGCCATGGCCATCTGCAAGCAGTCACAGCACATGACGGAG	7578451	-	TGG	CGGCACCCGCGTCCGCGCCA	CGCGGACGCGGGT	13	TGTGCTGTGACTGCTTGCAGATGGCCATGG	30	TGTGCTGTGACTGCTTGCAGATGGCCATGGCGCGGACGCGGGT	AGCGTACACGTCTCACACCGCGGCACCCGCGTCCGCGCCAGTTTTAGAGCTAGAAATAGCAAGTTAAAATAAGGCTAGTCCGTTATCAACTTGAAAAAGTGGCACCGAGTCGGTGCTGTGCTGTGACTGCTTGCAGATGGCCATGGCGCGGACGCGGGTCGCGGTTCTATCTAGTTACGCGTTAAACCAACTAGAATTTTTTTCTCCGTCATGTGCTGTGACTGCTTGTAGATGGCCATGGCGCGGACGCGGGTGCCGGGCGGGAATTCTAGATCCGGTCGTCAAC	0.8461538461538461	13	17	87	23	1.8692307692307693	1955-05-01	1955-05-01
peg_395	16	Y163C	c.488A>G	TP53	chr17	7578442	7578442	SNV	Observed SNV	Missense	T	C	163	DBD	122	CCGCCCGGCACCCGCGTCCGCGCCATGGCCATCTACAAGCAGTCACAGCACATGACGGAG	CCGCCCGGCACCCGCGTCCGCGCCATGGCCATCTGCAAGCAGTCACAGCACATGACGGAG	7578451	-	TGG	CGGCACCCGCGTCCGCGCCA	CGCGGACGCGGGTGC	15	TGTGCTGTGACTGCTTGCAGATGGCCATGG	30	TGTGCTGTGACTGCTTGCAGATGGCCATGGCGCGGACGCGGGTGC	AGCGTACACGTCTCACACCGCGGCACCCGCGTCCGCGCCAGTTTTAGAGCTAGAAATAGCAAGTTAAAATAAGGCTAGTCCGTTATCAACTTGAAAAAGTGGCACCGAGTCGGTGCTGTGCTGTGACTGCTTGCAGATGGCCATGGCGCGGACGCGGGTGCCGCGGTTCTATCTAGTTACGCGTTAAACCAACTAGAATTTTTTTCTCCGTCATGTGCTGTGACTGCTTGTAGATGGCCATGGCGCGGACGCGGGTGCCGGGCGGGAATTCTAGATCCGGTCGTCAAC	0.8666666666666667	13	17	87	23	1.7666666666666666	1955-05-01	1955-05-01
peg_396	16	Y163C	c.488A>G	TP53	chr17	7578442	7578442	SNV	Observed SNV	Missense	T	C	163	DBD	122	CCGCCCGGCACCCGCGTCCGCGCCATGGCCATCTACAAGCAGTCACAGCACATGACGGAG	CCGCCCGGCACCCGCGTCCGCGCCATGGCCATCTGCAAGCAGTCACAGCACATGACGGAG	7578451	-	TGG	CGGCACCCGCGTCCGCGCCA	CGCGGACGCGGGT	13	TGTGACTGCTTGCAGATGGCCATGG	25	TGTGACTGCTTGCAGATGGCCATGGCGCGGACGCGGGT	AGCGTACACGTCTCACACCGCGGCACCCGCGTCCGCGCCAGTTTTAGAGCTAGAAATAGCAAGTTAAAATAAGGCTAGTCCGTTATCAACTTGAAAAAGTGGCACCGAGTCGGTGCTGTGACTGCTTGCAGATGGCCATGGCGCGGACGCGGGTCGCGGTTCTATCTAGTTACGCGTTAAACCAACTAGAATTTTTTTCTCCGTCATGTGCTGTGACTGCTTGTAGATGGCCATGGCGCGGACGCGGGTGCCGGGCGGGAATTCTAGATCCGGTCGTCAAC	0.8461538461538461	13	12	87	23	1.6025641025641026	1955-05-01	1955-05-01
peg_397	16	Y163C	c.488A>G	TP53	chr17	7578442	7578442	SNV	Observed SNV	Missense	T	C	163	DBD	122	CCGCCCGGCACCCGCGTCCGCGCCATGGCCATCTACAAGCAGTCACAGCACATGACGGAG	CCGCCCGGCACCCGCGTCCGCGCCATGGCCATCTGCAAGCAGTCACAGCACATGACGGAG	7578451	-	TGG	CGGCACCCGCGTCCGCGCCA	CGCGGACGCG	10	TGTGCTGTGACTGCTTGCAGATGGCCATGG	30	TGTGCTGTGACTGCTTGCAGATGGCCATGGCGCGGACGCG	AGCGTACACGTCTCACACCGCGGCACCCGCGTCCGCGCCAGTTTTAGAGCTAGAAATAGCAAGTTAAAATAAGGCTAGTCCGTTATCAACTTGAAAAAGTGGCACCGAGTCGGTGCTGTGCTGTGACTGCTTGCAGATGGCCATGGCGCGGACGCGCGCGGTTCTATCTAGTTACGCGTTAAACCAACTAGAATTTTTTTCTCCGTCATGTGCTGTGACTGCTTGTAGATGGCCATGGCGCGGACGCGGGTGCCGGGCGGGAATTCTAGATCCGGTCGTCAAC	0.9	13	17	87	23	1.6	1955-05-01	1955-05-01
peg_398	16	Y163C	c.488A>G	TP53	chr17	7578442	7578442	SNV	Observed SNV	Missense	T	C	163	DBD	122	CCGCCCGGCACCCGCGTCCGCGCCATGGCCATCTACAAGCAGTCACAGCACATGACGGAG	CCGCCCGGCACCCGCGTCCGCGCCATGGCCATCTGCAAGCAGTCACAGCACATGACGGAG	7578451	-	TGG	CGGCACCCGCGTCCGCGCCA	CGCGGACGCGGGTGC	15	TGTGACTGCTTGCAGATGGCCATGG	25	TGTGACTGCTTGCAGATGGCCATGGCGCGGACGCGGGTGC	AGCGTACACGTCTCACACCGCGGCACCCGCGTCCGCGCCAGTTTTAGAGCTAGAAATAGCAAGTTAAAATAAGGCTAGTCCGTTATCAACTTGAAAAAGTGGCACCGAGTCGGTGCTGTGACTGCTTGCAGATGGCCATGGCGCGGACGCGGGTGCCGCGGTTCTATCTAGTTACGCGTTAAACCAACTAGAATTTTTTTCTCCGTCATGTGCTGTGACTGCTTGTAGATGGCCATGGCGCGGACGCGGGTGCCGGGCGGGAATTCTAGATCCGGTCGTCAAC	0.8666666666666667	13	12	87	23	1.5	1955-05-01	1955-05-01
peg_399	16	Y163C	c.488A>G	TP53	chr17	7578442	7578442	SNV	Observed SNV	Missense	T	C	163	DBD	122	CCGCCCGGCACCCGCGTCCGCGCCATGGCCATCTACAAGCAGTCACAGCACATGACGGAG	CCGCCCGGCACCCGCGTCCGCGCCATGGCCATCTGCAAGCAGTCACAGCACATGACGGAG	7578451	-	TGG	CGGCACCCGCGTCCGCGCCA	CGCGGACGCG	10	TGTGACTGCTTGCAGATGGCCATGG	25	TGTGACTGCTTGCAGATGGCCATGGCGCGGACGCG	AGCGTACACGTCTCACACCGCGGCACCCGCGTCCGCGCCAGTTTTAGAGCTAGAAATAGCAAGTTAAAATAAGGCTAGTCCGTTATCAACTTGAAAAAGTGGCACCGAGTCGGTGCTGTGACTGCTTGCAGATGGCCATGGCGCGGACGCGCGCGGTTCTATCTAGTTACGCGTTAAACCAACTAGAATTTTTTTCTCCGTCATGTGCTGTGACTGCTTGTAGATGGCCATGGCGCGGACGCGGGTGCCGGGCGGGAATTCTAGATCCGGTCGTCAAC	0.9	13	12	87	23	1.3333333333333333	1955-05-01	1955-05-01
peg_400	16	Y163C	c.488A>G	TP53	chr17	7578442	7578442	SNV	Observed SNV	Missense	T	C	163	DBD	122	CCGCCCGGCACCCGCGTCCGCGCCATGGCCATCTACAAGCAGTCACAGCACATGACGGAG	CCGCCCGGCACCCGCGTCCGCGCCATGGCCATCTGCAAGCAGTCACAGCACATGACGGAG	7578451	-	TGG	CGGCACCCGCGTCCGCGCCA	CGCGGACGCGGGT	13	TGCAGATGGCCATGG	15	TGCAGATGGCCATGGCGCGGACGCGGGT	AGCGTACACGTCTCACACCGCGGCACCCGCGTCCGCGCCAGTTTTAGAGCTAGAAATAGCAAGTTAAAATAAGGCTAGTCCGTTATCAACTTGAAAAAGTGGCACCGAGTCGGTGCTGCAGATGGCCATGGCGCGGACGCGGGTCGCGGTTCTATCTAGTTACGCGTTAAACCAACTAGAATTTTTTTCTCCGTCATGTGCTGTGACTGCTTGTAGATGGCCATGGCGCGGACGCGGGTGCCGGGCGGGAATTCTAGATCCGGTCGTCAAC	0.8461538461538461	13	2	87	23	0.2692307692307691	1955-05-01	1955-05-01
peg_401	16	Y163C	c.488A>G	TP53	chr17	7578442	7578442	SNV	Observed SNV	Missense	T	C	163	DBD	122	CCGCCCGGCACCCGCGTCCGCGCCATGGCCATCTACAAGCAGTCACAGCACATGACGGAG	CCGCCCGGCACCCGCGTCCGCGCCATGGCCATCTGCAAGCAGTCACAGCACATGACGGAG	7578451	-	TGG	CGGCACCCGCGTCCGCGCCA	CGCGGACGCGGGTGC	15	TGCAGATGGCCATGG	15	TGCAGATGGCCATGGCGCGGACGCGGGTGC	AGCGTACACGTCTCACACCGCGGCACCCGCGTCCGCGCCAGTTTTAGAGCTAGAAATAGCAAGTTAAAATAAGGCTAGTCCGTTATCAACTTGAAAAAGTGGCACCGAGTCGGTGCTGCAGATGGCCATGGCGCGGACGCGGGTGCCGCGGTTCTATCTAGTTACGCGTTAAACCAACTAGAATTTTTTTCTCCGTCATGTGCTGTGACTGCTTGTAGATGGCCATGGCGCGGACGCGGGTGCCGGGCGGGAATTCTAGATCCGGTCGTCAAC	0.8666666666666667	13	2	87	23	0.1666666666666665	1955-05-01	1955-05-01
peg_402	16	Y163C	c.488A>G	TP53	chr17	7578442	7578442	SNV	Observed SNV	Missense	T	C	163	DBD	122	CCGCCCGGCACCCGCGTCCGCGCCATGGCCATCTACAAGCAGTCACAGCACATGACGGAG	CCGCCCGGCACCCGCGTCCGCGCCATGGCCATCTGCAAGCAGTCACAGCACATGACGGAG	7578451	-	TGG	CGGCACCCGCGTCCGCGCCA	CGCGGACGCG	10	TGCAGATGGCCATGG	15	TGCAGATGGCCATGGCGCGGACGCG	AGCGTACACGTCTCACACCGCGGCACCCGCGTCCGCGCCAGTTTTAGAGCTAGAAATAGCAAGTTAAAATAAGGCTAGTCCGTTATCAACTTGAAAAAGTGGCACCGAGTCGGTGCTGCAGATGGCCATGGCGCGGACGCGCGCGGTTCTATCTAGTTACGCGTTAAACCAACTAGAATTTTTTTCTCCGTCATGTGCTGTGACTGCTTGTAGATGGCCATGGCGCGGACGCGGGTGCCGGGCGGGAATTCTAGATCCGGTCGTCAAC	0.9	13	2	87	23	-2.22045e-16	1955-05-01	1955-05-01
peg_403	16	Y163C	c.488A>G	TP53	chr17	7578442	7578442	SNV	Observed SNV	Missense	T	C	163	DBD	122	CCGCCCGGCACCCGCGTCCGCGCCATGGCCATCTACAAGCAGTCACAGCACATGACGGAG	CCGCCCGGCACCCGCGTCCGCGCCATGGCCATCTGCAAGCAGTCACAGCACATGACGGAG	7578451	-	TGG	CGGCACCCGCGTCCGCGCCA	CGCGGACGCGGGT	13	CTGCTTGCAGATGGCCATGG	20	CTGCTTGCAGATGGCCATGGCGCGGACGCGGGT	AGCGTACACGTCTCACACCGCGGCACCCGCGTCCGCGCCAGTTTTAGAGCTAGAAATAGCAAGTTAAAATAAGGCTAGTCCGTTATCAACTTGAAAAAGTGGCACCGAGTCGGTGCCTGCTTGCAGATGGCCATGGCGCGGACGCGGGTCGCGGTTCTATCTAGTTACGCGTTAAACCAACTAGAATTTTTTTCTCCGTCATGTGCTGTGACTGCTTGTAGATGGCCATGGCGCGGACGCGGGTGCCGGGCGGGAATTCTAGATCCGGTCGTCAAC	0.8461538461538461	13	7	87	23	-0.0641026	1955-05-01	1955-05-01
peg_404	16	Y163C	c.488A>G	TP53	chr17	7578442	7578442	SNV	Observed SNV	Missense	T	C	163	DBD	122	CCGCCCGGCACCCGCGTCCGCGCCATGGCCATCTACAAGCAGTCACAGCACATGACGGAG	CCGCCCGGCACCCGCGTCCGCGCCATGGCCATCTGCAAGCAGTCACAGCACATGACGGAG	7578451	-	TGG	CGGCACCCGCGTCCGCGCCA	CGCGGACGCGGGTGC	15	CTGCTTGCAGATGGCCATGG	20	CTGCTTGCAGATGGCCATGGCGCGGACGCGGGTGC	AGCGTACACGTCTCACACCGCGGCACCCGCGTCCGCGCCAGTTTTAGAGCTAGAAATAGCAAGTTAAAATAAGGCTAGTCCGTTATCAACTTGAAAAAGTGGCACCGAGTCGGTGCCTGCTTGCAGATGGCCATGGCGCGGACGCGGGTGCCGCGGTTCTATCTAGTTACGCGTTAAACCAACTAGAATTTTTTTCTCCGTCATGTGCTGTGACTGCTTGTAGATGGCCATGGCGCGGACGCGGGTGCCGGGCGGGAATTCTAGATCCGGTCGTCAAC	0.8666666666666667	13	7	87	23	-0.166667	1955-05-01	1955-05-01
peg_405	16	Y163C	c.488A>G	TP53	chr17	7578442	7578442	SNV	Observed SNV	Missense	T	C	163	DBD	122	CCGCCCGGCACCCGCGTCCGCGCCATGGCCATCTACAAGCAGTCACAGCACATGACGGAG	CCGCCCGGCACCCGCGTCCGCGCCATGGCCATCTGCAAGCAGTCACAGCACATGACGGAG	7578451	-	TGG	CGGCACCCGCGTCCGCGCCA	CGCGGACGCG	10	CTGCTTGCAGATGGCCATGG	20	CTGCTTGCAGATGGCCATGGCGCGGACGCG	AGCGTACACGTCTCACACCGCGGCACCCGCGTCCGCGCCAGTTTTAGAGCTAGAAATAGCAAGTTAAAATAAGGCTAGTCCGTTATCAACTTGAAAAAGTGGCACCGAGTCGGTGCCTGCTTGCAGATGGCCATGGCGCGGACGCGCGCGGTTCTATCTAGTTACGCGTTAAACCAACTAGAATTTTTTTCTCCGTCATGTGCTGTGACTGCTTGTAGATGGCCATGGCGCGGACGCGGGTGCCGGGCGGGAATTCTAGATCCGGTCGTCAAC	0.9	13	7	87	23	-0.333333	1955-05-01	1955-05-01
peg_406	17	Q192Ter	c.574C>T	TP53	chr17	7578275	7578275	SNV	Observed SNV	Nonsense	G	A	192	DBD	116	TTCCTCACTGATTGCTCTTAGGTCTGGCCCCTCCTCAGCATCTTATCCGAGTGGAAGGAA	TTCCTCACTGATTGCTCTTAGGTCTGGCCCCTCCTTAGCATCTTATCCGAGTGGAAGGAA	7578275	+	AGG	TCCACTCGGATAAGATGCTG	CCTATTCTAC	10	GATTCCTCCCCGGTCTGGATTCTCG	25	GCTCTTAGGTCTGGCCCCTCCTTAGCATCTTATCC	AGCGTACACGTCTCACACCGTCCACTCGGATAAGATGCTGGTTTTAGAGCTAGAAATAGCAAGTTAAAATAAGGCTAGTCCGTTATCAACTTGAAAAAGTGGCACCGAGTCGGTGCGCTCTTAGGTCTGGCCCCTCCTTAGCATCTTATCCCGCGGTTCTATCTAGTTACGCGTTAAACCAACTAGAATTTTTTTTTCCTTCCACTCGGATAAGATGCTGAGGAGGGGCCAGACCTAAGAGCAATCAGTGAGGAAGAATTCTAGATCCGGTCGTCAAC	0.4	3	22	83	75	3.58	1955-05-01	1955-05-01
peg_407	17	Q192Ter	c.574C>T	TP53	chr17	7578275	7578275	SNV	Observed SNV	Nonsense	G	A	192	DBD	116	TTCCTCACTGATTGCTCTTAGGTCTGGCCCCTCCTCAGCATCTTATCCGAGTGGAAGGAA	TTCCTCACTGATTGCTCTTAGGTCTGGCCCCTCCTTAGCATCTTATCCGAGTGGAAGGAA	7578275	+	AGG	TCCACTCGGATAAGATGCTG	GTGAGCCTATTCTAC	15	GATTCCTCCCCGGTCTGGAT	20	TAGGTCTGGCCCCTCCTTAGCATCTTATCCGAGTG	AGCGTACACGTCTCACACCGTCCACTCGGATAAGATGCTGGTTTTAGAGCTAGAAATAGCAAGTTAAAATAAGGCTAGTCCGTTATCAACTTGAAAAAGTGGCACCGAGTCGGTGCTAGGTCTGGCCCCTCCTTAGCATCTTATCCGAGTGCGCGGTTCTATCTAGTTACGCGTTAAACCAACTAGAATTTTTTTTTCCTTCCACTCGGATAAGATGCTGAGGAGGGGCCAGACCTAAGAGCAATCAGTGAGGAAGAATTCTAGATCCGGTCGTCAAC	0.4666666666666667	3	17	83	75	3.58	1955-05-01	1955-05-01
peg_408	17	Q192Ter	c.574C>T	TP53	chr17	7578275	7578275	SNV	Observed SNV	Nonsense	G	A	192	DBD	116	TTCCTCACTGATTGCTCTTAGGTCTGGCCCCTCCTCAGCATCTTATCCGAGTGGAAGGAA	TTCCTCACTGATTGCTCTTAGGTCTGGCCCCTCCTTAGCATCTTATCCGAGTGGAAGGAA	7578275	+	AGG	TCCACTCGGATAAGATGCTG	GAGCCTATTCTAC	13	GATTCCTCCCCGGTCTGGATTCTCG	25	GCTCTTAGGTCTGGCCCCTCCTTAGCATCTTATCCGAG	AGCGTACACGTCTCACACCGTCCACTCGGATAAGATGCTGGTTTTAGAGCTAGAAATAGCAAGTTAAAATAAGGCTAGTCCGTTATCAACTTGAAAAAGTGGCACCGAGTCGGTGCGCTCTTAGGTCTGGCCCCTCCTTAGCATCTTATCCGAGCGCGGTTCTATCTAGTTACGCGTTAAACCAACTAGAATTTTTTTTTCCTTCCACTCGGATAAGATGCTGAGGAGGGGCCAGACCTAAGAGCAATCAGTGAGGAAGAATTCTAGATCCGGTCGTCAAC	0.4615384615384615	3	22	83	75	3.58	1955-05-01	1955-05-01
peg_409	17	Q192Ter	c.574C>T	TP53	chr17	7578275	7578275	SNV	Observed SNV	Nonsense	G	A	192	DBD	116	TTCCTCACTGATTGCTCTTAGGTCTGGCCCCTCCTCAGCATCTTATCCGAGTGGAAGGAA	TTCCTCACTGATTGCTCTTAGGTCTGGCCCCTCCTTAGCATCTTATCCGAGTGGAAGGAA	7578275	+	AGG	TCCACTCGGATAAGATGCTG	GAGCCTATTCTAC	13	GATTCCTCCCCGGTCTGGAT	20	TAGGTCTGGCCCCTCCTTAGCATCTTATCCGAG	AGCGTACACGTCTCACACCGTCCACTCGGATAAGATGCTGGTTTTAGAGCTAGAAATAGCAAGTTAAAATAAGGCTAGTCCGTTATCAACTTGAAAAAGTGGCACCGAGTCGGTGCTAGGTCTGGCCCCTCCTTAGCATCTTATCCGAGCGCGGTTCTATCTAGTTACGCGTTAAACCAACTAGAATTTTTTTTTCCTTCCACTCGGATAAGATGCTGAGGAGGGGCCAGACCTAAGAGCAATCAGTGAGGAAGAATTCTAGATCCGGTCGTCAAC	0.4615384615384615	3	17	83	75	3.58	1955-05-01	1955-05-01
peg_410	17	Q192Ter	c.574C>T	TP53	chr17	7578275	7578275	SNV	Observed SNV	Nonsense	G	A	192	DBD	116	TTCCTCACTGATTGCTCTTAGGTCTGGCCCCTCCTCAGCATCTTATCCGAGTGGAAGGAA	TTCCTCACTGATTGCTCTTAGGTCTGGCCCCTCCTTAGCATCTTATCCGAGTGGAAGGAA	7578275	+	AGG	TCCACTCGGATAAGATGCTG	GTGAGCCTATTCTAC	15	GATTCCTCCCCGGTCTGGATTCTCG	25	GCTCTTAGGTCTGGCCCCTCCTTAGCATCTTATCCGAGTG	AGCGTACACGTCTCACACCGTCCACTCGGATAAGATGCTGGTTTTAGAGCTAGAAATAGCAAGTTAAAATAAGGCTAGTCCGTTATCAACTTGAAAAAGTGGCACCGAGTCGGTGCGCTCTTAGGTCTGGCCCCTCCTTAGCATCTTATCCGAGTGCGCGGTTCTATCTAGTTACGCGTTAAACCAACTAGAATTTTTTTTTCCTTCCACTCGGATAAGATGCTGAGGAGGGGCCAGACCTAAGAGCAATCAGTGAGGAAGAATTCTAGATCCGGTCGTCAAC	0.4666666666666667	3	22	83	75	3.58	1955-05-01	1955-05-01
peg_411	17	Q192Ter	c.574C>T	TP53	chr17	7578275	7578275	SNV	Observed SNV	Nonsense	G	A	192	DBD	116	TTCCTCACTGATTGCTCTTAGGTCTGGCCCCTCCTCAGCATCTTATCCGAGTGGAAGGAA	TTCCTCACTGATTGCTCTTAGGTCTGGCCCCTCCTTAGCATCTTATCCGAGTGGAAGGAA	7578275	+	AGG	TCCACTCGGATAAGATGCTG	CCTATTCTAC	10	GATTCCTCCCCGGTCTGGAT	20	TAGGTCTGGCCCCTCCTTAGCATCTTATCC	AGCGTACACGTCTCACACCGTCCACTCGGATAAGATGCTGGTTTTAGAGCTAGAAATAGCAAGTTAAAATAAGGCTAGTCCGTTATCAACTTGAAAAAGTGGCACCGAGTCGGTGCTAGGTCTGGCCCCTCCTTAGCATCTTATCCCGCGGTTCTATCTAGTTACGCGTTAAACCAACTAGAATTTTTTTTTCCTTCCACTCGGATAAGATGCTGAGGAGGGGCCAGACCTAAGAGCAATCAGTGAGGAAGAATTCTAGATCCGGTCGTCAAC	0.4	3	17	83	75	3.58	1955-05-01	1955-05-01
peg_412	17	Q192Ter	c.574C>T	TP53	chr17	7578275	7578275	SNV	Observed SNV	Nonsense	G	A	192	DBD	116	TTCCTCACTGATTGCTCTTAGGTCTGGCCCCTCCTCAGCATCTTATCCGAGTGGAAGGAA	TTCCTCACTGATTGCTCTTAGGTCTGGCCCCTCCTTAGCATCTTATCCGAGTGGAAGGAA	7578275	+	AGG	TCCACTCGGATAAGATGCTG	CCTATTCTAC	10	GATTCCTCCCCGGTCTGGATTCTCGTTAGT	30	TGATTGCTCTTAGGTCTGGCCCCTCCTTAGCATCTTATCC	AGCGTACACGTCTCACACCGTCCACTCGGATAAGATGCTGGTTTTAGAGCTAGAAATAGCAAGTTAAAATAAGGCTAGTCCGTTATCAACTTGAAAAAGTGGCACCGAGTCGGTGCTGATTGCTCTTAGGTCTGGCCCCTCCTTAGCATCTTATCCCGCGGTTCTATCTAGTTACGCGTTAAACCAACTAGAATTTTTTTTTCCTTCCACTCGGATAAGATGCTGAGGAGGGGCCAGACCTAAGAGCAATCAGTGAGGAAGAATTCTAGATCCGGTCGTCAAC	0.4	3	27	83	75	3.58	1955-05-01	1955-05-01
peg_413	17	Q192Ter	c.574C>T	TP53	chr17	7578275	7578275	SNV	Observed SNV	Nonsense	G	A	192	DBD	116	TTCCTCACTGATTGCTCTTAGGTCTGGCCCCTCCTCAGCATCTTATCCGAGTGGAAGGAA	TTCCTCACTGATTGCTCTTAGGTCTGGCCCCTCCTTAGCATCTTATCCGAGTGGAAGGAA	7578275	+	AGG	TCCACTCGGATAAGATGCTG	GAGCCTATTCTAC	13	GATTCCTCCCCGGTCTGGATTCTCGTTAGT	30	TGATTGCTCTTAGGTCTGGCCCCTCCTTAGCATCTTATCCGAG	AGCGTACACGTCTCACACCGTCCACTCGGATAAGATGCTGGTTTTAGAGCTAGAAATAGCAAGTTAAAATAAGGCTAGTCCGTTATCAACTTGAAAAAGTGGCACCGAGTCGGTGCTGATTGCTCTTAGGTCTGGCCCCTCCTTAGCATCTTATCCGAGCGCGGTTCTATCTAGTTACGCGTTAAACCAACTAGAATTTTTTTTTCCTTCCACTCGGATAAGATGCTGAGGAGGGGCCAGACCTAAGAGCAATCAGTGAGGAAGAATTCTAGATCCGGTCGTCAAC	0.4615384615384615	3	27	83	75	3.58	1955-05-01	1955-05-01
peg_414	17	Q192Ter	c.574C>T	TP53	chr17	7578275	7578275	SNV	Observed SNV	Nonsense	G	A	192	DBD	116	TTCCTCACTGATTGCTCTTAGGTCTGGCCCCTCCTCAGCATCTTATCCGAGTGGAAGGAA	TTCCTCACTGATTGCTCTTAGGTCTGGCCCCTCCTTAGCATCTTATCCGAGTGGAAGGAA	7578275	+	AGG	TCCACTCGGATAAGATGCTG	GTGAGCCTATTCTAC	15	GATTCCTCCCCGGTCTGGATTCTCGTTAGT	30	TGATTGCTCTTAGGTCTGGCCCCTCCTTAGCATCTTATCCGAGTG	AGCGTACACGTCTCACACCGTCCACTCGGATAAGATGCTGGTTTTAGAGCTAGAAATAGCAAGTTAAAATAAGGCTAGTCCGTTATCAACTTGAAAAAGTGGCACCGAGTCGGTGCTGATTGCTCTTAGGTCTGGCCCCTCCTTAGCATCTTATCCGAGTGCGCGGTTCTATCTAGTTACGCGTTAAACCAACTAGAATTTTTTTTTCCTTCCACTCGGATAAGATGCTGAGGAGGGGCCAGACCTAAGAGCAATCAGTGAGGAAGAATTCTAGATCCGGTCGTCAAC	0.4666666666666667	3	27	83	75	3.58	1955-05-01	1955-05-01
peg_415	17	Q192Ter	c.574C>T	TP53	chr17	7578275	7578275	SNV	Observed SNV	Nonsense	G	A	192	DBD	116	CTCTTAGGTCTGGCCCCTCCTCAGCATCTTATCCGAGTGGAAGGAAATTTGCGTGTGGAG	CTCTTAGGTCTGGCCCCTCCTTAGCATCTTATCCGAGTGGAAGGAAATTTGCGTGTGGAG	7578261	+	CGG	CACGCAAATTTCCTTCCACT	TAAAGGAAGG	10	TGAGCCTATTCTACGATTCCTCCCCGGTCT	30	TCTGGCCCCTCCTTAGCATCTTATCCGAGTGGAAGGAAAT	AGCGTACACGTCTCACACCGCACGCAAATTTCCTTCCACTGTTTTAGAGCTAGAAATAGCAAGTTAAAATAAGGCTAGTCCGTTATCAACTTGAAAAAGTGGCACCGAGTCGGTGCTCTGGCCCCTCCTTAGCATCTTATCCGAGTGGAAGGAAATCGCGGTTCTATCTAGTTACGCGTTAAACCAACTAGAATTTTTTTCTCCACACGCAAATTTCCTTCCACTCGGATAAGATGCTGAGGAGGGGCCAGACCTAAGAGGAATTCTAGATCCGGTCGTCAAC	0.4	17	13	76	97	3.463333333333333	1955-05-01	1955-05-01
peg_416	17	Q192Ter	c.574C>T	TP53	chr17	7578275	7578275	SNV	Observed SNV	Nonsense	G	A	192	DBD	116	CTCTTAGGTCTGGCCCCTCCTCAGCATCTTATCCGAGTGGAAGGAAATTTGCGTGTGGAG	CTCTTAGGTCTGGCCCCTCCTTAGCATCTTATCCGAGTGGAAGGAAATTTGCGTGTGGAG	7578261	+	CGG	CACGCAAATTTCCTTCCACT	GCGTTTAAAGGAAGG	15	TGAGCCTATTCTACGATTCCTCCCCGGTCT	30	TCTGGCCCCTCCTTAGCATCTTATCCGAGTGGAAGGAAATTTGCG	AGCGTACACGTCTCACACCGCACGCAAATTTCCTTCCACTGTTTTAGAGCTAGAAATAGCAAGTTAAAATAAGGCTAGTCCGTTATCAACTTGAAAAAGTGGCACCGAGTCGGTGCTCTGGCCCCTCCTTAGCATCTTATCCGAGTGGAAGGAAATTTGCGCGCGGTTCTATCTAGTTACGCGTTAAACCAACTAGAATTTTTTTCTCCACACGCAAATTTCCTTCCACTCGGATAAGATGCTGAGGAGGGGCCAGACCTAAGAGGAATTCTAGATCCGGTCGTCAAC	0.4666666666666667	17	13	76	97	3.463333333333333	1955-05-01	1955-05-01
peg_417	17	Q192Ter	c.574C>T	TP53	chr17	7578275	7578275	SNV	Observed SNV	Nonsense	G	A	192	DBD	116	CTCTTAGGTCTGGCCCCTCCTCAGCATCTTATCCGAGTGGAAGGAAATTTGCGTGTGGAG	CTCTTAGGTCTGGCCCCTCCTTAGCATCTTATCCGAGTGGAAGGAAATTTGCGTGTGGAG	7578261	+	CGG	CACGCAAATTTCCTTCCACT	GTTTAAAGGAAGG	13	TGAGCCTATTCTACGATTCCTCCCCGGTCT	30	TCTGGCCCCTCCTTAGCATCTTATCCGAGTGGAAGGAAATTTG	AGCGTACACGTCTCACACCGCACGCAAATTTCCTTCCACTGTTTTAGAGCTAGAAATAGCAAGTTAAAATAAGGCTAGTCCGTTATCAACTTGAAAAAGTGGCACCGAGTCGGTGCTCTGGCCCCTCCTTAGCATCTTATCCGAGTGGAAGGAAATTTGCGCGGTTCTATCTAGTTACGCGTTAAACCAACTAGAATTTTTTTCTCCACACGCAAATTTCCTTCCACTCGGATAAGATGCTGAGGAGGGGCCAGACCTAAGAGGAATTCTAGATCCGGTCGTCAAC	0.3846153846153846	17	13	76	97	3.386410256410256	1955-05-01	1955-05-01
peg_418	17	Q192Ter	c.574C>T	TP53	chr17	7578275	7578275	SNV	Observed SNV	Nonsense	G	A	192	DBD	116	ATTCCTCACTGATTGCTCTTAGGTCTGGCCCCTCCTCAGCATCTTATCCGAGTGGAAGGA	ATTCCTCACTGATTGCTCTTAGGTCTGGCCCCTCCTTAGCATCTTATCCGAGTGGAAGGA	7578286	-	TGG	TCACTGATTGCTCTTAGGTC	CTAAGAGCAATCAGT	15	ATAAGATGCTAAGGAGGGGCCAGAC	25	ATAAGATGCTAAGGAGGGGCCAGACCTAAGAGCAATCAGT	AGCGTACACGTCTCACACCGTCACTGATTGCTCTTAGGTCGTTTTAGAGCTAGAAATAGCAAGTTAAAATAAGGCTAGTCCGTTATCAACTTGAAAAAGTGGCACCGAGTCGGTGCATAAGATGCTAAGGAGGGGCCAGACCTAAGAGCAATCAGTCGCGGTTCTATCTAGTTACGCGTTAAACCAACTAGAATTTTTTTTCCTTCCACTCGGATAAGATGCTGAGGAGGGGCCAGACCTAAGAGCAATCAGTGAGGAATGAATTCTAGATCCGGTCGTCAAC	0.4	15	10	63	23	2.3266666666666667	1955-05-01	1955-05-01
peg_419	17	Q192Ter	c.574C>T	TP53	chr17	7578275	7578275	SNV	Observed SNV	Nonsense	G	A	192	DBD	116	ATTCCTCACTGATTGCTCTTAGGTCTGGCCCCTCCTCAGCATCTTATCCGAGTGGAAGGA	ATTCCTCACTGATTGCTCTTAGGTCTGGCCCCTCCTTAGCATCTTATCCGAGTGGAAGGA	7578286	-	TGG	TCACTGATTGCTCTTAGGTC	CTAAGAGCAA	10	ATAAGATGCTAAGGAGGGGCCAGAC	25	ATAAGATGCTAAGGAGGGGCCAGACCTAAGAGCAA	AGCGTACACGTCTCACACCGTCACTGATTGCTCTTAGGTCGTTTTAGAGCTAGAAATAGCAAGTTAAAATAAGGCTAGTCCGTTATCAACTTGAAAAAGTGGCACCGAGTCGGTGCATAAGATGCTAAGGAGGGGCCAGACCTAAGAGCAACGCGGTTCTATCTAGTTACGCGTTAAACCAACTAGAATTTTTTTTCCTTCCACTCGGATAAGATGCTGAGGAGGGGCCAGACCTAAGAGCAATCAGTGAGGAATGAATTCTAGATCCGGTCGTCAAC	0.4	15	10	63	23	2.3266666666666667	1955-05-01	1955-05-01
peg_420	17	Q192Ter	c.574C>T	TP53	chr17	7578275	7578275	SNV	Observed SNV	Nonsense	G	A	192	DBD	116	ATTCCTCACTGATTGCTCTTAGGTCTGGCCCCTCCTCAGCATCTTATCCGAGTGGAAGGA	ATTCCTCACTGATTGCTCTTAGGTCTGGCCCCTCCTTAGCATCTTATCCGAGTGGAAGGA	7578286	-	TGG	TCACTGATTGCTCTTAGGTC	CTAAGAGCAATCA	13	ATAAGATGCTAAGGAGGGGCCAGAC	25	ATAAGATGCTAAGGAGGGGCCAGACCTAAGAGCAATCA	AGCGTACACGTCTCACACCGTCACTGATTGCTCTTAGGTCGTTTTAGAGCTAGAAATAGCAAGTTAAAATAAGGCTAGTCCGTTATCAACTTGAAAAAGTGGCACCGAGTCGGTGCATAAGATGCTAAGGAGGGGCCAGACCTAAGAGCAATCACGCGGTTCTATCTAGTTACGCGTTAAACCAACTAGAATTTTTTTTCCTTCCACTCGGATAAGATGCTGAGGAGGGGCCAGACCTAAGAGCAATCAGTGAGGAATGAATTCTAGATCCGGTCGTCAAC	0.3846153846153846	15	10	63	23	2.2497435897435896	1955-05-01	1955-05-01
peg_421	17	Q192Ter	c.574C>T	TP53	chr17	7578275	7578275	SNV	Observed SNV	Nonsense	G	A	192	DBD	116	CTCTGATTCCTCACTGATTGCTCTTAGGTCTGGCCCCTCCTCAGCATCTTATCCGAGTGG	CTCTGATTCCTCACTGATTGCTCTTAGGTCTGGCCCCTCCTTAGCATCTTATCCGAGTGG	7578291	-	AGG	ATTCCTCACTGATTGCTCTT	AGCAATCAGT	10	ATAAGATGCTAAGGAGGGGCCAGACCTAAG	30	ATAAGATGCTAAGGAGGGGCCAGACCTAAGAGCAATCAGT	AGCGTACACGTCTCACACCGATTCCTCACTGATTGCTCTTGTTTTAGAGCTAGAAATAGCAAGTTAAAATAAGGCTAGTCCGTTATCAACTTGAAAAAGTGGCACCGAGTCGGTGCATAAGATGCTAAGGAGGGGCCAGACCTAAGAGCAATCAGTCGCGGTTCTATCTAGTTACGCGTTAAACCAACTAGAATTTTTTTCCACTCGGATAAGATGCTGAGGAGGGGCCAGACCTAAGAGCAATCAGTGAGGAATCAGAGGAATTCTAGATCCGGTCGTCAAC	0.4	20	10	63	9	2.1866666666666665	1955-05-01	1955-05-01
peg_422	17	Q192Ter	c.574C>T	TP53	chr17	7578275	7578275	SNV	Observed SNV	Nonsense	G	A	192	DBD	116	CTCTGATTCCTCACTGATTGCTCTTAGGTCTGGCCCCTCCTCAGCATCTTATCCGAGTGG	CTCTGATTCCTCACTGATTGCTCTTAGGTCTGGCCCCTCCTTAGCATCTTATCCGAGTGG	7578291	-	AGG	ATTCCTCACTGATTGCTCTT	AGCAATCAGTGAG	13	ATAAGATGCTAAGGAGGGGCCAGACCTAAG	30	ATAAGATGCTAAGGAGGGGCCAGACCTAAGAGCAATCAGTGAG	AGCGTACACGTCTCACACCGATTCCTCACTGATTGCTCTTGTTTTAGAGCTAGAAATAGCAAGTTAAAATAAGGCTAGTCCGTTATCAACTTGAAAAAGTGGCACCGAGTCGGTGCATAAGATGCTAAGGAGGGGCCAGACCTAAGAGCAATCAGTGAGCGCGGTTCTATCTAGTTACGCGTTAAACCAACTAGAATTTTTTTCCACTCGGATAAGATGCTGAGGAGGGGCCAGACCTAAGAGCAATCAGTGAGGAATCAGAGGAATTCTAGATCCGGTCGTCAAC	0.4615384615384615	20	10	63	9	2.1866666666666665	1955-05-01	1955-05-01
peg_423	17	Q192Ter	c.574C>T	TP53	chr17	7578275	7578275	SNV	Observed SNV	Nonsense	G	A	192	DBD	116	CTCTGATTCCTCACTGATTGCTCTTAGGTCTGGCCCCTCCTCAGCATCTTATCCGAGTGG	CTCTGATTCCTCACTGATTGCTCTTAGGTCTGGCCCCTCCTTAGCATCTTATCCGAGTGG	7578291	-	AGG	ATTCCTCACTGATTGCTCTT	AGCAATCAGTGAGGA	15	ATAAGATGCTAAGGAGGGGCCAGACCTAAG	30	ATAAGATGCTAAGGAGGGGCCAGACCTAAGAGCAATCAGTGAGGA	AGCGTACACGTCTCACACCGATTCCTCACTGATTGCTCTTGTTTTAGAGCTAGAAATAGCAAGTTAAAATAAGGCTAGTCCGTTATCAACTTGAAAAAGTGGCACCGAGTCGGTGCATAAGATGCTAAGGAGGGGCCAGACCTAAGAGCAATCAGTGAGGACGCGGTTCTATCTAGTTACGCGTTAAACCAACTAGAATTTTTTTCCACTCGGATAAGATGCTGAGGAGGGGCCAGACCTAAGAGCAATCAGTGAGGAATCAGAGGAATTCTAGATCCGGTCGTCAAC	0.4666666666666667	20	10	63	9	2.1866666666666665	1955-05-01	1955-05-01
peg_424	17	Q192Ter	c.574C>T	TP53	chr17	7578275	7578275	SNV	Observed SNV	Nonsense	G	A	192	DBD	116	TTCCTCACTGATTGCTCTTAGGTCTGGCCCCTCCTCAGCATCTTATCCGAGTGGAAGGAA	TTCCTCACTGATTGCTCTTAGGTCTGGCCCCTCCTTAGCATCTTATCCGAGTGGAAGGAA	7578275	+	AGG	TCCACTCGGATAAGATGCTG	CCTATTCTAC	10	GATTCCTCCCCGGTC	15	CTGGCCCCTCCTTAGCATCTTATCC	AGCGTACACGTCTCACACCGTCCACTCGGATAAGATGCTGGTTTTAGAGCTAGAAATAGCAAGTTAAAATAAGGCTAGTCCGTTATCAACTTGAAAAAGTGGCACCGAGTCGGTGCCTGGCCCCTCCTTAGCATCTTATCCCGCGGTTCTATCTAGTTACGCGTTAAACCAACTAGAATTTTTTTTTCCTTCCACTCGGATAAGATGCTGAGGAGGGGCCAGACCTAAGAGCAATCAGTGAGGAAGAATTCTAGATCCGGTCGTCAAC	0.4	3	12	83	75	2.18	1955-05-01	1955-05-01
peg_425	17	Q192Ter	c.574C>T	TP53	chr17	7578275	7578275	SNV	Observed SNV	Nonsense	G	A	192	DBD	116	TTCCTCACTGATTGCTCTTAGGTCTGGCCCCTCCTCAGCATCTTATCCGAGTGGAAGGAA	TTCCTCACTGATTGCTCTTAGGTCTGGCCCCTCCTTAGCATCTTATCCGAGTGGAAGGAA	7578275	+	AGG	TCCACTCGGATAAGATGCTG	GAGCCTATTCTAC	13	GATTCCTCCCCGGTC	15	CTGGCCCCTCCTTAGCATCTTATCCGAG	AGCGTACACGTCTCACACCGTCCACTCGGATAAGATGCTGGTTTTAGAGCTAGAAATAGCAAGTTAAAATAAGGCTAGTCCGTTATCAACTTGAAAAAGTGGCACCGAGTCGGTGCCTGGCCCCTCCTTAGCATCTTATCCGAGCGCGGTTCTATCTAGTTACGCGTTAAACCAACTAGAATTTTTTTTTCCTTCCACTCGGATAAGATGCTGAGGAGGGGCCAGACCTAAGAGCAATCAGTGAGGAAGAATTCTAGATCCGGTCGTCAAC	0.4615384615384615	3	12	83	75	2.18	1955-05-01	1955-05-01
peg_426	17	Q192Ter	c.574C>T	TP53	chr17	7578275	7578275	SNV	Observed SNV	Nonsense	G	A	192	DBD	116	TTCCTCACTGATTGCTCTTAGGTCTGGCCCCTCCTCAGCATCTTATCCGAGTGGAAGGAA	TTCCTCACTGATTGCTCTTAGGTCTGGCCCCTCCTTAGCATCTTATCCGAGTGGAAGGAA	7578275	+	AGG	TCCACTCGGATAAGATGCTG	GTGAGCCTATTCTAC	15	GATTCCTCCCCGGTC	15	CTGGCCCCTCCTTAGCATCTTATCCGAGTG	AGCGTACACGTCTCACACCGTCCACTCGGATAAGATGCTGGTTTTAGAGCTAGAAATAGCAAGTTAAAATAAGGCTAGTCCGTTATCAACTTGAAAAAGTGGCACCGAGTCGGTGCCTGGCCCCTCCTTAGCATCTTATCCGAGTGCGCGGTTCTATCTAGTTACGCGTTAAACCAACTAGAATTTTTTTTTCCTTCCACTCGGATAAGATGCTGAGGAGGGGCCAGACCTAAGAGCAATCAGTGAGGAAGAATTCTAGATCCGGTCGTCAAC	0.4666666666666667	3	12	83	75	2.18	1955-05-01	1955-05-01
peg_427	17	Q192Ter	c.574C>T	TP53	chr17	7578275	7578275	SNV	Observed SNV	Nonsense	G	A	192	DBD	116	ATTCCTCACTGATTGCTCTTAGGTCTGGCCCCTCCTCAGCATCTTATCCGAGTGGAAGGA	ATTCCTCACTGATTGCTCTTAGGTCTGGCCCCTCCTTAGCATCTTATCCGAGTGGAAGGA	7578286	-	TGG	TCACTGATTGCTCTTAGGTC	CTAAGAGCAA	10	CTCGGATAAGATGCTAAGGAGGGGCCAGAC	30	CTCGGATAAGATGCTAAGGAGGGGCCAGACCTAAGAGCAA	AGCGTACACGTCTCACACCGTCACTGATTGCTCTTAGGTCGTTTTAGAGCTAGAAATAGCAAGTTAAAATAAGGCTAGTCCGTTATCAACTTGAAAAAGTGGCACCGAGTCGGTGCCTCGGATAAGATGCTAAGGAGGGGCCAGACCTAAGAGCAACGCGGTTCTATCTAGTTACGCGTTAAACCAACTAGAATTTTTTTTCCTTCCACTCGGATAAGATGCTGAGGAGGGGCCAGACCTAAGAGCAATCAGTGAGGAATGAATTCTAGATCCGGTCGTCAAC	0.4	15	15	63	23	1.86	1955-05-01	1955-05-01
peg_428	17	Q192Ter	c.574C>T	TP53	chr17	7578275	7578275	SNV	Observed SNV	Nonsense	G	A	192	DBD	116	ATTCCTCACTGATTGCTCTTAGGTCTGGCCCCTCCTCAGCATCTTATCCGAGTGGAAGGA	ATTCCTCACTGATTGCTCTTAGGTCTGGCCCCTCCTTAGCATCTTATCCGAGTGGAAGGA	7578286	-	TGG	TCACTGATTGCTCTTAGGTC	CTAAGAGCAATCAGT	15	CTCGGATAAGATGCTAAGGAGGGGCCAGAC	30	CTCGGATAAGATGCTAAGGAGGGGCCAGACCTAAGAGCAATCAGT	AGCGTACACGTCTCACACCGTCACTGATTGCTCTTAGGTCGTTTTAGAGCTAGAAATAGCAAGTTAAAATAAGGCTAGTCCGTTATCAACTTGAAAAAGTGGCACCGAGTCGGTGCCTCGGATAAGATGCTAAGGAGGGGCCAGACCTAAGAGCAATCAGTCGCGGTTCTATCTAGTTACGCGTTAAACCAACTAGAATTTTTTTTCCTTCCACTCGGATAAGATGCTGAGGAGGGGCCAGACCTAAGAGCAATCAGTGAGGAATGAATTCTAGATCCGGTCGTCAAC	0.4	15	15	63	23	1.86	1955-05-01	1955-05-01
peg_429	17	Q192Ter	c.574C>T	TP53	chr17	7578275	7578275	SNV	Observed SNV	Nonsense	G	A	192	DBD	116	CTCTTAGGTCTGGCCCCTCCTCAGCATCTTATCCGAGTGGAAGGAAATTTGCGTGTGGAG	CTCTTAGGTCTGGCCCCTCCTTAGCATCTTATCCGAGTGGAAGGAAATTTGCGTGTGGAG	7578261	+	CGG	CACGCAAATTTCCTTCCACT	TAAAGGAAGG	10	TGAGCCTATTCTACGATTCCTCCCC	25	CCCCTCCTTAGCATCTTATCCGAGTGGAAGGAAAT	AGCGTACACGTCTCACACCGCACGCAAATTTCCTTCCACTGTTTTAGAGCTAGAAATAGCAAGTTAAAATAAGGCTAGTCCGTTATCAACTTGAAAAAGTGGCACCGAGTCGGTGCCCCCTCCTTAGCATCTTATCCGAGTGGAAGGAAATCGCGGTTCTATCTAGTTACGCGTTAAACCAACTAGAATTTTTTTCTCCACACGCAAATTTCCTTCCACTCGGATAAGATGCTGAGGAGGGGCCAGACCTAAGAGGAATTCTAGATCCGGTCGTCAAC	0.4	17	8	76	97	1.7966666666666669	1955-05-01	1955-05-01
peg_430	17	Q192Ter	c.574C>T	TP53	chr17	7578275	7578275	SNV	Observed SNV	Nonsense	G	A	192	DBD	116	CTCTTAGGTCTGGCCCCTCCTCAGCATCTTATCCGAGTGGAAGGAAATTTGCGTGTGGAG	CTCTTAGGTCTGGCCCCTCCTTAGCATCTTATCCGAGTGGAAGGAAATTTGCGTGTGGAG	7578261	+	CGG	CACGCAAATTTCCTTCCACT	GCGTTTAAAGGAAGG	15	TGAGCCTATTCTACGATTCCTCCCC	25	CCCCTCCTTAGCATCTTATCCGAGTGGAAGGAAATTTGCG	AGCGTACACGTCTCACACCGCACGCAAATTTCCTTCCACTGTTTTAGAGCTAGAAATAGCAAGTTAAAATAAGGCTAGTCCGTTATCAACTTGAAAAAGTGGCACCGAGTCGGTGCCCCCTCCTTAGCATCTTATCCGAGTGGAAGGAAATTTGCGCGCGGTTCTATCTAGTTACGCGTTAAACCAACTAGAATTTTTTTCTCCACACGCAAATTTCCTTCCACTCGGATAAGATGCTGAGGAGGGGCCAGACCTAAGAGGAATTCTAGATCCGGTCGTCAAC	0.4666666666666667	17	8	76	97	1.7966666666666669	1955-05-01	1955-05-01
peg_431	17	Q192Ter	c.574C>T	TP53	chr17	7578275	7578275	SNV	Observed SNV	Nonsense	G	A	192	DBD	116	ATTCCTCACTGATTGCTCTTAGGTCTGGCCCCTCCTCAGCATCTTATCCGAGTGGAAGGA	ATTCCTCACTGATTGCTCTTAGGTCTGGCCCCTCCTTAGCATCTTATCCGAGTGGAAGGA	7578286	-	TGG	TCACTGATTGCTCTTAGGTC	CTAAGAGCAATCA	13	CTCGGATAAGATGCTAAGGAGGGGCCAGAC	30	CTCGGATAAGATGCTAAGGAGGGGCCAGACCTAAGAGCAATCA	AGCGTACACGTCTCACACCGTCACTGATTGCTCTTAGGTCGTTTTAGAGCTAGAAATAGCAAGTTAAAATAAGGCTAGTCCGTTATCAACTTGAAAAAGTGGCACCGAGTCGGTGCCTCGGATAAGATGCTAAGGAGGGGCCAGACCTAAGAGCAATCACGCGGTTCTATCTAGTTACGCGTTAAACCAACTAGAATTTTTTTTCCTTCCACTCGGATAAGATGCTGAGGAGGGGCCAGACCTAAGAGCAATCAGTGAGGAATGAATTCTAGATCCGGTCGTCAAC	0.3846153846153846	15	15	63	23	1.7830769230769228	1955-05-01	1955-05-01
peg_432	17	Q192Ter	c.574C>T	TP53	chr17	7578275	7578275	SNV	Observed SNV	Nonsense	G	A	192	DBD	116	CTCTTAGGTCTGGCCCCTCCTCAGCATCTTATCCGAGTGGAAGGAAATTTGCGTGTGGAG	CTCTTAGGTCTGGCCCCTCCTTAGCATCTTATCCGAGTGGAAGGAAATTTGCGTGTGGAG	7578261	+	CGG	CACGCAAATTTCCTTCCACT	GTTTAAAGGAAGG	13	TGAGCCTATTCTACGATTCCTCCCC	25	CCCCTCCTTAGCATCTTATCCGAGTGGAAGGAAATTTG	AGCGTACACGTCTCACACCGCACGCAAATTTCCTTCCACTGTTTTAGAGCTAGAAATAGCAAGTTAAAATAAGGCTAGTCCGTTATCAACTTGAAAAAGTGGCACCGAGTCGGTGCCCCCTCCTTAGCATCTTATCCGAGTGGAAGGAAATTTGCGCGGTTCTATCTAGTTACGCGTTAAACCAACTAGAATTTTTTTCTCCACACGCAAATTTCCTTCCACTCGGATAAGATGCTGAGGAGGGGCCAGACCTAAGAGGAATTCTAGATCCGGTCGTCAAC	0.3846153846153846	17	8	76	97	1.7197435897435898	1955-05-01	1955-05-01
peg_433	17	Q192Ter	c.574C>T	TP53	chr17	7578275	7578275	SNV	Observed SNV	Nonsense	G	A	192	DBD	116	ATTCCTCACTGATTGCTCTTAGGTCTGGCCCCTCCTCAGCATCTTATCCGAGTGGAAGGA	ATTCCTCACTGATTGCTCTTAGGTCTGGCCCCTCCTTAGCATCTTATCCGAGTGGAAGGA	7578286	-	TGG	TCACTGATTGCTCTTAGGTC	CTAAGAGCAA	10	ATGCTAAGGAGGGGCCAGAC	20	ATGCTAAGGAGGGGCCAGACCTAAGAGCAA	AGCGTACACGTCTCACACCGTCACTGATTGCTCTTAGGTCGTTTTAGAGCTAGAAATAGCAAGTTAAAATAAGGCTAGTCCGTTATCAACTTGAAAAAGTGGCACCGAGTCGGTGCATGCTAAGGAGGGGCCAGACCTAAGAGCAACGCGGTTCTATCTAGTTACGCGTTAAACCAACTAGAATTTTTTTTCCTTCCACTCGGATAAGATGCTGAGGAGGGGCCAGACCTAAGAGCAATCAGTGAGGAATGAATTCTAGATCCGGTCGTCAAC	0.4	15	5	63	23	1.66	1955-05-01	1955-05-01
peg_434	17	Q192Ter	c.574C>T	TP53	chr17	7578275	7578275	SNV	Observed SNV	Nonsense	G	A	192	DBD	116	ATTCCTCACTGATTGCTCTTAGGTCTGGCCCCTCCTCAGCATCTTATCCGAGTGGAAGGA	ATTCCTCACTGATTGCTCTTAGGTCTGGCCCCTCCTTAGCATCTTATCCGAGTGGAAGGA	7578286	-	TGG	TCACTGATTGCTCTTAGGTC	CTAAGAGCAATCAGT	15	ATGCTAAGGAGGGGCCAGAC	20	ATGCTAAGGAGGGGCCAGACCTAAGAGCAATCAGT	AGCGTACACGTCTCACACCGTCACTGATTGCTCTTAGGTCGTTTTAGAGCTAGAAATAGCAAGTTAAAATAAGGCTAGTCCGTTATCAACTTGAAAAAGTGGCACCGAGTCGGTGCATGCTAAGGAGGGGCCAGACCTAAGAGCAATCAGTCGCGGTTCTATCTAGTTACGCGTTAAACCAACTAGAATTTTTTTTCCTTCCACTCGGATAAGATGCTGAGGAGGGGCCAGACCTAAGAGCAATCAGTGAGGAATGAATTCTAGATCCGGTCGTCAAC	0.4	15	5	63	23	1.66	1955-05-01	1955-05-01
peg_435	17	Q192Ter	c.574C>T	TP53	chr17	7578275	7578275	SNV	Observed SNV	Nonsense	G	A	192	DBD	116	ATTCCTCACTGATTGCTCTTAGGTCTGGCCCCTCCTCAGCATCTTATCCGAGTGGAAGGA	ATTCCTCACTGATTGCTCTTAGGTCTGGCCCCTCCTTAGCATCTTATCCGAGTGGAAGGA	7578286	-	TGG	TCACTGATTGCTCTTAGGTC	CTAAGAGCAATCA	13	ATGCTAAGGAGGGGCCAGAC	20	ATGCTAAGGAGGGGCCAGACCTAAGAGCAATCA	AGCGTACACGTCTCACACCGTCACTGATTGCTCTTAGGTCGTTTTAGAGCTAGAAATAGCAAGTTAAAATAAGGCTAGTCCGTTATCAACTTGAAAAAGTGGCACCGAGTCGGTGCATGCTAAGGAGGGGCCAGACCTAAGAGCAATCACGCGGTTCTATCTAGTTACGCGTTAAACCAACTAGAATTTTTTTTCCTTCCACTCGGATAAGATGCTGAGGAGGGGCCAGACCTAAGAGCAATCAGTGAGGAATGAATTCTAGATCCGGTCGTCAAC	0.3846153846153846	15	5	63	23	1.5830769230769233	1955-05-01	1955-05-01
peg_436	18	H179R	c.536A>G	TP53	chr17	7578394	7578394	SNV	Observed SNV	Missense	T	C	179	DBD	115	CAGCACATGACGGAGGTTGTGAGGCGCTGCCCCCACCATGAGCGCTGCTCAGATAGCGAT	CAGCACATGACGGAGGTTGTGAGGCGCTGCCCCCACCGTGAGCGCTGCTCAGATAGCGAT	7578396	+	TGG	TATCTGAGCAGCGCTCATGG	AGACTCGTCGCGAGT	15	GCCACCCCCGTCGCGGAGTG	20	GTGAGGCGCTGCCCCCACCGTGAGCGCTGCTCAGA	AGCGTACACGTCTCACACCGTATCTGAGCAGCGCTCATGGGTTTTAGAGCTAGAAATAGCAAGTTAAAATAAGGCTAGTCCGTTATCAACTTGAAAAAGTGGCACCGAGTCGGTGCGTGAGGCGCTGCCCCCACCGTGAGCGCTGCTCAGACGCGGTTCTATCTAGTTACGCGTTAAACCAACTAGAATTTTTTTATCGCTATCTGAGCAGCGCTCATGGTGGGGGCAGCGCCTCACAACCTCCGTCATGTGCTGGAATTCTAGATCCGGTCGTCAAC	0.6	1	19	88	84	3.72	1955-05-01	1955-05-01
peg_437	18	H179R	c.536A>G	TP53	chr17	7578394	7578394	SNV	Observed SNV	Missense	T	C	179	DBD	115	CAGCACATGACGGAGGTTGTGAGGCGCTGCCCCCACCATGAGCGCTGCTCAGATAGCGAT	CAGCACATGACGGAGGTTGTGAGGCGCTGCCCCCACCGTGAGCGCTGCTCAGATAGCGAT	7578396	+	TGG	TATCTGAGCAGCGCTCATGG	AGACTCGTCGCGAGT	15	GCCACCCCCGTCGCGGAGTGTTGGA	25	AGGTTGTGAGGCGCTGCCCCCACCGTGAGCGCTGCTCAGA	AGCGTACACGTCTCACACCGTATCTGAGCAGCGCTCATGGGTTTTAGAGCTAGAAATAGCAAGTTAAAATAAGGCTAGTCCGTTATCAACTTGAAAAAGTGGCACCGAGTCGGTGCAGGTTGTGAGGCGCTGCCCCCACCGTGAGCGCTGCTCAGACGCGGTTCTATCTAGTTACGCGTTAAACCAACTAGAATTTTTTTATCGCTATCTGAGCAGCGCTCATGGTGGGGGCAGCGCCTCACAACCTCCGTCATGTGCTGGAATTCTAGATCCGGTCGTCAAC	0.6	1	24	88	84	3.72	1955-05-01	1955-05-01
peg_438	18	H179R	c.536A>G	TP53	chr17	7578394	7578394	SNV	Observed SNV	Missense	T	C	179	DBD	115	CAGCACATGACGGAGGTTGTGAGGCGCTGCCCCCACCATGAGCGCTGCTCAGATAGCGAT	CAGCACATGACGGAGGTTGTGAGGCGCTGCCCCCACCGTGAGCGCTGCTCAGATAGCGAT	7578396	+	TGG	TATCTGAGCAGCGCTCATGG	AGACTCGTCGCGAGT	15	GCCACCCCCGTCGCGGAGTGTTGGAGGCAG	30	GACGGAGGTTGTGAGGCGCTGCCCCCACCGTGAGCGCTGCTCAGA	AGCGTACACGTCTCACACCGTATCTGAGCAGCGCTCATGGGTTTTAGAGCTAGAAATAGCAAGTTAAAATAAGGCTAGTCCGTTATCAACTTGAAAAAGTGGCACCGAGTCGGTGCGACGGAGGTTGTGAGGCGCTGCCCCCACCGTGAGCGCTGCTCAGACGCGGTTCTATCTAGTTACGCGTTAAACCAACTAGAATTTTTTTATCGCTATCTGAGCAGCGCTCATGGTGGGGGCAGCGCCTCACAACCTCCGTCATGTGCTGGAATTCTAGATCCGGTCGTCAAC	0.6	1	29	88	84	3.72	1955-05-01	1955-05-01
peg_439	18	H179R	c.536A>G	TP53	chr17	7578394	7578394	SNV	Observed SNV	Missense	T	C	179	DBD	115	CAGCACATGACGGAGGTTGTGAGGCGCTGCCCCCACCATGAGCGCTGCTCAGATAGCGAT	CAGCACATGACGGAGGTTGTGAGGCGCTGCCCCCACCGTGAGCGCTGCTCAGATAGCGAT	7578396	+	TGG	TATCTGAGCAGCGCTCATGG	ACTCGTCGCGAGT	13	GCCACCCCCGTCGCGGAGTGTTGGA	25	AGGTTGTGAGGCGCTGCCCCCACCGTGAGCGCTGCTCA	AGCGTACACGTCTCACACCGTATCTGAGCAGCGCTCATGGGTTTTAGAGCTAGAAATAGCAAGTTAAAATAAGGCTAGTCCGTTATCAACTTGAAAAAGTGGCACCGAGTCGGTGCAGGTTGTGAGGCGCTGCCCCCACCGTGAGCGCTGCTCACGCGGTTCTATCTAGTTACGCGTTAAACCAACTAGAATTTTTTTATCGCTATCTGAGCAGCGCTCATGGTGGGGGCAGCGCCTCACAACCTCCGTCATGTGCTGGAATTCTAGATCCGGTCGTCAAC	0.6153846153846154	1	24	88	84	3.643076923076922	1955-05-01	1955-05-01
peg_440	18	H179R	c.536A>G	TP53	chr17	7578394	7578394	SNV	Observed SNV	Missense	T	C	179	DBD	115	CAGCACATGACGGAGGTTGTGAGGCGCTGCCCCCACCATGAGCGCTGCTCAGATAGCGAT	CAGCACATGACGGAGGTTGTGAGGCGCTGCCCCCACCGTGAGCGCTGCTCAGATAGCGAT	7578396	+	TGG	TATCTGAGCAGCGCTCATGG	ACTCGTCGCGAGT	13	GCCACCCCCGTCGCGGAGTGTTGGAGGCAG	30	GACGGAGGTTGTGAGGCGCTGCCCCCACCGTGAGCGCTGCTCA	AGCGTACACGTCTCACACCGTATCTGAGCAGCGCTCATGGGTTTTAGAGCTAGAAATAGCAAGTTAAAATAAGGCTAGTCCGTTATCAACTTGAAAAAGTGGCACCGAGTCGGTGCGACGGAGGTTGTGAGGCGCTGCCCCCACCGTGAGCGCTGCTCACGCGGTTCTATCTAGTTACGCGTTAAACCAACTAGAATTTTTTTATCGCTATCTGAGCAGCGCTCATGGTGGGGGCAGCGCCTCACAACCTCCGTCATGTGCTGGAATTCTAGATCCGGTCGTCAAC	0.6153846153846154	1	29	88	84	3.643076923076922	1955-05-01	1955-05-01
peg_441	18	H179R	c.536A>G	TP53	chr17	7578394	7578394	SNV	Observed SNV	Missense	T	C	179	DBD	115	CAGCACATGACGGAGGTTGTGAGGCGCTGCCCCCACCATGAGCGCTGCTCAGATAGCGAT	CAGCACATGACGGAGGTTGTGAGGCGCTGCCCCCACCGTGAGCGCTGCTCAGATAGCGAT	7578396	+	TGG	TATCTGAGCAGCGCTCATGG	ACTCGTCGCGAGT	13	GCCACCCCCGTCGCGGAGTG	20	GTGAGGCGCTGCCCCCACCGTGAGCGCTGCTCA	AGCGTACACGTCTCACACCGTATCTGAGCAGCGCTCATGGGTTTTAGAGCTAGAAATAGCAAGTTAAAATAAGGCTAGTCCGTTATCAACTTGAAAAAGTGGCACCGAGTCGGTGCGTGAGGCGCTGCCCCCACCGTGAGCGCTGCTCACGCGGTTCTATCTAGTTACGCGTTAAACCAACTAGAATTTTTTTATCGCTATCTGAGCAGCGCTCATGGTGGGGGCAGCGCCTCACAACCTCCGTCATGTGCTGGAATTCTAGATCCGGTCGTCAAC	0.6153846153846154	1	19	88	84	3.643076923076922	1955-05-01	1955-05-01
peg_442	18	H179R	c.536A>G	TP53	chr17	7578394	7578394	SNV	Observed SNV	Missense	T	C	179	DBD	115	CAGCACATGACGGAGGTTGTGAGGCGCTGCCCCCACCATGAGCGCTGCTCAGATAGCGAT	CAGCACATGACGGAGGTTGTGAGGCGCTGCCCCCACCGTGAGCGCTGCTCAGATAGCGAT	7578396	+	TGG	TATCTGAGCAGCGCTCATGG	AGACTCGTCGCGAGT	15	GCCACCCCCGTCGCG	15	GCGCTGCCCCCACCGTGAGCGCTGCTCAGA	AGCGTACACGTCTCACACCGTATCTGAGCAGCGCTCATGGGTTTTAGAGCTAGAAATAGCAAGTTAAAATAAGGCTAGTCCGTTATCAACTTGAAAAAGTGGCACCGAGTCGGTGCGCGCTGCCCCCACCGTGAGCGCTGCTCAGACGCGGTTCTATCTAGTTACGCGTTAAACCAACTAGAATTTTTTTATCGCTATCTGAGCAGCGCTCATGGTGGGGGCAGCGCCTCACAACCTCCGTCATGTGCTGGAATTCTAGATCCGGTCGTCAAC	0.6	1	14	88	84	3.5866666666666664	1955-05-01	1955-05-01
peg_443	18	H179R	c.536A>G	TP53	chr17	7578394	7578394	SNV	Observed SNV	Missense	T	C	179	DBD	115	CAGCACATGACGGAGGTTGTGAGGCGCTGCCCCCACCATGAGCGCTGCTCAGATAGCGAT	CAGCACATGACGGAGGTTGTGAGGCGCTGCCCCCACCGTGAGCGCTGCTCAGATAGCGAT	7578396	+	TGG	TATCTGAGCAGCGCTCATGG	ACTCGTCGCGAGT	13	GCCACCCCCGTCGCG	15	GCGCTGCCCCCACCGTGAGCGCTGCTCA	AGCGTACACGTCTCACACCGTATCTGAGCAGCGCTCATGGGTTTTAGAGCTAGAAATAGCAAGTTAAAATAAGGCTAGTCCGTTATCAACTTGAAAAAGTGGCACCGAGTCGGTGCGCGCTGCCCCCACCGTGAGCGCTGCTCACGCGGTTCTATCTAGTTACGCGTTAAACCAACTAGAATTTTTTTATCGCTATCTGAGCAGCGCTCATGGTGGGGGCAGCGCCTCACAACCTCCGTCATGTGCTGGAATTCTAGATCCGGTCGTCAAC	0.6153846153846154	1	14	88	84	3.5097435897435894	1955-05-01	1955-05-01
peg_444	18	H179R	c.536A>G	TP53	chr17	7578394	7578394	SNV	Observed SNV	Missense	T	C	179	DBD	115	CACATGACGGAGGTTGTGAGGCGCTGCCCCCACCATGAGCGCTGCTCAGATAGCGATGGT	CACATGACGGAGGTTGTGAGGCGCTGCCCCCACCGTGAGCGCTGCTCAGATAGCGATGGT	7578393	+	TGG	CGCTATCTGAGCAGCGCTCA	GATAGACTCGTCGCG	15	AGTGCCACCCCCGTCGCGGAGTGTTGGAGG	30	GGAGGTTGTGAGGCGCTGCCCCCACCGTGAGCGCTGCTCAGATAG	AGCGTACACGTCTCACACCGCGCTATCTGAGCAGCGCTCAGTTTTAGAGCTAGAAATAGCAAGTTAAAATAAGGCTAGTCCGTTATCAACTTGAAAAAGTGGCACCGAGTCGGTGCGGAGGTTGTGAGGCGCTGCCCCCACCGTGAGCGCTGCTCAGATAGCGCGGTTCTATCTAGTTACGCGTTAAACCAACTAGAATTTTTTTACCATCGCTATCTGAGCAGCGCTCATGGTGGGGGCAGCGCCTCACAACCTCCGTCATGTGGAATTCTAGATCCGGTCGTCAAC	0.6	4	26	93	30	3.23	1955-05-01	1955-05-01
peg_445	18	H179R	c.536A>G	TP53	chr17	7578394	7578394	SNV	Observed SNV	Missense	T	C	179	DBD	115	CACATGACGGAGGTTGTGAGGCGCTGCCCCCACCATGAGCGCTGCTCAGATAGCGATGGT	CACATGACGGAGGTTGTGAGGCGCTGCCCCCACCGTGAGCGCTGCTCAGATAGCGATGGT	7578393	+	TGG	CGCTATCTGAGCAGCGCTCA	GATAGACTCGTCGCG	15	AGTGCCACCCCCGTCGCGGAGTGTT	25	TTGTGAGGCGCTGCCCCCACCGTGAGCGCTGCTCAGATAG	AGCGTACACGTCTCACACCGCGCTATCTGAGCAGCGCTCAGTTTTAGAGCTAGAAATAGCAAGTTAAAATAAGGCTAGTCCGTTATCAACTTGAAAAAGTGGCACCGAGTCGGTGCTTGTGAGGCGCTGCCCCCACCGTGAGCGCTGCTCAGATAGCGCGGTTCTATCTAGTTACGCGTTAAACCAACTAGAATTTTTTTACCATCGCTATCTGAGCAGCGCTCATGGTGGGGGCAGCGCCTCACAACCTCCGTCATGTGGAATTCTAGATCCGGTCGTCAAC	0.6	4	21	93	30	3.23	1955-05-01	1955-05-01
peg_446	18	H179R	c.536A>G	TP53	chr17	7578394	7578394	SNV	Observed SNV	Missense	T	C	179	DBD	115	CACATGACGGAGGTTGTGAGGCGCTGCCCCCACCATGAGCGCTGCTCAGATAGCGATGGT	CACATGACGGAGGTTGTGAGGCGCTGCCCCCACCGTGAGCGCTGCTCAGATAGCGATGGT	7578393	+	TGG	CGCTATCTGAGCAGCGCTCA	GATAGACTCGTCGCG	15	AGTGCCACCCCCGTCGCGGA	20	AGGCGCTGCCCCCACCGTGAGCGCTGCTCAGATAG	AGCGTACACGTCTCACACCGCGCTATCTGAGCAGCGCTCAGTTTTAGAGCTAGAAATAGCAAGTTAAAATAAGGCTAGTCCGTTATCAACTTGAAAAAGTGGCACCGAGTCGGTGCAGGCGCTGCCCCCACCGTGAGCGCTGCTCAGATAGCGCGGTTCTATCTAGTTACGCGTTAAACCAACTAGAATTTTTTTACCATCGCTATCTGAGCAGCGCTCATGGTGGGGGCAGCGCCTCACAACCTCCGTCATGTGGAATTCTAGATCCGGTCGTCAAC	0.6	4	16	93	30	3.23	1955-05-01	1955-05-01
peg_447	18	H179R	c.536A>G	TP53	chr17	7578394	7578394	SNV	Observed SNV	Missense	T	C	179	DBD	115	CAGCACATGACGGAGGTTGTGAGGCGCTGCCCCCACCATGAGCGCTGCTCAGATAGCGAT	CAGCACATGACGGAGGTTGTGAGGCGCTGCCCCCACCGTGAGCGCTGCTCAGATAGCGAT	7578396	+	TGG	TATCTGAGCAGCGCTCATGG	CGTCGCGAGT	10	GCCACCCCCGTCGCGGAGTGTTGGA	25	AGGTTGTGAGGCGCTGCCCCCACCGTGAGCGCTGC	AGCGTACACGTCTCACACCGTATCTGAGCAGCGCTCATGGGTTTTAGAGCTAGAAATAGCAAGTTAAAATAAGGCTAGTCCGTTATCAACTTGAAAAAGTGGCACCGAGTCGGTGCAGGTTGTGAGGCGCTGCCCCCACCGTGAGCGCTGCCGCGGTTCTATCTAGTTACGCGTTAAACCAACTAGAATTTTTTTATCGCTATCTGAGCAGCGCTCATGGTGGGGGCAGCGCCTCACAACCTCCGTCATGTGCTGGAATTCTAGATCCGGTCGTCAAC	0.7	1	24	88	84	3.22	1955-05-01	1955-05-01
peg_448	18	H179R	c.536A>G	TP53	chr17	7578394	7578394	SNV	Observed SNV	Missense	T	C	179	DBD	115	CAGCACATGACGGAGGTTGTGAGGCGCTGCCCCCACCATGAGCGCTGCTCAGATAGCGAT	CAGCACATGACGGAGGTTGTGAGGCGCTGCCCCCACCGTGAGCGCTGCTCAGATAGCGAT	7578396	+	TGG	TATCTGAGCAGCGCTCATGG	CGTCGCGAGT	10	GCCACCCCCGTCGCGGAGTG	20	GTGAGGCGCTGCCCCCACCGTGAGCGCTGC	AGCGTACACGTCTCACACCGTATCTGAGCAGCGCTCATGGGTTTTAGAGCTAGAAATAGCAAGTTAAAATAAGGCTAGTCCGTTATCAACTTGAAAAAGTGGCACCGAGTCGGTGCGTGAGGCGCTGCCCCCACCGTGAGCGCTGCCGCGGTTCTATCTAGTTACGCGTTAAACCAACTAGAATTTTTTTATCGCTATCTGAGCAGCGCTCATGGTGGGGGCAGCGCCTCACAACCTCCGTCATGTGCTGGAATTCTAGATCCGGTCGTCAAC	0.7	1	19	88	84	3.22	1955-05-01	1955-05-01
peg_449	18	H179R	c.536A>G	TP53	chr17	7578394	7578394	SNV	Observed SNV	Missense	T	C	179	DBD	115	CAGCACATGACGGAGGTTGTGAGGCGCTGCCCCCACCATGAGCGCTGCTCAGATAGCGAT	CAGCACATGACGGAGGTTGTGAGGCGCTGCCCCCACCGTGAGCGCTGCTCAGATAGCGAT	7578396	+	TGG	TATCTGAGCAGCGCTCATGG	CGTCGCGAGT	10	GCCACCCCCGTCGCGGAGTGTTGGAGGCAG	30	GACGGAGGTTGTGAGGCGCTGCCCCCACCGTGAGCGCTGC	AGCGTACACGTCTCACACCGTATCTGAGCAGCGCTCATGGGTTTTAGAGCTAGAAATAGCAAGTTAAAATAAGGCTAGTCCGTTATCAACTTGAAAAAGTGGCACCGAGTCGGTGCGACGGAGGTTGTGAGGCGCTGCCCCCACCGTGAGCGCTGCCGCGGTTCTATCTAGTTACGCGTTAAACCAACTAGAATTTTTTTATCGCTATCTGAGCAGCGCTCATGGTGGGGGCAGCGCCTCACAACCTCCGTCATGTGCTGGAATTCTAGATCCGGTCGTCAAC	0.7	1	29	88	84	3.22	1955-05-01	1955-05-01
peg_450	18	H179R	c.536A>G	TP53	chr17	7578394	7578394	SNV	Observed SNV	Missense	T	C	179	DBD	115	CACATGACGGAGGTTGTGAGGCGCTGCCCCCACCATGAGCGCTGCTCAGATAGCGATGGT	CACATGACGGAGGTTGTGAGGCGCTGCCCCCACCGTGAGCGCTGCTCAGATAGCGATGGT	7578393	+	TGG	CGCTATCTGAGCAGCGCTCA	TAGACTCGTCGCG	13	AGTGCCACCCCCGTCGCGGAGTGTT	25	TTGTGAGGCGCTGCCCCCACCGTGAGCGCTGCTCAGAT	AGCGTACACGTCTCACACCGCGCTATCTGAGCAGCGCTCAGTTTTAGAGCTAGAAATAGCAAGTTAAAATAAGGCTAGTCCGTTATCAACTTGAAAAAGTGGCACCGAGTCGGTGCTTGTGAGGCGCTGCCCCCACCGTGAGCGCTGCTCAGATCGCGGTTCTATCTAGTTACGCGTTAAACCAACTAGAATTTTTTTACCATCGCTATCTGAGCAGCGCTCATGGTGGGGGCAGCGCCTCACAACCTCCGTCATGTGGAATTCTAGATCCGGTCGTCAAC	0.6153846153846154	4	21	93	30	3.153076923076923	1955-05-01	1955-05-01
peg_451	18	H179R	c.536A>G	TP53	chr17	7578394	7578394	SNV	Observed SNV	Missense	T	C	179	DBD	115	CACATGACGGAGGTTGTGAGGCGCTGCCCCCACCATGAGCGCTGCTCAGATAGCGATGGT	CACATGACGGAGGTTGTGAGGCGCTGCCCCCACCGTGAGCGCTGCTCAGATAGCGATGGT	7578393	+	TGG	CGCTATCTGAGCAGCGCTCA	TAGACTCGTCGCG	13	AGTGCCACCCCCGTCGCGGA	20	AGGCGCTGCCCCCACCGTGAGCGCTGCTCAGAT	AGCGTACACGTCTCACACCGCGCTATCTGAGCAGCGCTCAGTTTTAGAGCTAGAAATAGCAAGTTAAAATAAGGCTAGTCCGTTATCAACTTGAAAAAGTGGCACCGAGTCGGTGCAGGCGCTGCCCCCACCGTGAGCGCTGCTCAGATCGCGGTTCTATCTAGTTACGCGTTAAACCAACTAGAATTTTTTTACCATCGCTATCTGAGCAGCGCTCATGGTGGGGGCAGCGCCTCACAACCTCCGTCATGTGGAATTCTAGATCCGGTCGTCAAC	0.6153846153846154	4	16	93	30	3.153076923076923	1955-05-01	1955-05-01
peg_452	18	H179R	c.536A>G	TP53	chr17	7578394	7578394	SNV	Observed SNV	Missense	T	C	179	DBD	115	CACATGACGGAGGTTGTGAGGCGCTGCCCCCACCATGAGCGCTGCTCAGATAGCGATGGT	CACATGACGGAGGTTGTGAGGCGCTGCCCCCACCGTGAGCGCTGCTCAGATAGCGATGGT	7578393	+	TGG	CGCTATCTGAGCAGCGCTCA	TAGACTCGTCGCG	13	AGTGCCACCCCCGTCGCGGAGTGTTGGAGG	30	GGAGGTTGTGAGGCGCTGCCCCCACCGTGAGCGCTGCTCAGAT	AGCGTACACGTCTCACACCGCGCTATCTGAGCAGCGCTCAGTTTTAGAGCTAGAAATAGCAAGTTAAAATAAGGCTAGTCCGTTATCAACTTGAAAAAGTGGCACCGAGTCGGTGCGGAGGTTGTGAGGCGCTGCCCCCACCGTGAGCGCTGCTCAGATCGCGGTTCTATCTAGTTACGCGTTAAACCAACTAGAATTTTTTTACCATCGCTATCTGAGCAGCGCTCATGGTGGGGGCAGCGCCTCACAACCTCCGTCATGTGGAATTCTAGATCCGGTCGTCAAC	0.6153846153846154	4	26	93	30	3.153076923076923	1955-05-01	1955-05-01
peg_453	18	H179R	c.536A>G	TP53	chr17	7578394	7578394	SNV	Observed SNV	Missense	T	C	179	DBD	115	CAGCACATGACGGAGGTTGTGAGGCGCTGCCCCCACCATGAGCGCTGCTCAGATAGCGAT	CAGCACATGACGGAGGTTGTGAGGCGCTGCCCCCACCGTGAGCGCTGCTCAGATAGCGAT	7578396	+	TGG	TATCTGAGCAGCGCTCATGG	CGTCGCGAGT	10	GCCACCCCCGTCGCG	15	GCGCTGCCCCCACCGTGAGCGCTGC	AGCGTACACGTCTCACACCGTATCTGAGCAGCGCTCATGGGTTTTAGAGCTAGAAATAGCAAGTTAAAATAAGGCTAGTCCGTTATCAACTTGAAAAAGTGGCACCGAGTCGGTGCGCGCTGCCCCCACCGTGAGCGCTGCCGCGGTTCTATCTAGTTACGCGTTAAACCAACTAGAATTTTTTTATCGCTATCTGAGCAGCGCTCATGGTGGGGGCAGCGCCTCACAACCTCCGTCATGTGCTGGAATTCTAGATCCGGTCGTCAAC	0.7	1	14	88	84	3.0866666666666664	1955-05-01	1955-05-01
peg_454	18	H179R	c.536A>G	TP53	chr17	7578394	7578394	SNV	Observed SNV	Missense	T	C	179	DBD	115	GTCACAGCACATGACGGAGGTTGTGAGGCGCTGCCCCCACCATGAGCGCTGCTCAGATAG	GTCACAGCACATGACGGAGGTTGTGAGGCGCTGCCCCCACCGTGAGCGCTGCTCAGATAG	7578410	-	AGG	AGCACATGACGGAGGTTGTG	AACCTCCGTC	10	GCAGCGCTCACGGTGGGGGCAGCGCCTCAC	30	GCAGCGCTCACGGTGGGGGCAGCGCCTCACAACCTCCGTC	AGCGTACACGTCTCACACCGAGCACATGACGGAGGTTGTGGTTTTAGAGCTAGAAATAGCAAGTTAAAATAAGGCTAGTCCGTTATCAACTTGAAAAAGTGGCACCGAGTCGGTGCGCAGCGCTCACGGTGGGGGCAGCGCCTCACAACCTCCGTCCGCGGTTCTATCTAGTTACGCGTTAAACCAACTAGAATTTTTTTCTATCTGAGCAGCGCTCATGGTGGGGGCAGCGCCTCACAACCTCCGTCATGTGCTGTGACGAATTCTAGATCCGGTCGTCAAC	0.6	20	10	78	69	2.9366666666666665	1955-05-01	1955-05-01
peg_455	18	H179R	c.536A>G	TP53	chr17	7578394	7578394	SNV	Observed SNV	Missense	T	C	179	DBD	115	GTCACAGCACATGACGGAGGTTGTGAGGCGCTGCCCCCACCATGAGCGCTGCTCAGATAG	GTCACAGCACATGACGGAGGTTGTGAGGCGCTGCCCCCACCGTGAGCGCTGCTCAGATAG	7578410	-	AGG	AGCACATGACGGAGGTTGTG	AACCTCCGTCATG	13	GCAGCGCTCACGGTGGGGGCAGCGCCTCAC	30	GCAGCGCTCACGGTGGGGGCAGCGCCTCACAACCTCCGTCATG	AGCGTACACGTCTCACACCGAGCACATGACGGAGGTTGTGGTTTTAGAGCTAGAAATAGCAAGTTAAAATAAGGCTAGTCCGTTATCAACTTGAAAAAGTGGCACCGAGTCGGTGCGCAGCGCTCACGGTGGGGGCAGCGCCTCACAACCTCCGTCATGCGCGGTTCTATCTAGTTACGCGTTAAACCAACTAGAATTTTTTTCTATCTGAGCAGCGCTCATGGTGGGGGCAGCGCCTCACAACCTCCGTCATGTGCTGTGACGAATTCTAGATCCGGTCGTCAAC	0.5384615384615384	20	10	78	69	2.9366666666666665	1955-05-01	1955-05-01
peg_456	18	H179R	c.536A>G	TP53	chr17	7578394	7578394	SNV	Observed SNV	Missense	T	C	179	DBD	115	GTCACAGCACATGACGGAGGTTGTGAGGCGCTGCCCCCACCATGAGCGCTGCTCAGATAG	GTCACAGCACATGACGGAGGTTGTGAGGCGCTGCCCCCACCGTGAGCGCTGCTCAGATAG	7578410	-	AGG	AGCACATGACGGAGGTTGTG	AACCTCCGTCATGTG	15	GCAGCGCTCACGGTGGGGGCAGCGCCTCAC	30	GCAGCGCTCACGGTGGGGGCAGCGCCTCACAACCTCCGTCATGTG	AGCGTACACGTCTCACACCGAGCACATGACGGAGGTTGTGGTTTTAGAGCTAGAAATAGCAAGTTAAAATAAGGCTAGTCCGTTATCAACTTGAAAAAGTGGCACCGAGTCGGTGCGCAGCGCTCACGGTGGGGGCAGCGCCTCACAACCTCCGTCATGTGCGCGGTTCTATCTAGTTACGCGTTAAACCAACTAGAATTTTTTTCTATCTGAGCAGCGCTCATGGTGGGGGCAGCGCCTCACAACCTCCGTCATGTGCTGTGACGAATTCTAGATCCGGTCGTCAAC	0.5333333333333333	20	10	78	69	2.9366666666666665	1955-05-01	1955-05-01
peg_457	18	H179R	c.536A>G	TP53	chr17	7578394	7578394	SNV	Observed SNV	Missense	T	C	179	DBD	115	CAGCACATGACGGAGGTTGTGAGGCGCTGCCCCCACCATGAGCGCTGCTCAGATAGCGAT	CAGCACATGACGGAGGTTGTGAGGCGCTGCCCCCACCGTGAGCGCTGCTCAGATAGCGAT	7578396	+	TGG	TATCTGAGCAGCGCTCATGG	AGACTCGTCGCGAGT	15	GCCACCCCCG	10	GCCCCCACCGTGAGCGCTGCTCAGA	AGCGTACACGTCTCACACCGTATCTGAGCAGCGCTCATGGGTTTTAGAGCTAGAAATAGCAAGTTAAAATAAGGCTAGTCCGTTATCAACTTGAAAAAGTGGCACCGAGTCGGTGCGCCCCCACCGTGAGCGCTGCTCAGACGCGGTTCTATCTAGTTACGCGTTAAACCAACTAGAATTTTTTTATCGCTATCTGAGCAGCGCTCATGGTGGGGGCAGCGCCTCACAACCTCCGTCATGTGCTGGAATTCTAGATCCGGTCGTCAAC	0.6	1	9	88	84	2.92	1955-05-01	1955-05-01
peg_458	18	H179R	c.536A>G	TP53	chr17	7578394	7578394	SNV	Observed SNV	Missense	T	C	179	DBD	115	CAGCACATGACGGAGGTTGTGAGGCGCTGCCCCCACCATGAGCGCTGCTCAGATAGCGAT	CAGCACATGACGGAGGTTGTGAGGCGCTGCCCCCACCGTGAGCGCTGCTCAGATAGCGAT	7578396	+	TGG	TATCTGAGCAGCGCTCATGG	ACTCGTCGCGAGT	13	GCCACCCCCG	10	GCCCCCACCGTGAGCGCTGCTCA	AGCGTACACGTCTCACACCGTATCTGAGCAGCGCTCATGGGTTTTAGAGCTAGAAATAGCAAGTTAAAATAAGGCTAGTCCGTTATCAACTTGAAAAAGTGGCACCGAGTCGGTGCGCCCCCACCGTGAGCGCTGCTCACGCGGTTCTATCTAGTTACGCGTTAAACCAACTAGAATTTTTTTATCGCTATCTGAGCAGCGCTCATGGTGGGGGCAGCGCCTCACAACCTCCGTCATGTGCTGGAATTCTAGATCCGGTCGTCAAC	0.6153846153846154	1	9	88	84	2.843076923076923	1955-05-01	1955-05-01
peg_459	18	H179R	c.536A>G	TP53	chr17	7578394	7578394	SNV	Observed SNV	Missense	T	C	179	DBD	115	CACATGACGGAGGTTGTGAGGCGCTGCCCCCACCATGAGCGCTGCTCAGATAGCGATGGT	CACATGACGGAGGTTGTGAGGCGCTGCCCCCACCGTGAGCGCTGCTCAGATAGCGATGGT	7578393	+	TGG	CGCTATCTGAGCAGCGCTCA	ACTCGTCGCG	10	AGTGCCACCCCCGTCGCGGA	20	AGGCGCTGCCCCCACCGTGAGCGCTGCTCA	AGCGTACACGTCTCACACCGCGCTATCTGAGCAGCGCTCAGTTTTAGAGCTAGAAATAGCAAGTTAAAATAAGGCTAGTCCGTTATCAACTTGAAAAAGTGGCACCGAGTCGGTGCAGGCGCTGCCCCCACCGTGAGCGCTGCTCACGCGGTTCTATCTAGTTACGCGTTAAACCAACTAGAATTTTTTTACCATCGCTATCTGAGCAGCGCTCATGGTGGGGGCAGCGCCTCACAACCTCCGTCATGTGGAATTCTAGATCCGGTCGTCAAC	0.7	4	16	93	30	2.73	1955-05-01	1955-05-01
peg_460	18	H179R	c.536A>G	TP53	chr17	7578394	7578394	SNV	Observed SNV	Missense	T	C	179	DBD	115	CACATGACGGAGGTTGTGAGGCGCTGCCCCCACCATGAGCGCTGCTCAGATAGCGATGGT	CACATGACGGAGGTTGTGAGGCGCTGCCCCCACCGTGAGCGCTGCTCAGATAGCGATGGT	7578393	+	TGG	CGCTATCTGAGCAGCGCTCA	ACTCGTCGCG	10	AGTGCCACCCCCGTCGCGGAGTGTTGGAGG	30	GGAGGTTGTGAGGCGCTGCCCCCACCGTGAGCGCTGCTCA	AGCGTACACGTCTCACACCGCGCTATCTGAGCAGCGCTCAGTTTTAGAGCTAGAAATAGCAAGTTAAAATAAGGCTAGTCCGTTATCAACTTGAAAAAGTGGCACCGAGTCGGTGCGGAGGTTGTGAGGCGCTGCCCCCACCGTGAGCGCTGCTCACGCGGTTCTATCTAGTTACGCGTTAAACCAACTAGAATTTTTTTACCATCGCTATCTGAGCAGCGCTCATGGTGGGGGCAGCGCCTCACAACCTCCGTCATGTGGAATTCTAGATCCGGTCGTCAAC	0.7	4	26	93	30	2.73	1955-05-01	1955-05-01
peg_461	18	H179R	c.536A>G	TP53	chr17	7578394	7578394	SNV	Observed SNV	Missense	T	C	179	DBD	115	CACATGACGGAGGTTGTGAGGCGCTGCCCCCACCATGAGCGCTGCTCAGATAGCGATGGT	CACATGACGGAGGTTGTGAGGCGCTGCCCCCACCGTGAGCGCTGCTCAGATAGCGATGGT	7578393	+	TGG	CGCTATCTGAGCAGCGCTCA	ACTCGTCGCG	10	AGTGCCACCCCCGTCGCGGAGTGTT	25	TTGTGAGGCGCTGCCCCCACCGTGAGCGCTGCTCA	AGCGTACACGTCTCACACCGCGCTATCTGAGCAGCGCTCAGTTTTAGAGCTAGAAATAGCAAGTTAAAATAAGGCTAGTCCGTTATCAACTTGAAAAAGTGGCACCGAGTCGGTGCTTGTGAGGCGCTGCCCCCACCGTGAGCGCTGCTCACGCGGTTCTATCTAGTTACGCGTTAAACCAACTAGAATTTTTTTACCATCGCTATCTGAGCAGCGCTCATGGTGGGGGCAGCGCCTCACAACCTCCGTCATGTGGAATTCTAGATCCGGTCGTCAAC	0.7	4	21	93	30	2.73	1955-05-01	1955-05-01
peg_462	18	H179R	c.536A>G	TP53	chr17	7578394	7578394	SNV	Observed SNV	Missense	T	C	179	DBD	115	CAGCACATGACGGAGGTTGTGAGGCGCTGCCCCCACCATGAGCGCTGCTCAGATAGCGAT	CAGCACATGACGGAGGTTGTGAGGCGCTGCCCCCACCGTGAGCGCTGCTCAGATAGCGAT	7578396	+	TGG	TATCTGAGCAGCGCTCATGG	CGTCGCGAGT	10	GCCACCCCCG	10	GCCCCCACCGTGAGCGCTGC	AGCGTACACGTCTCACACCGTATCTGAGCAGCGCTCATGGGTTTTAGAGCTAGAAATAGCAAGTTAAAATAAGGCTAGTCCGTTATCAACTTGAAAAAGTGGCACCGAGTCGGTGCGCCCCCACCGTGAGCGCTGCCGCGGTTCTATCTAGTTACGCGTTAAACCAACTAGAATTTTTTTATCGCTATCTGAGCAGCGCTCATGGTGGGGGCAGCGCCTCACAACCTCCGTCATGTGCTGGAATTCTAGATCCGGTCGTCAAC	0.7	1	9	88	84	2.42	1955-05-01	1955-05-01
peg_463	18	H179R	c.536A>G	TP53	chr17	7578394	7578394	SNV	Observed SNV	Missense	T	C	179	DBD	115	GTCACAGCACATGACGGAGGTTGTGAGGCGCTGCCCCCACCATGAGCGCTGCTCAGATAG	GTCACAGCACATGACGGAGGTTGTGAGGCGCTGCCCCCACCGTGAGCGCTGCTCAGATAG	7578410	-	AGG	AGCACATGACGGAGGTTGTG	AACCTCCGTC	10	GCTCACGGTGGGGGCAGCGCCTCAC	25	GCTCACGGTGGGGGCAGCGCCTCACAACCTCCGTC	AGCGTACACGTCTCACACCGAGCACATGACGGAGGTTGTGGTTTTAGAGCTAGAAATAGCAAGTTAAAATAAGGCTAGTCCGTTATCAACTTGAAAAAGTGGCACCGAGTCGGTGCGCTCACGGTGGGGGCAGCGCCTCACAACCTCCGTCCGCGGTTCTATCTAGTTACGCGTTAAACCAACTAGAATTTTTTTCTATCTGAGCAGCGCTCATGGTGGGGGCAGCGCCTCACAACCTCCGTCATGTGCTGTGACGAATTCTAGATCCGGTCGTCAAC	0.6	20	5	78	69	2.27	1955-05-01	1955-05-01
peg_464	18	H179R	c.536A>G	TP53	chr17	7578394	7578394	SNV	Observed SNV	Missense	T	C	179	DBD	115	GTCACAGCACATGACGGAGGTTGTGAGGCGCTGCCCCCACCATGAGCGCTGCTCAGATAG	GTCACAGCACATGACGGAGGTTGTGAGGCGCTGCCCCCACCGTGAGCGCTGCTCAGATAG	7578410	-	AGG	AGCACATGACGGAGGTTGTG	AACCTCCGTCATG	13	GCTCACGGTGGGGGCAGCGCCTCAC	25	GCTCACGGTGGGGGCAGCGCCTCACAACCTCCGTCATG	AGCGTACACGTCTCACACCGAGCACATGACGGAGGTTGTGGTTTTAGAGCTAGAAATAGCAAGTTAAAATAAGGCTAGTCCGTTATCAACTTGAAAAAGTGGCACCGAGTCGGTGCGCTCACGGTGGGGGCAGCGCCTCACAACCTCCGTCATGCGCGGTTCTATCTAGTTACGCGTTAAACCAACTAGAATTTTTTTCTATCTGAGCAGCGCTCATGGTGGGGGCAGCGCCTCACAACCTCCGTCATGTGCTGTGACGAATTCTAGATCCGGTCGTCAAC	0.5384615384615384	20	5	78	69	2.27	1955-05-01	1955-05-01
peg_465	18	H179R	c.536A>G	TP53	chr17	7578394	7578394	SNV	Observed SNV	Missense	T	C	179	DBD	115	GTCACAGCACATGACGGAGGTTGTGAGGCGCTGCCCCCACCATGAGCGCTGCTCAGATAG	GTCACAGCACATGACGGAGGTTGTGAGGCGCTGCCCCCACCGTGAGCGCTGCTCAGATAG	7578410	-	AGG	AGCACATGACGGAGGTTGTG	AACCTCCGTCATGTG	15	GCTCACGGTGGGGGCAGCGCCTCAC	25	GCTCACGGTGGGGGCAGCGCCTCACAACCTCCGTCATGTG	AGCGTACACGTCTCACACCGAGCACATGACGGAGGTTGTGGTTTTAGAGCTAGAAATAGCAAGTTAAAATAAGGCTAGTCCGTTATCAACTTGAAAAAGTGGCACCGAGTCGGTGCGCTCACGGTGGGGGCAGCGCCTCACAACCTCCGTCATGTGCGCGGTTCTATCTAGTTACGCGTTAAACCAACTAGAATTTTTTTCTATCTGAGCAGCGCTCATGGTGGGGGCAGCGCCTCACAACCTCCGTCATGTGCTGTGACGAATTCTAGATCCGGTCGTCAAC	0.5333333333333333	20	5	78	69	2.27	1955-05-01	1955-05-01
peg_466	19	R273L	c.818G>T	TP53	chr17	7577120	7577120	SNV	Observed SNV	Missense	C	A	273	DBD	114	AATCTACTGGGACGGAACAGCTTTGAGGTGCGTGTTTGTGCCTGTCCTGGGAGAGACCGG	AATCTACTGGGACGGAACAGCTTTGAGGTGCTTGTTTGTGCCTGTCCTGGGAGAGACCGG	7577126	-	AGG	ACTGGGACGGAACAGCTTTG	AGCTGTTCCGTCCCA	15	TCCCAGGACAGGCACAAACAAGCACCTCAA	30	TCCCAGGACAGGCACAAACAAGCACCTCAAAGCTGTTCCGTCCCA	AGCGTACACGTCTCACACCGACTGGGACGGAACAGCTTTGGTTTTAGAGCTAGAAATAGCAAGTTAAAATAAGGCTAGTCCGTTATCAACTTGAAAAAGTGGCACCGAGTCGGTGCTCCCAGGACAGGCACAAACAAGCACCTCAAAGCTGTTCCGTCCCACGCGGTTCTATCTAGTTACGCGTTAAACCAACTAGAATTTTTTTCCGGTCTCTCCCAGGACAGGCACAAACACGCACCTCAAAGCTGTTCCGTCCCAGTAGATTGAATTCTAGATCCGGTCGTCAAC	0.6	10	20	74	53	3.2700000000000005	1955-05-01	1955-05-01
peg_467	19	R273L	c.818G>T	TP53	chr17	7577120	7577120	SNV	Observed SNV	Missense	C	A	273	DBD	114	AATCTACTGGGACGGAACAGCTTTGAGGTGCGTGTTTGTGCCTGTCCTGGGAGAGACCGG	AATCTACTGGGACGGAACAGCTTTGAGGTGCTTGTTTGTGCCTGTCCTGGGAGAGACCGG	7577126	-	AGG	ACTGGGACGGAACAGCTTTG	AGCTGTTCCGTCCCA	15	GGACAGGCACAAACAAGCACCTCAA	25	GGACAGGCACAAACAAGCACCTCAAAGCTGTTCCGTCCCA	AGCGTACACGTCTCACACCGACTGGGACGGAACAGCTTTGGTTTTAGAGCTAGAAATAGCAAGTTAAAATAAGGCTAGTCCGTTATCAACTTGAAAAAGTGGCACCGAGTCGGTGCGGACAGGCACAAACAAGCACCTCAAAGCTGTTCCGTCCCACGCGGTTCTATCTAGTTACGCGTTAAACCAACTAGAATTTTTTTCCGGTCTCTCCCAGGACAGGCACAAACACGCACCTCAAAGCTGTTCCGTCCCAGTAGATTGAATTCTAGATCCGGTCGTCAAC	0.6	10	15	74	53	3.2700000000000005	1955-05-01	1955-05-01
peg_468	19	R273L	c.818G>T	TP53	chr17	7577120	7577120	SNV	Observed SNV	Missense	C	A	273	DBD	114	AATCTACTGGGACGGAACAGCTTTGAGGTGCGTGTTTGTGCCTGTCCTGGGAGAGACCGG	AATCTACTGGGACGGAACAGCTTTGAGGTGCTTGTTTGTGCCTGTCCTGGGAGAGACCGG	7577126	-	AGG	ACTGGGACGGAACAGCTTTG	AGCTGTTCCG	10	TCCCAGGACAGGCACAAACAAGCACCTCAA	30	TCCCAGGACAGGCACAAACAAGCACCTCAAAGCTGTTCCG	AGCGTACACGTCTCACACCGACTGGGACGGAACAGCTTTGGTTTTAGAGCTAGAAATAGCAAGTTAAAATAAGGCTAGTCCGTTATCAACTTGAAAAAGTGGCACCGAGTCGGTGCTCCCAGGACAGGCACAAACAAGCACCTCAAAGCTGTTCCGCGCGGTTCTATCTAGTTACGCGTTAAACCAACTAGAATTTTTTTCCGGTCTCTCCCAGGACAGGCACAAACACGCACCTCAAAGCTGTTCCGTCCCAGTAGATTGAATTCTAGATCCGGTCGTCAAC	0.6	10	20	74	53	3.2700000000000005	1955-05-01	1955-05-01
peg_469	19	R273L	c.818G>T	TP53	chr17	7577120	7577120	SNV	Observed SNV	Missense	C	A	273	DBD	114	AATCTACTGGGACGGAACAGCTTTGAGGTGCGTGTTTGTGCCTGTCCTGGGAGAGACCGG	AATCTACTGGGACGGAACAGCTTTGAGGTGCTTGTTTGTGCCTGTCCTGGGAGAGACCGG	7577126	-	AGG	ACTGGGACGGAACAGCTTTG	AGCTGTTCCG	10	GGACAGGCACAAACAAGCACCTCAA	25	GGACAGGCACAAACAAGCACCTCAAAGCTGTTCCG	AGCGTACACGTCTCACACCGACTGGGACGGAACAGCTTTGGTTTTAGAGCTAGAAATAGCAAGTTAAAATAAGGCTAGTCCGTTATCAACTTGAAAAAGTGGCACCGAGTCGGTGCGGACAGGCACAAACAAGCACCTCAAAGCTGTTCCGCGCGGTTCTATCTAGTTACGCGTTAAACCAACTAGAATTTTTTTCCGGTCTCTCCCAGGACAGGCACAAACACGCACCTCAAAGCTGTTCCGTCCCAGTAGATTGAATTCTAGATCCGGTCGTCAAC	0.6	10	15	74	53	3.2700000000000005	1955-05-01	1955-05-01
peg_470	19	R273L	c.818G>T	TP53	chr17	7577120	7577120	SNV	Observed SNV	Missense	C	A	273	DBD	114	AATCTACTGGGACGGAACAGCTTTGAGGTGCGTGTTTGTGCCTGTCCTGGGAGAGACCGG	AATCTACTGGGACGGAACAGCTTTGAGGTGCTTGTTTGTGCCTGTCCTGGGAGAGACCGG	7577126	-	AGG	ACTGGGACGGAACAGCTTTG	AGCTGTTCCGTCC	13	GGACAGGCACAAACAAGCACCTCAA	25	GGACAGGCACAAACAAGCACCTCAAAGCTGTTCCGTCC	AGCGTACACGTCTCACACCGACTGGGACGGAACAGCTTTGGTTTTAGAGCTAGAAATAGCAAGTTAAAATAAGGCTAGTCCGTTATCAACTTGAAAAAGTGGCACCGAGTCGGTGCGGACAGGCACAAACAAGCACCTCAAAGCTGTTCCGTCCCGCGGTTCTATCTAGTTACGCGTTAAACCAACTAGAATTTTTTTCCGGTCTCTCCCAGGACAGGCACAAACACGCACCTCAAAGCTGTTCCGTCCCAGTAGATTGAATTCTAGATCCGGTCGTCAAC	0.6153846153846154	10	15	74	53	3.193076923076924	1955-05-01	1955-05-01
peg_471	19	R273L	c.818G>T	TP53	chr17	7577120	7577120	SNV	Observed SNV	Missense	C	A	273	DBD	114	AATCTACTGGGACGGAACAGCTTTGAGGTGCGTGTTTGTGCCTGTCCTGGGAGAGACCGG	AATCTACTGGGACGGAACAGCTTTGAGGTGCTTGTTTGTGCCTGTCCTGGGAGAGACCGG	7577126	-	AGG	ACTGGGACGGAACAGCTTTG	AGCTGTTCCGTCC	13	TCCCAGGACAGGCACAAACAAGCACCTCAA	30	TCCCAGGACAGGCACAAACAAGCACCTCAAAGCTGTTCCGTCC	AGCGTACACGTCTCACACCGACTGGGACGGAACAGCTTTGGTTTTAGAGCTAGAAATAGCAAGTTAAAATAAGGCTAGTCCGTTATCAACTTGAAAAAGTGGCACCGAGTCGGTGCTCCCAGGACAGGCACAAACAAGCACCTCAAAGCTGTTCCGTCCCGCGGTTCTATCTAGTTACGCGTTAAACCAACTAGAATTTTTTTCCGGTCTCTCCCAGGACAGGCACAAACACGCACCTCAAAGCTGTTCCGTCCCAGTAGATTGAATTCTAGATCCGGTCGTCAAC	0.6153846153846154	10	20	74	53	3.193076923076924	1955-05-01	1955-05-01
peg_472	19	R273L	c.818G>T	TP53	chr17	7577120	7577120	SNV	Observed SNV	Missense	C	A	273	DBD	114	GGGACGGAACAGCTTTGAGGTGCGTGTTTGTGCCTGTCCTGGGAGAGACCGGCGCACAGA	GGGACGGAACAGCTTTGAGGTGCTTGTTTGTGCCTGTCCTGGGAGAGACCGGCGCACAGA	7577108	+	AGG	GCGCCGGTCTCTCCCAGGAC	AGAGAGGGTC	10	CTGTCCGTGTTTGTTCGTGGAGTTTCGACA	30	ACAGCTTTGAGGTGCTTGTTTGTGCCTGTCCTGGGAGAGA	AGCGTACACGTCTCACACCGGCGCCGGTCTCTCCCAGGACGTTTTAGAGCTAGAAATAGCAAGTTAAAATAAGGCTAGTCCGTTATCAACTTGAAAAAGTGGCACCGAGTCGGTGCACAGCTTTGAGGTGCTTGTTTGTGCCTGTCCTGGGAGAGACGCGGTTCTATCTAGTTACGCGTTAAACCAACTAGAATTTTTTTTCTGTGCGCCGGTCTCTCCCAGGACAGGCACAAACACGCACCTCAAAGCTGTTCCGTCCCGAATTCTAGATCCGGTCGTCAAC	0.6	15	15	69	46	3.15	1955-05-01	1955-05-01
peg_473	19	R273L	c.818G>T	TP53	chr17	7577120	7577120	SNV	Observed SNV	Missense	C	A	273	DBD	114	CCTGAGTAGTGGTAATCTACTGGGACGGAACAGCTTTGAGGTGCGTGTTTGTGCCTGTCC	CCTGAGTAGTGGTAATCTACTGGGACGGAACAGCTTTGAGGTGCTTGTTTGTGCCTGTCC	7577139	-	CGG	GTAGTGGTAATCTACTGGGA	CAGTAGATTACCACT	15	ACAAACAAGCACCTCAAAGCTGTTCCGTCC	30	ACAAACAAGCACCTCAAAGCTGTTCCGTCCCAGTAGATTACCACT	AGCGTACACGTCTCACACCGGTAGTGGTAATCTACTGGGAGTTTTAGAGCTAGAAATAGCAAGTTAAAATAAGGCTAGTCCGTTATCAACTTGAAAAAGTGGCACCGAGTCGGTGCACAAACAAGCACCTCAAAGCTGTTCCGTCCCAGTAGATTACCACTCGCGGTTCTATCTAGTTACGCGTTAAACCAACTAGAATTTTTTTGGACAGGCACAAACACGCACCTCAAAGCTGTTCCGTCCCAGTAGATTACCACTACTCAGGGAATTCTAGATCCGGTCGTCAAC	0.4	23	7	82	98	2.8666666666666667	1955-05-01	1955-05-01
peg_474	19	R273L	c.818G>T	TP53	chr17	7577120	7577120	SNV	Observed SNV	Missense	C	A	273	DBD	114	CCTGAGTAGTGGTAATCTACTGGGACGGAACAGCTTTGAGGTGCGTGTTTGTGCCTGTCC	CCTGAGTAGTGGTAATCTACTGGGACGGAACAGCTTTGAGGTGCTTGTTTGTGCCTGTCC	7577139	-	CGG	GTAGTGGTAATCTACTGGGA	CAGTAGATTACCA	13	ACAAACAAGCACCTCAAAGCTGTTCCGTCC	30	ACAAACAAGCACCTCAAAGCTGTTCCGTCCCAGTAGATTACCA	AGCGTACACGTCTCACACCGGTAGTGGTAATCTACTGGGAGTTTTAGAGCTAGAAATAGCAAGTTAAAATAAGGCTAGTCCGTTATCAACTTGAAAAAGTGGCACCGAGTCGGTGCACAAACAAGCACCTCAAAGCTGTTCCGTCCCAGTAGATTACCACGCGGTTCTATCTAGTTACGCGTTAAACCAACTAGAATTTTTTTGGACAGGCACAAACACGCACCTCAAAGCTGTTCCGTCCCAGTAGATTACCACTACTCAGGGAATTCTAGATCCGGTCGTCAAC	0.3846153846153846	23	7	82	98	2.7897435897435896	1955-05-01	1955-05-01
peg_475	19	R273L	c.818G>T	TP53	chr17	7577120	7577120	SNV	Observed SNV	Missense	C	A	273	DBD	114	AATCTACTGGGACGGAACAGCTTTGAGGTGCGTGTTTGTGCCTGTCCTGGGAGAGACCGG	AATCTACTGGGACGGAACAGCTTTGAGGTGCTTGTTTGTGCCTGTCCTGGGAGAGACCGG	7577126	-	AGG	ACTGGGACGGAACAGCTTTG	AGCTGTTCCGTCCCA	15	GGCACAAACAAGCACCTCAA	20	GGCACAAACAAGCACCTCAAAGCTGTTCCGTCCCA	AGCGTACACGTCTCACACCGACTGGGACGGAACAGCTTTGGTTTTAGAGCTAGAAATAGCAAGTTAAAATAAGGCTAGTCCGTTATCAACTTGAAAAAGTGGCACCGAGTCGGTGCGGCACAAACAAGCACCTCAAAGCTGTTCCGTCCCACGCGGTTCTATCTAGTTACGCGTTAAACCAACTAGAATTTTTTTCCGGTCTCTCCCAGGACAGGCACAAACACGCACCTCAAAGCTGTTCCGTCCCAGTAGATTGAATTCTAGATCCGGTCGTCAAC	0.6	10	10	74	53	2.7366666666666664	1955-05-01	1955-05-01
peg_476	19	R273L	c.818G>T	TP53	chr17	7577120	7577120	SNV	Observed SNV	Missense	C	A	273	DBD	114	AATCTACTGGGACGGAACAGCTTTGAGGTGCGTGTTTGTGCCTGTCCTGGGAGAGACCGG	AATCTACTGGGACGGAACAGCTTTGAGGTGCTTGTTTGTGCCTGTCCTGGGAGAGACCGG	7577126	-	AGG	ACTGGGACGGAACAGCTTTG	AGCTGTTCCG	10	GGCACAAACAAGCACCTCAA	20	GGCACAAACAAGCACCTCAAAGCTGTTCCG	AGCGTACACGTCTCACACCGACTGGGACGGAACAGCTTTGGTTTTAGAGCTAGAAATAGCAAGTTAAAATAAGGCTAGTCCGTTATCAACTTGAAAAAGTGGCACCGAGTCGGTGCGGCACAAACAAGCACCTCAAAGCTGTTCCGCGCGGTTCTATCTAGTTACGCGTTAAACCAACTAGAATTTTTTTCCGGTCTCTCCCAGGACAGGCACAAACACGCACCTCAAAGCTGTTCCGTCCCAGTAGATTGAATTCTAGATCCGGTCGTCAAC	0.6	10	10	74	53	2.7366666666666664	1955-05-01	1955-05-01
peg_477	19	R273L	c.818G>T	TP53	chr17	7577120	7577120	SNV	Observed SNV	Missense	C	A	273	DBD	114	GGGACGGAACAGCTTTGAGGTGCGTGTTTGTGCCTGTCCTGGGAGAGACCGGCGCACAGA	GGGACGGAACAGCTTTGAGGTGCTTGTTTGTGCCTGTCCTGGGAGAGACCGGCGCACAGA	7577108	+	AGG	GCGCCGGTCTCTCCCAGGAC	GCCAGAGAGGGTC	13	CTGTCCGTGTTTGTTCGTGGAGTTTCGACA	30	ACAGCTTTGAGGTGCTTGTTTGTGCCTGTCCTGGGAGAGACCG	AGCGTACACGTCTCACACCGGCGCCGGTCTCTCCCAGGACGTTTTAGAGCTAGAAATAGCAAGTTAAAATAAGGCTAGTCCGTTATCAACTTGAAAAAGTGGCACCGAGTCGGTGCACAGCTTTGAGGTGCTTGTTTGTGCCTGTCCTGGGAGAGACCGCGCGGTTCTATCTAGTTACGCGTTAAACCAACTAGAATTTTTTTTCTGTGCGCCGGTCTCTCCCAGGACAGGCACAAACACGCACCTCAAAGCTGTTCCGTCCCGAATTCTAGATCCGGTCGTCAAC	0.6923076923076923	15	15	69	46	2.6884615384615382	1955-05-01	1955-05-01
peg_478	19	R273L	c.818G>T	TP53	chr17	7577120	7577120	SNV	Observed SNV	Missense	C	A	273	DBD	114	AATCTACTGGGACGGAACAGCTTTGAGGTGCGTGTTTGTGCCTGTCCTGGGAGAGACCGG	AATCTACTGGGACGGAACAGCTTTGAGGTGCTTGTTTGTGCCTGTCCTGGGAGAGACCGG	7577126	-	AGG	ACTGGGACGGAACAGCTTTG	AGCTGTTCCGTCC	13	GGCACAAACAAGCACCTCAA	20	GGCACAAACAAGCACCTCAAAGCTGTTCCGTCC	AGCGTACACGTCTCACACCGACTGGGACGGAACAGCTTTGGTTTTAGAGCTAGAAATAGCAAGTTAAAATAAGGCTAGTCCGTTATCAACTTGAAAAAGTGGCACCGAGTCGGTGCGGCACAAACAAGCACCTCAAAGCTGTTCCGTCCCGCGGTTCTATCTAGTTACGCGTTAAACCAACTAGAATTTTTTTCCGGTCTCTCCCAGGACAGGCACAAACACGCACCTCAAAGCTGTTCCGTCCCAGTAGATTGAATTCTAGATCCGGTCGTCAAC	0.6153846153846154	10	10	74	53	2.6597435897435893	1955-05-01	1955-05-01
peg_479	19	R273L	c.818G>T	TP53	chr17	7577120	7577120	SNV	Observed SNV	Missense	C	A	273	DBD	114	GGGACGGAACAGCTTTGAGGTGCGTGTTTGTGCCTGTCCTGGGAGAGACCGGCGCACAGA	GGGACGGAACAGCTTTGAGGTGCTTGTTTGTGCCTGTCCTGGGAGAGACCGGCGCACAGA	7577108	+	AGG	GCGCCGGTCTCTCCCAGGAC	AGAGAGGGTC	10	CTGTCCGTGTTTGTTCGTGGAGTTT	25	TTTGAGGTGCTTGTTTGTGCCTGTCCTGGGAGAGA	AGCGTACACGTCTCACACCGGCGCCGGTCTCTCCCAGGACGTTTTAGAGCTAGAAATAGCAAGTTAAAATAAGGCTAGTCCGTTATCAACTTGAAAAAGTGGCACCGAGTCGGTGCTTTGAGGTGCTTGTTTGTGCCTGTCCTGGGAGAGACGCGGTTCTATCTAGTTACGCGTTAAACCAACTAGAATTTTTTTTCTGTGCGCCGGTCTCTCCCAGGACAGGCACAAACACGCACCTCAAAGCTGTTCCGTCCCGAATTCTAGATCCGGTCGTCAAC	0.6	15	10	69	46	2.4833333333333334	1955-05-01	1955-05-01
peg_480	19	R273L	c.818G>T	TP53	chr17	7577120	7577120	SNV	Observed SNV	Missense	C	A	273	DBD	114	GGGACGGAACAGCTTTGAGGTGCGTGTTTGTGCCTGTCCTGGGAGAGACCGGCGCACAGA	GGGACGGAACAGCTTTGAGGTGCTTGTTTGTGCCTGTCCTGGGAGAGACCGGCGCACAGA	7577108	+	AGG	GCGCCGGTCTCTCCCAGGAC	CGGCCAGAGAGGGTC	15	CTGTCCGTGTTTGTTCGTGGAGTTTCGACA	30	ACAGCTTTGAGGTGCTTGTTTGTGCCTGTCCTGGGAGAGACCGGC	AGCGTACACGTCTCACACCGGCGCCGGTCTCTCCCAGGACGTTTTAGAGCTAGAAATAGCAAGTTAAAATAAGGCTAGTCCGTTATCAACTTGAAAAAGTGGCACCGAGTCGGTGCACAGCTTTGAGGTGCTTGTTTGTGCCTGTCCTGGGAGAGACCGGCCGCGGTTCTATCTAGTTACGCGTTAAACCAACTAGAATTTTTTTTCTGTGCGCCGGTCTCTCCCAGGACAGGCACAAACACGCACCTCAAAGCTGTTCCGTCCCGAATTCTAGATCCGGTCGTCAAC	0.7333333333333333	15	15	69	46	2.4833333333333334	1955-05-01	1955-05-01
peg_481	19	R273L	c.818G>T	TP53	chr17	7577120	7577120	SNV	Observed SNV	Missense	C	A	273	DBD	114	CCTGAGTAGTGGTAATCTACTGGGACGGAACAGCTTTGAGGTGCGTGTTTGTGCCTGTCC	CCTGAGTAGTGGTAATCTACTGGGACGGAACAGCTTTGAGGTGCTTGTTTGTGCCTGTCC	7577139	-	CGG	GTAGTGGTAATCTACTGGGA	CAGTAGATTA	10	ACAAACAAGCACCTCAAAGCTGTTCCGTCC	30	ACAAACAAGCACCTCAAAGCTGTTCCGTCCCAGTAGATTA	AGCGTACACGTCTCACACCGGTAGTGGTAATCTACTGGGAGTTTTAGAGCTAGAAATAGCAAGTTAAAATAAGGCTAGTCCGTTATCAACTTGAAAAAGTGGCACCGAGTCGGTGCACAAACAAGCACCTCAAAGCTGTTCCGTCCCAGTAGATTACGCGGTTCTATCTAGTTACGCGTTAAACCAACTAGAATTTTTTTGGACAGGCACAAACACGCACCTCAAAGCTGTTCCGTCCCAGTAGATTACCACTACTCAGGGAATTCTAGATCCGGTCGTCAAC	0.3	23	7	82	98	2.3666666666666667	1955-05-01	1955-05-01
peg_482	19	R273L	c.818G>T	TP53	chr17	7577120	7577120	SNV	Observed SNV	Missense	C	A	273	DBD	114	GGAACAGCTTTGAGGTGCGTGTTTGTGCCTGTCCTGGGAGAGACCGGCGCACAGAGGAAG	GGAACAGCTTTGAGGTGCTTGTTTGTGCCTGTCCTGGGAGAGACCGGCGCACAGAGGAAG	7577103	+	AGG	TCTGTGCGCCGGTCTCTCCC	ACACGCGGCCAGAGA	15	GGGTCCTGTCCGTGTTTGTTCGTGGAGTTT	30	TTTGAGGTGCTTGTTTGTGCCTGTCCTGGGAGAGACCGGCGCACA	AGCGTACACGTCTCACACCGTCTGTGCGCCGGTCTCTCCCGTTTTAGAGCTAGAAATAGCAAGTTAAAATAAGGCTAGTCCGTTATCAACTTGAAAAAGTGGCACCGAGTCGGTGCTTTGAGGTGCTTGTTTGTGCCTGTCCTGGGAGAGACCGGCGCACACGCGGTTCTATCTAGTTACGCGTTAAACCAACTAGAATTTTTTTCTTCCTCTGTGCGCCGGTCTCTCCCAGGACAGGCACAAACACGCACCTCAAAGCTGTTCCGAATTCTAGATCCGGTCGTCAAC	0.6666666666666666	20	10	72	50	2.22	1955-05-01	1955-05-01
peg_483	19	R273L	c.818G>T	TP53	chr17	7577120	7577120	SNV	Observed SNV	Missense	C	A	273	DBD	114	GGAACAGCTTTGAGGTGCGTGTTTGTGCCTGTCCTGGGAGAGACCGGCGCACAGAGGAAG	GGAACAGCTTTGAGGTGCTTGTTTGTGCCTGTCCTGGGAGAGACCGGCGCACAGAGGAAG	7577103	+	AGG	TCTGTGCGCCGGTCTCTCCC	ACGCGGCCAGAGA	13	GGGTCCTGTCCGTGTTTGTTCGTGGAGTTT	30	TTTGAGGTGCTTGTTTGTGCCTGTCCTGGGAGAGACCGGCGCA	AGCGTACACGTCTCACACCGTCTGTGCGCCGGTCTCTCCCGTTTTAGAGCTAGAAATAGCAAGTTAAAATAAGGCTAGTCCGTTATCAACTTGAAAAAGTGGCACCGAGTCGGTGCTTTGAGGTGCTTGTTTGTGCCTGTCCTGGGAGAGACCGGCGCACGCGGTTCTATCTAGTTACGCGTTAAACCAACTAGAATTTTTTTCTTCCTCTGTGCGCCGGTCTCTCCCAGGACAGGCACAAACACGCACCTCAAAGCTGTTCCGAATTCTAGATCCGGTCGTCAAC	0.6923076923076923	20	10	72	50	2.091794871794872	1955-05-01	1955-05-01
peg_484	19	R273L	c.818G>T	TP53	chr17	7577120	7577120	SNV	Observed SNV	Missense	C	A	273	DBD	114	AATCTACTGGGACGGAACAGCTTTGAGGTGCGTGTTTGTGCCTGTCCTGGGAGAGACCGG	AATCTACTGGGACGGAACAGCTTTGAGGTGCTTGTTTGTGCCTGTCCTGGGAGAGACCGG	7577126	-	AGG	ACTGGGACGGAACAGCTTTG	AGCTGTTCCG	10	AAACAAGCACCTCAA	15	AAACAAGCACCTCAAAGCTGTTCCG	AGCGTACACGTCTCACACCGACTGGGACGGAACAGCTTTGGTTTTAGAGCTAGAAATAGCAAGTTAAAATAAGGCTAGTCCGTTATCAACTTGAAAAAGTGGCACCGAGTCGGTGCAAACAAGCACCTCAAAGCTGTTCCGCGCGGTTCTATCTAGTTACGCGTTAAACCAACTAGAATTTTTTTCCGGTCTCTCCCAGGACAGGCACAAACACGCACCTCAAAGCTGTTCCGTCCCAGTAGATTGAATTCTAGATCCGGTCGTCAAC	0.6	10	5	74	53	2.0700000000000003	1955-05-01	1955-05-01
peg_485	19	R273L	c.818G>T	TP53	chr17	7577120	7577120	SNV	Observed SNV	Missense	C	A	273	DBD	114	AATCTACTGGGACGGAACAGCTTTGAGGTGCGTGTTTGTGCCTGTCCTGGGAGAGACCGG	AATCTACTGGGACGGAACAGCTTTGAGGTGCTTGTTTGTGCCTGTCCTGGGAGAGACCGG	7577126	-	AGG	ACTGGGACGGAACAGCTTTG	AGCTGTTCCGTCCCA	15	AAACAAGCACCTCAA	15	AAACAAGCACCTCAAAGCTGTTCCGTCCCA	AGCGTACACGTCTCACACCGACTGGGACGGAACAGCTTTGGTTTTAGAGCTAGAAATAGCAAGTTAAAATAAGGCTAGTCCGTTATCAACTTGAAAAAGTGGCACCGAGTCGGTGCAAACAAGCACCTCAAAGCTGTTCCGTCCCACGCGGTTCTATCTAGTTACGCGTTAAACCAACTAGAATTTTTTTCCGGTCTCTCCCAGGACAGGCACAAACACGCACCTCAAAGCTGTTCCGTCCCAGTAGATTGAATTCTAGATCCGGTCGTCAAC	0.6	10	5	74	53	2.0700000000000003	1955-05-01	1955-05-01
peg_486	19	R273L	c.818G>T	TP53	chr17	7577120	7577120	SNV	Observed SNV	Missense	C	A	273	DBD	114	GGAACAGCTTTGAGGTGCGTGTTTGTGCCTGTCCTGGGAGAGACCGGCGCACAGAGGAAG	GGAACAGCTTTGAGGTGCTTGTTTGTGCCTGTCCTGGGAGAGACCGGCGCACAGAGGAAG	7577103	+	AGG	TCTGTGCGCCGGTCTCTCCC	CGGCCAGAGA	10	GGGTCCTGTCCGTGTTTGTTCGTGGAGTTT	30	TTTGAGGTGCTTGTTTGTGCCTGTCCTGGGAGAGACCGGC	AGCGTACACGTCTCACACCGTCTGTGCGCCGGTCTCTCCCGTTTTAGAGCTAGAAATAGCAAGTTAAAATAAGGCTAGTCCGTTATCAACTTGAAAAAGTGGCACCGAGTCGGTGCTTTGAGGTGCTTGTTTGTGCCTGTCCTGGGAGAGACCGGCCGCGGTTCTATCTAGTTACGCGTTAAACCAACTAGAATTTTTTTCTTCCTCTGTGCGCCGGTCTCTCCCAGGACAGGCACAAACACGCACCTCAAAGCTGTTCCGAATTCTAGATCCGGTCGTCAAC	0.7	20	10	72	50	2.053333333333333	1955-05-01	1955-05-01
peg_487	19	R273L	c.818G>T	TP53	chr17	7577120	7577120	SNV	Observed SNV	Missense	C	A	273	DBD	114	GGGACGGAACAGCTTTGAGGTGCGTGTTTGTGCCTGTCCTGGGAGAGACCGGCGCACAGA	GGGACGGAACAGCTTTGAGGTGCTTGTTTGTGCCTGTCCTGGGAGAGACCGGCGCACAGA	7577108	+	AGG	GCGCCGGTCTCTCCCAGGAC	GCCAGAGAGGGTC	13	CTGTCCGTGTTTGTTCGTGGAGTTT	25	TTTGAGGTGCTTGTTTGTGCCTGTCCTGGGAGAGACCG	AGCGTACACGTCTCACACCGGCGCCGGTCTCTCCCAGGACGTTTTAGAGCTAGAAATAGCAAGTTAAAATAAGGCTAGTCCGTTATCAACTTGAAAAAGTGGCACCGAGTCGGTGCTTTGAGGTGCTTGTTTGTGCCTGTCCTGGGAGAGACCGCGCGGTTCTATCTAGTTACGCGTTAAACCAACTAGAATTTTTTTTCTGTGCGCCGGTCTCTCCCAGGACAGGCACAAACACGCACCTCAAAGCTGTTCCGTCCCGAATTCTAGATCCGGTCGTCAAC	0.6923076923076923	15	10	69	46	2.021794871794872	1955-05-01	1955-05-01
peg_488	19	R273L	c.818G>T	TP53	chr17	7577120	7577120	SNV	Observed SNV	Missense	C	A	273	DBD	114	AATCTACTGGGACGGAACAGCTTTGAGGTGCGTGTTTGTGCCTGTCCTGGGAGAGACCGG	AATCTACTGGGACGGAACAGCTTTGAGGTGCTTGTTTGTGCCTGTCCTGGGAGAGACCGG	7577126	-	AGG	ACTGGGACGGAACAGCTTTG	AGCTGTTCCGTCC	13	AAACAAGCACCTCAA	15	AAACAAGCACCTCAAAGCTGTTCCGTCC	AGCGTACACGTCTCACACCGACTGGGACGGAACAGCTTTGGTTTTAGAGCTAGAAATAGCAAGTTAAAATAAGGCTAGTCCGTTATCAACTTGAAAAAGTGGCACCGAGTCGGTGCAAACAAGCACCTCAAAGCTGTTCCGTCCCGCGGTTCTATCTAGTTACGCGTTAAACCAACTAGAATTTTTTTCCGGTCTCTCCCAGGACAGGCACAAACACGCACCTCAAAGCTGTTCCGTCCCAGTAGATTGAATTCTAGATCCGGTCGTCAAC	0.6153846153846154	10	5	74	53	1.9930769230769232	1955-05-01	1955-05-01
peg_489	19	R273L	c.818G>T	TP53	chr17	7577120	7577120	SNV	Observed SNV	Missense	C	A	273	DBD	114	CTATCCTGAGTAGTGGTAATCTACTGGGACGGAACAGCTTTGAGGTGCGTGTTTGTGCCT	CTATCCTGAGTAGTGGTAATCTACTGGGACGGAACAGCTTTGAGGTGCTTGTTTGTGCCT	7577143	-	GGG	CTGAGTAGTGGTAATCTACT	AGATTACCAC	10	ACAAGCACCTCAAAGCTGTTCCGTCCCAGT	30	ACAAGCACCTCAAAGCTGTTCCGTCCCAGTAGATTACCAC	AGCGTACACGTCTCACACCGCTGAGTAGTGGTAATCTACTGTTTTAGAGCTAGAAATAGCAAGTTAAAATAAGGCTAGTCCGTTATCAACTTGAAAAAGTGGCACCGAGTCGGTGCACAAGCACCTCAAAGCTGTTCCGTCCCAGTAGATTACCACCGCGGTTCTATCTAGTTACGCGTTAAACCAACTAGAATTTTTTTAGGCACAAACACGCACCTCAAAGCTGTTCCGTCCCAGTAGATTACCACTACTCAGGATAGGAATTCTAGATCCGGTCGTCAAC	0.4	27	3	83	59	1.9533333333333327	1955-05-01	1955-05-01
peg_490	19	R273L	c.818G>T	TP53	chr17	7577120	7577120	SNV	Observed SNV	Missense	C	A	273	DBD	114	CTATCCTGAGTAGTGGTAATCTACTGGGACGGAACAGCTTTGAGGTGCGTGTTTGTGCCT	CTATCCTGAGTAGTGGTAATCTACTGGGACGGAACAGCTTTGAGGTGCTTGTTTGTGCCT	7577143	-	GGG	CTGAGTAGTGGTAATCTACT	AGATTACCACTACTC	15	ACAAGCACCTCAAAGCTGTTCCGTCCCAGT	30	ACAAGCACCTCAAAGCTGTTCCGTCCCAGTAGATTACCACTACTC	AGCGTACACGTCTCACACCGCTGAGTAGTGGTAATCTACTGTTTTAGAGCTAGAAATAGCAAGTTAAAATAAGGCTAGTCCGTTATCAACTTGAAAAAGTGGCACCGAGTCGGTGCACAAGCACCTCAAAGCTGTTCCGTCCCAGTAGATTACCACTACTCCGCGGTTCTATCTAGTTACGCGTTAAACCAACTAGAATTTTTTTAGGCACAAACACGCACCTCAAAGCTGTTCCGTCCCAGTAGATTACCACTACTCAGGATAGGAATTCTAGATCCGGTCGTCAAC	0.4	27	3	83	59	1.9533333333333327	1955-05-01	1955-05-01
peg_491	19	R273L	c.818G>T	TP53	chr17	7577120	7577120	SNV	Observed SNV	Missense	C	A	273	DBD	114	CTATCCTGAGTAGTGGTAATCTACTGGGACGGAACAGCTTTGAGGTGCGTGTTTGTGCCT	CTATCCTGAGTAGTGGTAATCTACTGGGACGGAACAGCTTTGAGGTGCTTGTTTGTGCCT	7577143	-	GGG	CTGAGTAGTGGTAATCTACT	AGATTACCACTAC	13	ACAAGCACCTCAAAGCTGTTCCGTCCCAGT	30	ACAAGCACCTCAAAGCTGTTCCGTCCCAGTAGATTACCACTAC	AGCGTACACGTCTCACACCGCTGAGTAGTGGTAATCTACTGTTTTAGAGCTAGAAATAGCAAGTTAAAATAAGGCTAGTCCGTTATCAACTTGAAAAAGTGGCACCGAGTCGGTGCACAAGCACCTCAAAGCTGTTCCGTCCCAGTAGATTACCACTACCGCGGTTCTATCTAGTTACGCGTTAAACCAACTAGAATTTTTTTAGGCACAAACACGCACCTCAAAGCTGTTCCGTCCCAGTAGATTACCACTACTCAGGATAGGAATTCTAGATCCGGTCGTCAAC	0.3846153846153846	27	3	83	59	1.8764102564102565	1955-05-01	1955-05-01
peg_492	19	R273L	c.818G>T	TP53	chr17	7577120	7577120	SNV	Observed SNV	Missense	C	A	273	DBD	114	GGGACGGAACAGCTTTGAGGTGCGTGTTTGTGCCTGTCCTGGGAGAGACCGGCGCACAGA	GGGACGGAACAGCTTTGAGGTGCTTGTTTGTGCCTGTCCTGGGAGAGACCGGCGCACAGA	7577108	+	AGG	GCGCCGGTCTCTCCCAGGAC	CGGCCAGAGAGGGTC	15	CTGTCCGTGTTTGTTCGTGGAGTTT	25	TTTGAGGTGCTTGTTTGTGCCTGTCCTGGGAGAGACCGGC	AGCGTACACGTCTCACACCGGCGCCGGTCTCTCCCAGGACGTTTTAGAGCTAGAAATAGCAAGTTAAAATAAGGCTAGTCCGTTATCAACTTGAAAAAGTGGCACCGAGTCGGTGCTTTGAGGTGCTTGTTTGTGCCTGTCCTGGGAGAGACCGGCCGCGGTTCTATCTAGTTACGCGTTAAACCAACTAGAATTTTTTTTCTGTGCGCCGGTCTCTCCCAGGACAGGCACAAACACGCACCTCAAAGCTGTTCCGTCCCGAATTCTAGATCCGGTCGTCAAC	0.7333333333333333	15	10	69	46	1.8166666666666669	1955-05-01	1955-05-01
peg_493	19	R273L	c.818G>T	TP53	chr17	7577120	7577120	SNV	Observed SNV	Missense	C	A	273	DBD	114	GGGACGGAACAGCTTTGAGGTGCGTGTTTGTGCCTGTCCTGGGAGAGACCGGCGCACAGA	GGGACGGAACAGCTTTGAGGTGCTTGTTTGTGCCTGTCCTGGGAGAGACCGGCGCACAGA	7577108	+	AGG	GCGCCGGTCTCTCCCAGGAC	AGAGAGGGTC	10	CTGTCCGTGTTTGTTCGTGG	20	GGTGCTTGTTTGTGCCTGTCCTGGGAGAGA	AGCGTACACGTCTCACACCGGCGCCGGTCTCTCCCAGGACGTTTTAGAGCTAGAAATAGCAAGTTAAAATAAGGCTAGTCCGTTATCAACTTGAAAAAGTGGCACCGAGTCGGTGCGGTGCTTGTTTGTGCCTGTCCTGGGAGAGACGCGGTTCTATCTAGTTACGCGTTAAACCAACTAGAATTTTTTTTCTGTGCGCCGGTCTCTCCCAGGACAGGCACAAACACGCACCTCAAAGCTGTTCCGTCCCGAATTCTAGATCCGGTCGTCAAC	0.6	15	5	69	46	1.8166666666666664	1955-05-01	1955-05-01
peg_494	19	R273L	c.818G>T	TP53	chr17	7577120	7577120	SNV	Observed SNV	Missense	C	A	273	DBD	114	GGAACAGCTTTGAGGTGCGTGTTTGTGCCTGTCCTGGGAGAGACCGGCGCACAGAGGAAG	GGAACAGCTTTGAGGTGCTTGTTTGTGCCTGTCCTGGGAGAGACCGGCGCACAGAGGAAG	7577103	+	AGG	TCTGTGCGCCGGTCTCTCCC	ACACGCGGCCAGAGA	15	GGGTCCTGTCCGTGTTTGTTCGTGG	25	GGTGCTTGTTTGTGCCTGTCCTGGGAGAGACCGGCGCACA	AGCGTACACGTCTCACACCGTCTGTGCGCCGGTCTCTCCCGTTTTAGAGCTAGAAATAGCAAGTTAAAATAAGGCTAGTCCGTTATCAACTTGAAAAAGTGGCACCGAGTCGGTGCGGTGCTTGTTTGTGCCTGTCCTGGGAGAGACCGGCGCACACGCGGTTCTATCTAGTTACGCGTTAAACCAACTAGAATTTTTTTCTTCCTCTGTGCGCCGGTCTCTCCCAGGACAGGCACAAACACGCACCTCAAAGCTGTTCCGAATTCTAGATCCGGTCGTCAAC	0.6666666666666666	20	5	72	50	1.5533333333333337	1955-05-01	1955-05-01
peg_495	19	R273L	c.818G>T	TP53	chr17	7577120	7577120	SNV	Observed SNV	Missense	C	A	273	DBD	114	GGAACAGCTTTGAGGTGCGTGTTTGTGCCTGTCCTGGGAGAGACCGGCGCACAGAGGAAG	GGAACAGCTTTGAGGTGCTTGTTTGTGCCTGTCCTGGGAGAGACCGGCGCACAGAGGAAG	7577103	+	AGG	TCTGTGCGCCGGTCTCTCCC	ACGCGGCCAGAGA	13	GGGTCCTGTCCGTGTTTGTTCGTGG	25	GGTGCTTGTTTGTGCCTGTCCTGGGAGAGACCGGCGCA	AGCGTACACGTCTCACACCGTCTGTGCGCCGGTCTCTCCCGTTTTAGAGCTAGAAATAGCAAGTTAAAATAAGGCTAGTCCGTTATCAACTTGAAAAAGTGGCACCGAGTCGGTGCGGTGCTTGTTTGTGCCTGTCCTGGGAGAGACCGGCGCACGCGGTTCTATCTAGTTACGCGTTAAACCAACTAGAATTTTTTTCTTCCTCTGTGCGCCGGTCTCTCCCAGGACAGGCACAAACACGCACCTCAAAGCTGTTCCGAATTCTAGATCCGGTCGTCAAC	0.6923076923076923	20	5	72	50	1.425128205128205	1955-05-01	1955-05-01
peg_496	20	G245D	c.734G>A	TP53	chr17	7577547	7577547	SNV	Observed SNV	Missense	C	T	245	DBD	109	ACTACATGTGTAACAGTTCCTGCATGGGCGGCATGAACCGGAGGCCCATCCTCACCATCA	ACTACATGTGTAACAGTTCCTGCATGGGCGACATGAACCGGAGGCCCATCCTCACCATCA	7577552	-	GGG	ATGTGTAACAGTTCCTGCAT	CAGGAACTGTTACAC	15	GGGCCTCCGGTTCATGTCGCCCATG	25	GGGCCTCCGGTTCATGTCGCCCATGCAGGAACTGTTACAC	AGCGTACACGTCTCACACCGATGTGTAACAGTTCCTGCATGTTTTAGAGCTAGAAATAGCAAGTTAAAATAAGGCTAGTCCGTTATCAACTTGAAAAAGTGGCACCGAGTCGGTGCGGGCCTCCGGTTCATGTCGCCCATGCAGGAACTGTTACACCGCGGTTCTATCTAGTTACGCGTTAAACCAACTAGAATTTTTTTTGATGGTGAGGATGGGCCTCCGGTTCATGCCGCCCATGCAGGAACTGTTACACATGTAGTGAATTCTAGATCCGGTCGTCAAC	0.4666666666666667	9	16	78	75	3.53	1955-05-01	1955-05-01
peg_497	20	G245D	c.734G>A	TP53	chr17	7577547	7577547	SNV	Observed SNV	Missense	C	T	245	DBD	109	ACTACATGTGTAACAGTTCCTGCATGGGCGGCATGAACCGGAGGCCCATCCTCACCATCA	ACTACATGTGTAACAGTTCCTGCATGGGCGACATGAACCGGAGGCCCATCCTCACCATCA	7577552	-	GGG	ATGTGTAACAGTTCCTGCAT	CAGGAACTGTTACAC	15	AGGATGGGCCTCCGGTTCATGTCGCCCATG	30	AGGATGGGCCTCCGGTTCATGTCGCCCATGCAGGAACTGTTACAC	AGCGTACACGTCTCACACCGATGTGTAACAGTTCCTGCATGTTTTAGAGCTAGAAATAGCAAGTTAAAATAAGGCTAGTCCGTTATCAACTTGAAAAAGTGGCACCGAGTCGGTGCAGGATGGGCCTCCGGTTCATGTCGCCCATGCAGGAACTGTTACACCGCGGTTCTATCTAGTTACGCGTTAAACCAACTAGAATTTTTTTTGATGGTGAGGATGGGCCTCCGGTTCATGCCGCCCATGCAGGAACTGTTACACATGTAGTGAATTCTAGATCCGGTCGTCAAC	0.4666666666666667	9	21	78	75	3.53	1955-05-01	1955-05-01
peg_498	20	G245D	c.734G>A	TP53	chr17	7577547	7577547	SNV	Observed SNV	Missense	C	T	245	DBD	109	ACTACATGTGTAACAGTTCCTGCATGGGCGGCATGAACCGGAGGCCCATCCTCACCATCA	ACTACATGTGTAACAGTTCCTGCATGGGCGACATGAACCGGAGGCCCATCCTCACCATCA	7577552	-	GGG	ATGTGTAACAGTTCCTGCAT	CAGGAACTGTTAC	13	AGGATGGGCCTCCGGTTCATGTCGCCCATG	30	AGGATGGGCCTCCGGTTCATGTCGCCCATGCAGGAACTGTTAC	AGCGTACACGTCTCACACCGATGTGTAACAGTTCCTGCATGTTTTAGAGCTAGAAATAGCAAGTTAAAATAAGGCTAGTCCGTTATCAACTTGAAAAAGTGGCACCGAGTCGGTGCAGGATGGGCCTCCGGTTCATGTCGCCCATGCAGGAACTGTTACCGCGGTTCTATCTAGTTACGCGTTAAACCAACTAGAATTTTTTTTGATGGTGAGGATGGGCCTCCGGTTCATGCCGCCCATGCAGGAACTGTTACACATGTAGTGAATTCTAGATCCGGTCGTCAAC	0.4615384615384615	9	21	78	75	3.53	1955-05-01	1955-05-01
peg_499	20	G245D	c.734G>A	TP53	chr17	7577547	7577547	SNV	Observed SNV	Missense	C	T	245	DBD	109	ACTACATGTGTAACAGTTCCTGCATGGGCGGCATGAACCGGAGGCCCATCCTCACCATCA	ACTACATGTGTAACAGTTCCTGCATGGGCGACATGAACCGGAGGCCCATCCTCACCATCA	7577552	-	GGG	ATGTGTAACAGTTCCTGCAT	CAGGAACTGT	10	GGGCCTCCGGTTCATGTCGCCCATG	25	GGGCCTCCGGTTCATGTCGCCCATGCAGGAACTGT	AGCGTACACGTCTCACACCGATGTGTAACAGTTCCTGCATGTTTTAGAGCTAGAAATAGCAAGTTAAAATAAGGCTAGTCCGTTATCAACTTGAAAAAGTGGCACCGAGTCGGTGCGGGCCTCCGGTTCATGTCGCCCATGCAGGAACTGTCGCGGTTCTATCTAGTTACGCGTTAAACCAACTAGAATTTTTTTTGATGGTGAGGATGGGCCTCCGGTTCATGCCGCCCATGCAGGAACTGTTACACATGTAGTGAATTCTAGATCCGGTCGTCAAC	0.5	9	16	78	75	3.53	1955-05-01	1955-05-01
peg_500	20	G245D	c.734G>A	TP53	chr17	7577547	7577547	SNV	Observed SNV	Missense	C	T	245	DBD	109	ACTACATGTGTAACAGTTCCTGCATGGGCGGCATGAACCGGAGGCCCATCCTCACCATCA	ACTACATGTGTAACAGTTCCTGCATGGGCGACATGAACCGGAGGCCCATCCTCACCATCA	7577552	-	GGG	ATGTGTAACAGTTCCTGCAT	CAGGAACTGT	10	AGGATGGGCCTCCGGTTCATGTCGCCCATG	30	AGGATGGGCCTCCGGTTCATGTCGCCCATGCAGGAACTGT	AGCGTACACGTCTCACACCGATGTGTAACAGTTCCTGCATGTTTTAGAGCTAGAAATAGCAAGTTAAAATAAGGCTAGTCCGTTATCAACTTGAAAAAGTGGCACCGAGTCGGTGCAGGATGGGCCTCCGGTTCATGTCGCCCATGCAGGAACTGTCGCGGTTCTATCTAGTTACGCGTTAAACCAACTAGAATTTTTTTTGATGGTGAGGATGGGCCTCCGGTTCATGCCGCCCATGCAGGAACTGTTACACATGTAGTGAATTCTAGATCCGGTCGTCAAC	0.5	9	21	78	75	3.53	1955-05-01	1955-05-01
peg_501	20	G245D	c.734G>A	TP53	chr17	7577547	7577547	SNV	Observed SNV	Missense	C	T	245	DBD	109	ACTACATGTGTAACAGTTCCTGCATGGGCGGCATGAACCGGAGGCCCATCCTCACCATCA	ACTACATGTGTAACAGTTCCTGCATGGGCGACATGAACCGGAGGCCCATCCTCACCATCA	7577552	-	GGG	ATGTGTAACAGTTCCTGCAT	CAGGAACTGTTAC	13	GGGCCTCCGGTTCATGTCGCCCATG	25	GGGCCTCCGGTTCATGTCGCCCATGCAGGAACTGTTAC	AGCGTACACGTCTCACACCGATGTGTAACAGTTCCTGCATGTTTTAGAGCTAGAAATAGCAAGTTAAAATAAGGCTAGTCCGTTATCAACTTGAAAAAGTGGCACCGAGTCGGTGCGGGCCTCCGGTTCATGTCGCCCATGCAGGAACTGTTACCGCGGTTCTATCTAGTTACGCGTTAAACCAACTAGAATTTTTTTTGATGGTGAGGATGGGCCTCCGGTTCATGCCGCCCATGCAGGAACTGTTACACATGTAGTGAATTCTAGATCCGGTCGTCAAC	0.4615384615384615	9	16	78	75	3.53	1955-05-01	1955-05-01
peg_502	20	G245D	c.734G>A	TP53	chr17	7577547	7577547	SNV	Observed SNV	Missense	C	T	245	DBD	109	ACATGTGTAACAGTTCCTGCATGGGCGGCATGAACCGGAGGCCCATCCTCACCATCATCA	ACATGTGTAACAGTTCCTGCATGGGCGACATGAACCGGAGGCCCATCCTCACCATCATCA	7577549	-	CGG	TGTAACAGTTCCTGCATGGG	ATGCAGGAAC	10	GATGGGCCTCCGGTTCATGTCGCCC	25	GATGGGCCTCCGGTTCATGTCGCCCATGCAGGAAC	AGCGTACACGTCTCACACCGTGTAACAGTTCCTGCATGGGGTTTTAGAGCTAGAAATAGCAAGTTAAAATAAGGCTAGTCCGTTATCAACTTGAAAAAGTGGCACCGAGTCGGTGCGATGGGCCTCCGGTTCATGTCGCCCATGCAGGAACCGCGGTTCTATCTAGTTACGCGTTAAACCAACTAGAATTTTTTTTGATGATGGTGAGGATGGGCCTCCGGTTCATGCCGCCCATGCAGGAACTGTTACACATGTGAATTCTAGATCCGGTCGTCAAC	0.5	6	19	67	84	3.51	1955-05-01	1955-05-01
peg_503	20	G245D	c.734G>A	TP53	chr17	7577547	7577547	SNV	Observed SNV	Missense	C	T	245	DBD	109	ACATGTGTAACAGTTCCTGCATGGGCGGCATGAACCGGAGGCCCATCCTCACCATCATCA	ACATGTGTAACAGTTCCTGCATGGGCGACATGAACCGGAGGCCCATCCTCACCATCATCA	7577549	-	CGG	TGTAACAGTTCCTGCATGGG	ATGCAGGAACTGTTA	15	GCCTCCGGTTCATGTCGCCC	20	GCCTCCGGTTCATGTCGCCCATGCAGGAACTGTTA	AGCGTACACGTCTCACACCGTGTAACAGTTCCTGCATGGGGTTTTAGAGCTAGAAATAGCAAGTTAAAATAAGGCTAGTCCGTTATCAACTTGAAAAAGTGGCACCGAGTCGGTGCGCCTCCGGTTCATGTCGCCCATGCAGGAACTGTTACGCGGTTCTATCTAGTTACGCGTTAAACCAACTAGAATTTTTTTTGATGATGGTGAGGATGGGCCTCCGGTTCATGCCGCCCATGCAGGAACTGTTACACATGTGAATTCTAGATCCGGTCGTCAAC	0.4	6	14	67	84	3.51	1955-05-01	1955-05-01
peg_504	20	G245D	c.734G>A	TP53	chr17	7577547	7577547	SNV	Observed SNV	Missense	C	T	245	DBD	109	ACATGTGTAACAGTTCCTGCATGGGCGGCATGAACCGGAGGCCCATCCTCACCATCATCA	ACATGTGTAACAGTTCCTGCATGGGCGACATGAACCGGAGGCCCATCCTCACCATCATCA	7577549	-	CGG	TGTAACAGTTCCTGCATGGG	ATGCAGGAACTGT	13	GATGGGCCTCCGGTTCATGTCGCCC	25	GATGGGCCTCCGGTTCATGTCGCCCATGCAGGAACTGT	AGCGTACACGTCTCACACCGTGTAACAGTTCCTGCATGGGGTTTTAGAGCTAGAAATAGCAAGTTAAAATAAGGCTAGTCCGTTATCAACTTGAAAAAGTGGCACCGAGTCGGTGCGATGGGCCTCCGGTTCATGTCGCCCATGCAGGAACTGTCGCGGTTCTATCTAGTTACGCGTTAAACCAACTAGAATTTTTTTTGATGATGGTGAGGATGGGCCTCCGGTTCATGCCGCCCATGCAGGAACTGTTACACATGTGAATTCTAGATCCGGTCGTCAAC	0.4615384615384615	6	19	67	84	3.51	1955-05-01	1955-05-01
peg_505	20	G245D	c.734G>A	TP53	chr17	7577547	7577547	SNV	Observed SNV	Missense	C	T	245	DBD	109	ACATGTGTAACAGTTCCTGCATGGGCGGCATGAACCGGAGGCCCATCCTCACCATCATCA	ACATGTGTAACAGTTCCTGCATGGGCGACATGAACCGGAGGCCCATCCTCACCATCATCA	7577549	-	CGG	TGTAACAGTTCCTGCATGGG	ATGCAGGAACTGTTA	15	GATGGGCCTCCGGTTCATGTCGCCC	25	GATGGGCCTCCGGTTCATGTCGCCCATGCAGGAACTGTTA	AGCGTACACGTCTCACACCGTGTAACAGTTCCTGCATGGGGTTTTAGAGCTAGAAATAGCAAGTTAAAATAAGGCTAGTCCGTTATCAACTTGAAAAAGTGGCACCGAGTCGGTGCGATGGGCCTCCGGTTCATGTCGCCCATGCAGGAACTGTTACGCGGTTCTATCTAGTTACGCGTTAAACCAACTAGAATTTTTTTTGATGATGGTGAGGATGGGCCTCCGGTTCATGCCGCCCATGCAGGAACTGTTACACATGTGAATTCTAGATCCGGTCGTCAAC	0.4	6	19	67	84	3.51	1955-05-01	1955-05-01
peg_506	20	G245D	c.734G>A	TP53	chr17	7577547	7577547	SNV	Observed SNV	Missense	C	T	245	DBD	109	ACATGTGTAACAGTTCCTGCATGGGCGGCATGAACCGGAGGCCCATCCTCACCATCATCA	ACATGTGTAACAGTTCCTGCATGGGCGACATGAACCGGAGGCCCATCCTCACCATCATCA	7577549	-	CGG	TGTAACAGTTCCTGCATGGG	ATGCAGGAACTGT	13	GCCTCCGGTTCATGTCGCCC	20	GCCTCCGGTTCATGTCGCCCATGCAGGAACTGT	AGCGTACACGTCTCACACCGTGTAACAGTTCCTGCATGGGGTTTTAGAGCTAGAAATAGCAAGTTAAAATAAGGCTAGTCCGTTATCAACTTGAAAAAGTGGCACCGAGTCGGTGCGCCTCCGGTTCATGTCGCCCATGCAGGAACTGTCGCGGTTCTATCTAGTTACGCGTTAAACCAACTAGAATTTTTTTTGATGATGGTGAGGATGGGCCTCCGGTTCATGCCGCCCATGCAGGAACTGTTACACATGTGAATTCTAGATCCGGTCGTCAAC	0.4615384615384615	6	14	67	84	3.51	1955-05-01	1955-05-01
peg_507	20	G245D	c.734G>A	TP53	chr17	7577547	7577547	SNV	Observed SNV	Missense	C	T	245	DBD	109	ACATGTGTAACAGTTCCTGCATGGGCGGCATGAACCGGAGGCCCATCCTCACCATCATCA	ACATGTGTAACAGTTCCTGCATGGGCGACATGAACCGGAGGCCCATCCTCACCATCATCA	7577549	-	CGG	TGTAACAGTTCCTGCATGGG	ATGCAGGAAC	10	GCCTCCGGTTCATGTCGCCC	20	GCCTCCGGTTCATGTCGCCCATGCAGGAAC	AGCGTACACGTCTCACACCGTGTAACAGTTCCTGCATGGGGTTTTAGAGCTAGAAATAGCAAGTTAAAATAAGGCTAGTCCGTTATCAACTTGAAAAAGTGGCACCGAGTCGGTGCGCCTCCGGTTCATGTCGCCCATGCAGGAACCGCGGTTCTATCTAGTTACGCGTTAAACCAACTAGAATTTTTTTTGATGATGGTGAGGATGGGCCTCCGGTTCATGCCGCCCATGCAGGAACTGTTACACATGTGAATTCTAGATCCGGTCGTCAAC	0.5	6	14	67	84	3.51	1955-05-01	1955-05-01
peg_508	20	G245D	c.734G>A	TP53	chr17	7577547	7577547	SNV	Observed SNV	Missense	C	T	245	DBD	109	ACATGTGTAACAGTTCCTGCATGGGCGGCATGAACCGGAGGCCCATCCTCACCATCATCA	ACATGTGTAACAGTTCCTGCATGGGCGACATGAACCGGAGGCCCATCCTCACCATCATCA	7577549	-	CGG	TGTAACAGTTCCTGCATGGG	ATGCAGGAAC	10	GTGAGGATGGGCCTCCGGTTCATGTCGCCC	30	GTGAGGATGGGCCTCCGGTTCATGTCGCCCATGCAGGAAC	AGCGTACACGTCTCACACCGTGTAACAGTTCCTGCATGGGGTTTTAGAGCTAGAAATAGCAAGTTAAAATAAGGCTAGTCCGTTATCAACTTGAAAAAGTGGCACCGAGTCGGTGCGTGAGGATGGGCCTCCGGTTCATGTCGCCCATGCAGGAACCGCGGTTCTATCTAGTTACGCGTTAAACCAACTAGAATTTTTTTTGATGATGGTGAGGATGGGCCTCCGGTTCATGCCGCCCATGCAGGAACTGTTACACATGTGAATTCTAGATCCGGTCGTCAAC	0.5	6	24	67	84	3.51	1955-05-01	1955-05-01
peg_509	20	G245D	c.734G>A	TP53	chr17	7577547	7577547	SNV	Observed SNV	Missense	C	T	245	DBD	109	ACATGTGTAACAGTTCCTGCATGGGCGGCATGAACCGGAGGCCCATCCTCACCATCATCA	ACATGTGTAACAGTTCCTGCATGGGCGACATGAACCGGAGGCCCATCCTCACCATCATCA	7577549	-	CGG	TGTAACAGTTCCTGCATGGG	ATGCAGGAACTGT	13	GTGAGGATGGGCCTCCGGTTCATGTCGCCC	30	GTGAGGATGGGCCTCCGGTTCATGTCGCCCATGCAGGAACTGT	AGCGTACACGTCTCACACCGTGTAACAGTTCCTGCATGGGGTTTTAGAGCTAGAAATAGCAAGTTAAAATAAGGCTAGTCCGTTATCAACTTGAAAAAGTGGCACCGAGTCGGTGCGTGAGGATGGGCCTCCGGTTCATGTCGCCCATGCAGGAACTGTCGCGGTTCTATCTAGTTACGCGTTAAACCAACTAGAATTTTTTTTGATGATGGTGAGGATGGGCCTCCGGTTCATGCCGCCCATGCAGGAACTGTTACACATGTGAATTCTAGATCCGGTCGTCAAC	0.4615384615384615	6	24	67	84	3.51	1955-05-01	1955-05-01
peg_510	20	G245D	c.734G>A	TP53	chr17	7577547	7577547	SNV	Observed SNV	Missense	C	T	245	DBD	109	ACATGTGTAACAGTTCCTGCATGGGCGGCATGAACCGGAGGCCCATCCTCACCATCATCA	ACATGTGTAACAGTTCCTGCATGGGCGACATGAACCGGAGGCCCATCCTCACCATCATCA	7577549	-	CGG	TGTAACAGTTCCTGCATGGG	ATGCAGGAACTGTTA	15	GTGAGGATGGGCCTCCGGTTCATGTCGCCC	30	GTGAGGATGGGCCTCCGGTTCATGTCGCCCATGCAGGAACTGTTA	AGCGTACACGTCTCACACCGTGTAACAGTTCCTGCATGGGGTTTTAGAGCTAGAAATAGCAAGTTAAAATAAGGCTAGTCCGTTATCAACTTGAAAAAGTGGCACCGAGTCGGTGCGTGAGGATGGGCCTCCGGTTCATGTCGCCCATGCAGGAACTGTTACGCGGTTCTATCTAGTTACGCGTTAAACCAACTAGAATTTTTTTTGATGATGGTGAGGATGGGCCTCCGGTTCATGCCGCCCATGCAGGAACTGTTACACATGTGAATTCTAGATCCGGTCGTCAAC	0.4	6	24	67	84	3.51	1955-05-01	1955-05-01
peg_511	20	G245D	c.734G>A	TP53	chr17	7577547	7577547	SNV	Observed SNV	Missense	C	T	245	DBD	109	AACTACATGTGTAACAGTTCCTGCATGGGCGGCATGAACCGGAGGCCCATCCTCACCATC	AACTACATGTGTAACAGTTCCTGCATGGGCGACATGAACCGGAGGCCCATCCTCACCATC	7577553	-	TGG	CATGTGTAACAGTTCCTGCA	AGGAACTGTT	10	GGATGGGCCTCCGGTTCATGTCGCCCATGC	30	GGATGGGCCTCCGGTTCATGTCGCCCATGCAGGAACTGTT	AGCGTACACGTCTCACACCGCATGTGTAACAGTTCCTGCAGTTTTAGAGCTAGAAATAGCAAGTTAAAATAAGGCTAGTCCGTTATCAACTTGAAAAAGTGGCACCGAGTCGGTGCGGATGGGCCTCCGGTTCATGTCGCCCATGCAGGAACTGTTCGCGGTTCTATCTAGTTACGCGTTAAACCAACTAGAATTTTTTTGATGGTGAGGATGGGCCTCCGGTTCATGCCGCCCATGCAGGAACTGTTACACATGTAGTTGAATTCTAGATCCGGTCGTCAAC	0.4	10	20	78	69	3.47	1955-05-01	1955-05-01
peg_512	20	G245D	c.734G>A	TP53	chr17	7577547	7577547	SNV	Observed SNV	Missense	C	T	245	DBD	109	AACTACATGTGTAACAGTTCCTGCATGGGCGGCATGAACCGGAGGCCCATCCTCACCATC	AACTACATGTGTAACAGTTCCTGCATGGGCGACATGAACCGGAGGCCCATCCTCACCATC	7577553	-	TGG	CATGTGTAACAGTTCCTGCA	AGGAACTGTT	10	GGCCTCCGGTTCATGTCGCCCATGC	25	GGCCTCCGGTTCATGTCGCCCATGCAGGAACTGTT	AGCGTACACGTCTCACACCGCATGTGTAACAGTTCCTGCAGTTTTAGAGCTAGAAATAGCAAGTTAAAATAAGGCTAGTCCGTTATCAACTTGAAAAAGTGGCACCGAGTCGGTGCGGCCTCCGGTTCATGTCGCCCATGCAGGAACTGTTCGCGGTTCTATCTAGTTACGCGTTAAACCAACTAGAATTTTTTTGATGGTGAGGATGGGCCTCCGGTTCATGCCGCCCATGCAGGAACTGTTACACATGTAGTTGAATTCTAGATCCGGTCGTCAAC	0.4	10	15	78	69	3.47	1955-05-01	1955-05-01
peg_513	20	G245D	c.734G>A	TP53	chr17	7577547	7577547	SNV	Observed SNV	Missense	C	T	245	DBD	109	AACTACATGTGTAACAGTTCCTGCATGGGCGGCATGAACCGGAGGCCCATCCTCACCATC	AACTACATGTGTAACAGTTCCTGCATGGGCGACATGAACCGGAGGCCCATCCTCACCATC	7577553	-	TGG	CATGTGTAACAGTTCCTGCA	AGGAACTGTTACACA	15	GGCCTCCGGTTCATGTCGCCCATGC	25	GGCCTCCGGTTCATGTCGCCCATGCAGGAACTGTTACACA	AGCGTACACGTCTCACACCGCATGTGTAACAGTTCCTGCAGTTTTAGAGCTAGAAATAGCAAGTTAAAATAAGGCTAGTCCGTTATCAACTTGAAAAAGTGGCACCGAGTCGGTGCGGCCTCCGGTTCATGTCGCCCATGCAGGAACTGTTACACACGCGGTTCTATCTAGTTACGCGTTAAACCAACTAGAATTTTTTTGATGGTGAGGATGGGCCTCCGGTTCATGCCGCCCATGCAGGAACTGTTACACATGTAGTTGAATTCTAGATCCGGTCGTCAAC	0.4	10	15	78	69	3.47	1955-05-01	1955-05-01
peg_514	20	G245D	c.734G>A	TP53	chr17	7577547	7577547	SNV	Observed SNV	Missense	C	T	245	DBD	109	AACTACATGTGTAACAGTTCCTGCATGGGCGGCATGAACCGGAGGCCCATCCTCACCATC	AACTACATGTGTAACAGTTCCTGCATGGGCGACATGAACCGGAGGCCCATCCTCACCATC	7577553	-	TGG	CATGTGTAACAGTTCCTGCA	AGGAACTGTTACACA	15	GGATGGGCCTCCGGTTCATGTCGCCCATGC	30	GGATGGGCCTCCGGTTCATGTCGCCCATGCAGGAACTGTTACACA	AGCGTACACGTCTCACACCGCATGTGTAACAGTTCCTGCAGTTTTAGAGCTAGAAATAGCAAGTTAAAATAAGGCTAGTCCGTTATCAACTTGAAAAAGTGGCACCGAGTCGGTGCGGATGGGCCTCCGGTTCATGTCGCCCATGCAGGAACTGTTACACACGCGGTTCTATCTAGTTACGCGTTAAACCAACTAGAATTTTTTTGATGGTGAGGATGGGCCTCCGGTTCATGCCGCCCATGCAGGAACTGTTACACATGTAGTTGAATTCTAGATCCGGTCGTCAAC	0.4	10	20	78	69	3.47	1955-05-01	1955-05-01
peg_515	20	G245D	c.734G>A	TP53	chr17	7577547	7577547	SNV	Observed SNV	Missense	C	T	245	DBD	109	AACTACATGTGTAACAGTTCCTGCATGGGCGGCATGAACCGGAGGCCCATCCTCACCATC	AACTACATGTGTAACAGTTCCTGCATGGGCGACATGAACCGGAGGCCCATCCTCACCATC	7577553	-	TGG	CATGTGTAACAGTTCCTGCA	AGGAACTGTTACA	13	GGCCTCCGGTTCATGTCGCCCATGC	25	GGCCTCCGGTTCATGTCGCCCATGCAGGAACTGTTACA	AGCGTACACGTCTCACACCGCATGTGTAACAGTTCCTGCAGTTTTAGAGCTAGAAATAGCAAGTTAAAATAAGGCTAGTCCGTTATCAACTTGAAAAAGTGGCACCGAGTCGGTGCGGCCTCCGGTTCATGTCGCCCATGCAGGAACTGTTACACGCGGTTCTATCTAGTTACGCGTTAAACCAACTAGAATTTTTTTGATGGTGAGGATGGGCCTCCGGTTCATGCCGCCCATGCAGGAACTGTTACACATGTAGTTGAATTCTAGATCCGGTCGTCAAC	0.3846153846153846	10	15	78	69	3.393076923076923	1955-05-01	1955-05-01
peg_516	20	G245D	c.734G>A	TP53	chr17	7577547	7577547	SNV	Observed SNV	Missense	C	T	245	DBD	109	AACTACATGTGTAACAGTTCCTGCATGGGCGGCATGAACCGGAGGCCCATCCTCACCATC	AACTACATGTGTAACAGTTCCTGCATGGGCGACATGAACCGGAGGCCCATCCTCACCATC	7577553	-	TGG	CATGTGTAACAGTTCCTGCA	AGGAACTGTTACA	13	GGATGGGCCTCCGGTTCATGTCGCCCATGC	30	GGATGGGCCTCCGGTTCATGTCGCCCATGCAGGAACTGTTACA	AGCGTACACGTCTCACACCGCATGTGTAACAGTTCCTGCAGTTTTAGAGCTAGAAATAGCAAGTTAAAATAAGGCTAGTCCGTTATCAACTTGAAAAAGTGGCACCGAGTCGGTGCGGATGGGCCTCCGGTTCATGTCGCCCATGCAGGAACTGTTACACGCGGTTCTATCTAGTTACGCGTTAAACCAACTAGAATTTTTTTGATGGTGAGGATGGGCCTCCGGTTCATGCCGCCCATGCAGGAACTGTTACACATGTAGTTGAATTCTAGATCCGGTCGTCAAC	0.3846153846153846	10	20	78	69	3.393076923076923	1955-05-01	1955-05-01
peg_517	20	G245D	c.734G>A	TP53	chr17	7577547	7577547	SNV	Observed SNV	Missense	C	T	245	DBD	109	ACTACATGTGTAACAGTTCCTGCATGGGCGGCATGAACCGGAGGCCCATCCTCACCATCA	ACTACATGTGTAACAGTTCCTGCATGGGCGACATGAACCGGAGGCCCATCCTCACCATCA	7577552	-	GGG	ATGTGTAACAGTTCCTGCAT	CAGGAACTGTTAC	13	TCCGGTTCATGTCGCCCATG	20	TCCGGTTCATGTCGCCCATGCAGGAACTGTTAC	AGCGTACACGTCTCACACCGATGTGTAACAGTTCCTGCATGTTTTAGAGCTAGAAATAGCAAGTTAAAATAAGGCTAGTCCGTTATCAACTTGAAAAAGTGGCACCGAGTCGGTGCTCCGGTTCATGTCGCCCATGCAGGAACTGTTACCGCGGTTCTATCTAGTTACGCGTTAAACCAACTAGAATTTTTTTTGATGGTGAGGATGGGCCTCCGGTTCATGCCGCCCATGCAGGAACTGTTACACATGTAGTGAATTCTAGATCCGGTCGTCAAC	0.4615384615384615	9	11	78	75	3.13	1955-05-01	1955-05-01
peg_518	20	G245D	c.734G>A	TP53	chr17	7577547	7577547	SNV	Observed SNV	Missense	C	T	245	DBD	109	ACTACATGTGTAACAGTTCCTGCATGGGCGGCATGAACCGGAGGCCCATCCTCACCATCA	ACTACATGTGTAACAGTTCCTGCATGGGCGACATGAACCGGAGGCCCATCCTCACCATCA	7577552	-	GGG	ATGTGTAACAGTTCCTGCAT	CAGGAACTGT	10	TCCGGTTCATGTCGCCCATG	20	TCCGGTTCATGTCGCCCATGCAGGAACTGT	AGCGTACACGTCTCACACCGATGTGTAACAGTTCCTGCATGTTTTAGAGCTAGAAATAGCAAGTTAAAATAAGGCTAGTCCGTTATCAACTTGAAAAAGTGGCACCGAGTCGGTGCTCCGGTTCATGTCGCCCATGCAGGAACTGTCGCGGTTCTATCTAGTTACGCGTTAAACCAACTAGAATTTTTTTTGATGGTGAGGATGGGCCTCCGGTTCATGCCGCCCATGCAGGAACTGTTACACATGTAGTGAATTCTAGATCCGGTCGTCAAC	0.5	9	11	78	75	3.13	1955-05-01	1955-05-01
peg_519	20	G245D	c.734G>A	TP53	chr17	7577547	7577547	SNV	Observed SNV	Missense	C	T	245	DBD	109	ACTACATGTGTAACAGTTCCTGCATGGGCGGCATGAACCGGAGGCCCATCCTCACCATCA	ACTACATGTGTAACAGTTCCTGCATGGGCGACATGAACCGGAGGCCCATCCTCACCATCA	7577552	-	GGG	ATGTGTAACAGTTCCTGCAT	CAGGAACTGTTACAC	15	TCCGGTTCATGTCGCCCATG	20	TCCGGTTCATGTCGCCCATGCAGGAACTGTTACAC	AGCGTACACGTCTCACACCGATGTGTAACAGTTCCTGCATGTTTTAGAGCTAGAAATAGCAAGTTAAAATAAGGCTAGTCCGTTATCAACTTGAAAAAGTGGCACCGAGTCGGTGCTCCGGTTCATGTCGCCCATGCAGGAACTGTTACACCGCGGTTCTATCTAGTTACGCGTTAAACCAACTAGAATTTTTTTTGATGGTGAGGATGGGCCTCCGGTTCATGCCGCCCATGCAGGAACTGTTACACATGTAGTGAATTCTAGATCCGGTCGTCAAC	0.4666666666666667	9	11	78	75	3.13	1955-05-01	1955-05-01
peg_520	20	G245D	c.734G>A	TP53	chr17	7577547	7577547	SNV	Observed SNV	Missense	C	T	245	DBD	109	ACTACATGTGTAACAGTTCCTGCATGGGCGGCATGAACCGGAGGCCCATCCTCACCATCA	ACTACATGTGTAACAGTTCCTGCATGGGCGACATGAACCGGAGGCCCATCCTCACCATCA	7577552	-	GGG	ATGTGTAACAGTTCCTGCAT	CAGGAACTGTTACAC	15	TTCATGTCGCCCATG	15	TTCATGTCGCCCATGCAGGAACTGTTACAC	AGCGTACACGTCTCACACCGATGTGTAACAGTTCCTGCATGTTTTAGAGCTAGAAATAGCAAGTTAAAATAAGGCTAGTCCGTTATCAACTTGAAAAAGTGGCACCGAGTCGGTGCTTCATGTCGCCCATGCAGGAACTGTTACACCGCGGTTCTATCTAGTTACGCGTTAAACCAACTAGAATTTTTTTTGATGGTGAGGATGGGCCTCCGGTTCATGCCGCCCATGCAGGAACTGTTACACATGTAGTGAATTCTAGATCCGGTCGTCAAC	0.4666666666666667	9	6	78	75	2.4633333333333334	1955-05-01	1955-05-01
peg_521	20	G245D	c.734G>A	TP53	chr17	7577547	7577547	SNV	Observed SNV	Missense	C	T	245	DBD	109	ACTACATGTGTAACAGTTCCTGCATGGGCGGCATGAACCGGAGGCCCATCCTCACCATCA	ACTACATGTGTAACAGTTCCTGCATGGGCGACATGAACCGGAGGCCCATCCTCACCATCA	7577552	-	GGG	ATGTGTAACAGTTCCTGCAT	CAGGAACTGT	10	TTCATGTCGCCCATG	15	TTCATGTCGCCCATGCAGGAACTGT	AGCGTACACGTCTCACACCGATGTGTAACAGTTCCTGCATGTTTTAGAGCTAGAAATAGCAAGTTAAAATAAGGCTAGTCCGTTATCAACTTGAAAAAGTGGCACCGAGTCGGTGCTTCATGTCGCCCATGCAGGAACTGTCGCGGTTCTATCTAGTTACGCGTTAAACCAACTAGAATTTTTTTTGATGGTGAGGATGGGCCTCCGGTTCATGCCGCCCATGCAGGAACTGTTACACATGTAGTGAATTCTAGATCCGGTCGTCAAC	0.5	9	6	78	75	2.4633333333333334	1955-05-01	1955-05-01
peg_522	20	G245D	c.734G>A	TP53	chr17	7577547	7577547	SNV	Observed SNV	Missense	C	T	245	DBD	109	ACTACATGTGTAACAGTTCCTGCATGGGCGGCATGAACCGGAGGCCCATCCTCACCATCA	ACTACATGTGTAACAGTTCCTGCATGGGCGACATGAACCGGAGGCCCATCCTCACCATCA	7577552	-	GGG	ATGTGTAACAGTTCCTGCAT	CAGGAACTGTTAC	13	TTCATGTCGCCCATG	15	TTCATGTCGCCCATGCAGGAACTGTTAC	AGCGTACACGTCTCACACCGATGTGTAACAGTTCCTGCATGTTTTAGAGCTAGAAATAGCAAGTTAAAATAAGGCTAGTCCGTTATCAACTTGAAAAAGTGGCACCGAGTCGGTGCTTCATGTCGCCCATGCAGGAACTGTTACCGCGGTTCTATCTAGTTACGCGTTAAACCAACTAGAATTTTTTTTGATGGTGAGGATGGGCCTCCGGTTCATGCCGCCCATGCAGGAACTGTTACACATGTAGTGAATTCTAGATCCGGTCGTCAAC	0.4615384615384615	9	6	78	75	2.4633333333333334	1955-05-01	1955-05-01
peg_523	21	C176F	c.527G>T	TP53	chr17	7578403	7578403	SNV	Observed SNV	Missense	C	A	176	DBD	104	CAGCACATGACGGAGGTTGTGAGGCGCTGCCCCCACCATGAGCGCTGCTCAGATAGCGAT	CAGCACATGACGGAGGTTGTGAGGCGCTTCCCCCACCATGAGCGCTGCTCAGATAGCGAT	7578396	+	TGG	TATCTGAGCAGCGCTCATGG	AGACTCGTCGCGAGT	15	ACCACCCCCTTCGCGGAGTGTTGGA	25	AGGTTGTGAGGCGCTTCCCCCACCATGAGCGCTGCTCAGA	AGCGTACACGTCTCACACCGTATCTGAGCAGCGCTCATGGGTTTTAGAGCTAGAAATAGCAAGTTAAAATAAGGCTAGTCCGTTATCAACTTGAAAAAGTGGCACCGAGTCGGTGCAGGTTGTGAGGCGCTTCCCCCACCATGAGCGCTGCTCAGACGCGGTTCTATCTAGTTACGCGTTAAACCAACTAGAATTTTTTTATCGCTATCTGAGCAGCGCTCATGGTGGGGGCAGCGCCTCACAACCTCCGTCATGTGCTGGAATTCTAGATCCGGTCGTCAAC	0.6	10	15	88	84	3.72	1955-05-01	1955-05-01
peg_524	21	C176F	c.527G>T	TP53	chr17	7578403	7578403	SNV	Observed SNV	Missense	C	A	176	DBD	104	CAGCACATGACGGAGGTTGTGAGGCGCTGCCCCCACCATGAGCGCTGCTCAGATAGCGAT	CAGCACATGACGGAGGTTGTGAGGCGCTTCCCCCACCATGAGCGCTGCTCAGATAGCGAT	7578396	+	TGG	TATCTGAGCAGCGCTCATGG	AGACTCGTCGCGAGT	15	ACCACCCCCTTCGCGGAGTGTTGGAGGCAG	30	GACGGAGGTTGTGAGGCGCTTCCCCCACCATGAGCGCTGCTCAGA	AGCGTACACGTCTCACACCGTATCTGAGCAGCGCTCATGGGTTTTAGAGCTAGAAATAGCAAGTTAAAATAAGGCTAGTCCGTTATCAACTTGAAAAAGTGGCACCGAGTCGGTGCGACGGAGGTTGTGAGGCGCTTCCCCCACCATGAGCGCTGCTCAGACGCGGTTCTATCTAGTTACGCGTTAAACCAACTAGAATTTTTTTATCGCTATCTGAGCAGCGCTCATGGTGGGGGCAGCGCCTCACAACCTCCGTCATGTGCTGGAATTCTAGATCCGGTCGTCAAC	0.6	10	20	88	84	3.72	1955-05-01	1955-05-01
peg_525	21	C176F	c.527G>T	TP53	chr17	7578403	7578403	SNV	Observed SNV	Missense	C	A	176	DBD	104	CAGCACATGACGGAGGTTGTGAGGCGCTGCCCCCACCATGAGCGCTGCTCAGATAGCGAT	CAGCACATGACGGAGGTTGTGAGGCGCTTCCCCCACCATGAGCGCTGCTCAGATAGCGAT	7578396	+	TGG	TATCTGAGCAGCGCTCATGG	ACTCGTCGCGAGT	13	ACCACCCCCTTCGCGGAGTGTTGGA	25	AGGTTGTGAGGCGCTTCCCCCACCATGAGCGCTGCTCA	AGCGTACACGTCTCACACCGTATCTGAGCAGCGCTCATGGGTTTTAGAGCTAGAAATAGCAAGTTAAAATAAGGCTAGTCCGTTATCAACTTGAAAAAGTGGCACCGAGTCGGTGCAGGTTGTGAGGCGCTTCCCCCACCATGAGCGCTGCTCACGCGGTTCTATCTAGTTACGCGTTAAACCAACTAGAATTTTTTTATCGCTATCTGAGCAGCGCTCATGGTGGGGGCAGCGCCTCACAACCTCCGTCATGTGCTGGAATTCTAGATCCGGTCGTCAAC	0.6153846153846154	10	15	88	84	3.643076923076922	1955-05-01	1955-05-01
peg_526	21	C176F	c.527G>T	TP53	chr17	7578403	7578403	SNV	Observed SNV	Missense	C	A	176	DBD	104	CAGCACATGACGGAGGTTGTGAGGCGCTGCCCCCACCATGAGCGCTGCTCAGATAGCGAT	CAGCACATGACGGAGGTTGTGAGGCGCTTCCCCCACCATGAGCGCTGCTCAGATAGCGAT	7578396	+	TGG	TATCTGAGCAGCGCTCATGG	ACTCGTCGCGAGT	13	ACCACCCCCTTCGCGGAGTGTTGGAGGCAG	30	GACGGAGGTTGTGAGGCGCTTCCCCCACCATGAGCGCTGCTCA	AGCGTACACGTCTCACACCGTATCTGAGCAGCGCTCATGGGTTTTAGAGCTAGAAATAGCAAGTTAAAATAAGGCTAGTCCGTTATCAACTTGAAAAAGTGGCACCGAGTCGGTGCGACGGAGGTTGTGAGGCGCTTCCCCCACCATGAGCGCTGCTCACGCGGTTCTATCTAGTTACGCGTTAAACCAACTAGAATTTTTTTATCGCTATCTGAGCAGCGCTCATGGTGGGGGCAGCGCCTCACAACCTCCGTCATGTGCTGGAATTCTAGATCCGGTCGTCAAC	0.6153846153846154	10	20	88	84	3.643076923076922	1955-05-01	1955-05-01
peg_527	21	C176F	c.527G>T	TP53	chr17	7578403	7578403	SNV	Observed SNV	Missense	C	A	176	DBD	104	GTCACAGCACATGACGGAGGTTGTGAGGCGCTGCCCCCACCATGAGCGCTGCTCAGATAG	GTCACAGCACATGACGGAGGTTGTGAGGCGCTTCCCCCACCATGAGCGCTGCTCAGATAG	7578410	-	AGG	AGCACATGACGGAGGTTGTG	AACCTCCGTCATGTG	15	GCAGCGCTCATGGTGGGGGAAGCGCCTCAC	30	GCAGCGCTCATGGTGGGGGAAGCGCCTCACAACCTCCGTCATGTG	AGCGTACACGTCTCACACCGAGCACATGACGGAGGTTGTGGTTTTAGAGCTAGAAATAGCAAGTTAAAATAAGGCTAGTCCGTTATCAACTTGAAAAAGTGGCACCGAGTCGGTGCGCAGCGCTCATGGTGGGGGAAGCGCCTCACAACCTCCGTCATGTGCGCGGTTCTATCTAGTTACGCGTTAAACCAACTAGAATTTTTTTCTATCTGAGCAGCGCTCATGGTGGGGGCAGCGCCTCACAACCTCCGTCATGTGCTGTGACGAATTCTAGATCCGGTCGTCAAC	0.5333333333333333	11	19	78	69	3.47	1955-05-01	1955-05-01
peg_528	21	C176F	c.527G>T	TP53	chr17	7578403	7578403	SNV	Observed SNV	Missense	C	A	176	DBD	104	GTCACAGCACATGACGGAGGTTGTGAGGCGCTGCCCCCACCATGAGCGCTGCTCAGATAG	GTCACAGCACATGACGGAGGTTGTGAGGCGCTTCCCCCACCATGAGCGCTGCTCAGATAG	7578410	-	AGG	AGCACATGACGGAGGTTGTG	AACCTCCGTCATG	13	GCTCATGGTGGGGGAAGCGCCTCAC	25	GCTCATGGTGGGGGAAGCGCCTCACAACCTCCGTCATG	AGCGTACACGTCTCACACCGAGCACATGACGGAGGTTGTGGTTTTAGAGCTAGAAATAGCAAGTTAAAATAAGGCTAGTCCGTTATCAACTTGAAAAAGTGGCACCGAGTCGGTGCGCTCATGGTGGGGGAAGCGCCTCACAACCTCCGTCATGCGCGGTTCTATCTAGTTACGCGTTAAACCAACTAGAATTTTTTTCTATCTGAGCAGCGCTCATGGTGGGGGCAGCGCCTCACAACCTCCGTCATGTGCTGTGACGAATTCTAGATCCGGTCGTCAAC	0.5384615384615384	11	14	78	69	3.47	1955-05-01	1955-05-01
peg_529	21	C176F	c.527G>T	TP53	chr17	7578403	7578403	SNV	Observed SNV	Missense	C	A	176	DBD	104	GTCACAGCACATGACGGAGGTTGTGAGGCGCTGCCCCCACCATGAGCGCTGCTCAGATAG	GTCACAGCACATGACGGAGGTTGTGAGGCGCTTCCCCCACCATGAGCGCTGCTCAGATAG	7578410	-	AGG	AGCACATGACGGAGGTTGTG	AACCTCCGTCATGTG	15	GCTCATGGTGGGGGAAGCGCCTCAC	25	GCTCATGGTGGGGGAAGCGCCTCACAACCTCCGTCATGTG	AGCGTACACGTCTCACACCGAGCACATGACGGAGGTTGTGGTTTTAGAGCTAGAAATAGCAAGTTAAAATAAGGCTAGTCCGTTATCAACTTGAAAAAGTGGCACCGAGTCGGTGCGCTCATGGTGGGGGAAGCGCCTCACAACCTCCGTCATGTGCGCGGTTCTATCTAGTTACGCGTTAAACCAACTAGAATTTTTTTCTATCTGAGCAGCGCTCATGGTGGGGGCAGCGCCTCACAACCTCCGTCATGTGCTGTGACGAATTCTAGATCCGGTCGTCAAC	0.5333333333333333	11	14	78	69	3.47	1955-05-01	1955-05-01
peg_530	21	C176F	c.527G>T	TP53	chr17	7578403	7578403	SNV	Observed SNV	Missense	C	A	176	DBD	104	GTCACAGCACATGACGGAGGTTGTGAGGCGCTGCCCCCACCATGAGCGCTGCTCAGATAG	GTCACAGCACATGACGGAGGTTGTGAGGCGCTTCCCCCACCATGAGCGCTGCTCAGATAG	7578410	-	AGG	AGCACATGACGGAGGTTGTG	AACCTCCGTCATG	13	GCAGCGCTCATGGTGGGGGAAGCGCCTCAC	30	GCAGCGCTCATGGTGGGGGAAGCGCCTCACAACCTCCGTCATG	AGCGTACACGTCTCACACCGAGCACATGACGGAGGTTGTGGTTTTAGAGCTAGAAATAGCAAGTTAAAATAAGGCTAGTCCGTTATCAACTTGAAAAAGTGGCACCGAGTCGGTGCGCAGCGCTCATGGTGGGGGAAGCGCCTCACAACCTCCGTCATGCGCGGTTCTATCTAGTTACGCGTTAAACCAACTAGAATTTTTTTCTATCTGAGCAGCGCTCATGGTGGGGGCAGCGCCTCACAACCTCCGTCATGTGCTGTGACGAATTCTAGATCCGGTCGTCAAC	0.5384615384615384	11	19	78	69	3.47	1955-05-01	1955-05-01
peg_531	21	C176F	c.527G>T	TP53	chr17	7578403	7578403	SNV	Observed SNV	Missense	C	A	176	DBD	104	GTCACAGCACATGACGGAGGTTGTGAGGCGCTGCCCCCACCATGAGCGCTGCTCAGATAG	GTCACAGCACATGACGGAGGTTGTGAGGCGCTTCCCCCACCATGAGCGCTGCTCAGATAG	7578410	-	AGG	AGCACATGACGGAGGTTGTG	AACCTCCGTC	10	GCAGCGCTCATGGTGGGGGAAGCGCCTCAC	30	GCAGCGCTCATGGTGGGGGAAGCGCCTCACAACCTCCGTC	AGCGTACACGTCTCACACCGAGCACATGACGGAGGTTGTGGTTTTAGAGCTAGAAATAGCAAGTTAAAATAAGGCTAGTCCGTTATCAACTTGAAAAAGTGGCACCGAGTCGGTGCGCAGCGCTCATGGTGGGGGAAGCGCCTCACAACCTCCGTCCGCGGTTCTATCTAGTTACGCGTTAAACCAACTAGAATTTTTTTCTATCTGAGCAGCGCTCATGGTGGGGGCAGCGCCTCACAACCTCCGTCATGTGCTGTGACGAATTCTAGATCCGGTCGTCAAC	0.6	11	19	78	69	3.47	1955-05-01	1955-05-01
peg_532	21	C176F	c.527G>T	TP53	chr17	7578403	7578403	SNV	Observed SNV	Missense	C	A	176	DBD	104	GTCACAGCACATGACGGAGGTTGTGAGGCGCTGCCCCCACCATGAGCGCTGCTCAGATAG	GTCACAGCACATGACGGAGGTTGTGAGGCGCTTCCCCCACCATGAGCGCTGCTCAGATAG	7578410	-	AGG	AGCACATGACGGAGGTTGTG	AACCTCCGTC	10	GCTCATGGTGGGGGAAGCGCCTCAC	25	GCTCATGGTGGGGGAAGCGCCTCACAACCTCCGTC	AGCGTACACGTCTCACACCGAGCACATGACGGAGGTTGTGGTTTTAGAGCTAGAAATAGCAAGTTAAAATAAGGCTAGTCCGTTATCAACTTGAAAAAGTGGCACCGAGTCGGTGCGCTCATGGTGGGGGAAGCGCCTCACAACCTCCGTCCGCGGTTCTATCTAGTTACGCGTTAAACCAACTAGAATTTTTTTCTATCTGAGCAGCGCTCATGGTGGGGGCAGCGCCTCACAACCTCCGTCATGTGCTGTGACGAATTCTAGATCCGGTCGTCAAC	0.6	11	14	78	69	3.47	1955-05-01	1955-05-01
peg_533	21	C176F	c.527G>T	TP53	chr17	7578403	7578403	SNV	Observed SNV	Missense	C	A	176	DBD	104	CACATGACGGAGGTTGTGAGGCGCTGCCCCCACCATGAGCGCTGCTCAGATAGCGATGGT	CACATGACGGAGGTTGTGAGGCGCTTCCCCCACCATGAGCGCTGCTCAGATAGCGATGGT	7578393	+	TGG	CGCTATCTGAGCAGCGCTCA	GATAGACTCGTCGCG	15	AGTACCACCCCCTTCGCGGAGTGTTGGAGG	30	GGAGGTTGTGAGGCGCTTCCCCCACCATGAGCGCTGCTCAGATAG	AGCGTACACGTCTCACACCGCGCTATCTGAGCAGCGCTCAGTTTTAGAGCTAGAAATAGCAAGTTAAAATAAGGCTAGTCCGTTATCAACTTGAAAAAGTGGCACCGAGTCGGTGCGGAGGTTGTGAGGCGCTTCCCCCACCATGAGCGCTGCTCAGATAGCGCGGTTCTATCTAGTTACGCGTTAAACCAACTAGAATTTTTTTACCATCGCTATCTGAGCAGCGCTCATGGTGGGGGCAGCGCCTCACAACCTCCGTCATGTGGAATTCTAGATCCGGTCGTCAAC	0.6	13	17	93	30	3.23	1955-05-01	1955-05-01
peg_534	21	C176F	c.527G>T	TP53	chr17	7578403	7578403	SNV	Observed SNV	Missense	C	A	176	DBD	104	CAGCACATGACGGAGGTTGTGAGGCGCTGCCCCCACCATGAGCGCTGCTCAGATAGCGAT	CAGCACATGACGGAGGTTGTGAGGCGCTTCCCCCACCATGAGCGCTGCTCAGATAGCGAT	7578396	+	TGG	TATCTGAGCAGCGCTCATGG	CGTCGCGAGT	10	ACCACCCCCTTCGCGGAGTGTTGGAGGCAG	30	GACGGAGGTTGTGAGGCGCTTCCCCCACCATGAGCGCTGC	AGCGTACACGTCTCACACCGTATCTGAGCAGCGCTCATGGGTTTTAGAGCTAGAAATAGCAAGTTAAAATAAGGCTAGTCCGTTATCAACTTGAAAAAGTGGCACCGAGTCGGTGCGACGGAGGTTGTGAGGCGCTTCCCCCACCATGAGCGCTGCCGCGGTTCTATCTAGTTACGCGTTAAACCAACTAGAATTTTTTTATCGCTATCTGAGCAGCGCTCATGGTGGGGGCAGCGCCTCACAACCTCCGTCATGTGCTGGAATTCTAGATCCGGTCGTCAAC	0.7	10	20	88	84	3.22	1955-05-01	1955-05-01
peg_535	21	C176F	c.527G>T	TP53	chr17	7578403	7578403	SNV	Observed SNV	Missense	C	A	176	DBD	104	CAGCACATGACGGAGGTTGTGAGGCGCTGCCCCCACCATGAGCGCTGCTCAGATAGCGAT	CAGCACATGACGGAGGTTGTGAGGCGCTTCCCCCACCATGAGCGCTGCTCAGATAGCGAT	7578396	+	TGG	TATCTGAGCAGCGCTCATGG	CGTCGCGAGT	10	ACCACCCCCTTCGCGGAGTGTTGGA	25	AGGTTGTGAGGCGCTTCCCCCACCATGAGCGCTGC	AGCGTACACGTCTCACACCGTATCTGAGCAGCGCTCATGGGTTTTAGAGCTAGAAATAGCAAGTTAAAATAAGGCTAGTCCGTTATCAACTTGAAAAAGTGGCACCGAGTCGGTGCAGGTTGTGAGGCGCTTCCCCCACCATGAGCGCTGCCGCGGTTCTATCTAGTTACGCGTTAAACCAACTAGAATTTTTTTATCGCTATCTGAGCAGCGCTCATGGTGGGGGCAGCGCCTCACAACCTCCGTCATGTGCTGGAATTCTAGATCCGGTCGTCAAC	0.7	10	15	88	84	3.22	1955-05-01	1955-05-01
peg_536	21	C176F	c.527G>T	TP53	chr17	7578403	7578403	SNV	Observed SNV	Missense	C	A	176	DBD	104	CACATGACGGAGGTTGTGAGGCGCTGCCCCCACCATGAGCGCTGCTCAGATAGCGATGGT	CACATGACGGAGGTTGTGAGGCGCTTCCCCCACCATGAGCGCTGCTCAGATAGCGATGGT	7578393	+	TGG	CGCTATCTGAGCAGCGCTCA	TAGACTCGTCGCG	13	AGTACCACCCCCTTCGCGGAGTGTTGGAGG	30	GGAGGTTGTGAGGCGCTTCCCCCACCATGAGCGCTGCTCAGAT	AGCGTACACGTCTCACACCGCGCTATCTGAGCAGCGCTCAGTTTTAGAGCTAGAAATAGCAAGTTAAAATAAGGCTAGTCCGTTATCAACTTGAAAAAGTGGCACCGAGTCGGTGCGGAGGTTGTGAGGCGCTTCCCCCACCATGAGCGCTGCTCAGATCGCGGTTCTATCTAGTTACGCGTTAAACCAACTAGAATTTTTTTACCATCGCTATCTGAGCAGCGCTCATGGTGGGGGCAGCGCCTCACAACCTCCGTCATGTGGAATTCTAGATCCGGTCGTCAAC	0.6153846153846154	13	17	93	30	3.153076923076923	1955-05-01	1955-05-01
peg_537	21	C176F	c.527G>T	TP53	chr17	7578403	7578403	SNV	Observed SNV	Missense	C	A	176	DBD	104	CACAGCACATGACGGAGGTTGTGAGGCGCTGCCCCCACCATGAGCGCTGCTCAGATAGCG	CACAGCACATGACGGAGGTTGTGAGGCGCTTCCCCCACCATGAGCGCTGCTCAGATAGCG	7578398	+	GGG	TCTGAGCAGCGCTCATGGTG	TCGCGAGTAC	10	CACCCCCTTCGCGGAGTGTTGGAGGCAGTA	30	ATGACGGAGGTTGTGAGGCGCTTCCCCCACCATGAGCGCT	AGCGTACACGTCTCACACCGTCTGAGCAGCGCTCATGGTGGTTTTAGAGCTAGAAATAGCAAGTTAAAATAAGGCTAGTCCGTTATCAACTTGAAAAAGTGGCACCGAGTCGGTGCATGACGGAGGTTGTGAGGCGCTTCCCCCACCATGAGCGCTCGCGGTTCTATCTAGTTACGCGTTAAACCAACTAGAATTTTTTTCGCTATCTGAGCAGCGCTCATGGTGGGGGCAGCGCCTCACAACCTCCGTCATGTGCTGTGGAATTCTAGATCCGGTCGTCAAC	0.6	8	22	78	30	3.08	1955-05-01	1955-05-01
peg_538	21	C176F	c.527G>T	TP53	chr17	7578403	7578403	SNV	Observed SNV	Missense	C	A	176	DBD	104	CACAGCACATGACGGAGGTTGTGAGGCGCTGCCCCCACCATGAGCGCTGCTCAGATAGCG	CACAGCACATGACGGAGGTTGTGAGGCGCTTCCCCCACCATGAGCGCTGCTCAGATAGCG	7578398	+	GGG	TCTGAGCAGCGCTCATGGTG	ACTCGTCGCGAGTAC	15	CACCCCCTTCGCGGAGTGTTGGAGG	25	GGAGGTTGTGAGGCGCTTCCCCCACCATGAGCGCTGCTCA	AGCGTACACGTCTCACACCGTCTGAGCAGCGCTCATGGTGGTTTTAGAGCTAGAAATAGCAAGTTAAAATAAGGCTAGTCCGTTATCAACTTGAAAAAGTGGCACCGAGTCGGTGCGGAGGTTGTGAGGCGCTTCCCCCACCATGAGCGCTGCTCACGCGGTTCTATCTAGTTACGCGTTAAACCAACTAGAATTTTTTTCGCTATCTGAGCAGCGCTCATGGTGGGGGCAGCGCCTCACAACCTCCGTCATGTGCTGTGGAATTCTAGATCCGGTCGTCAAC	0.6	8	17	78	30	3.08	1955-05-01	1955-05-01
peg_539	21	C176F	c.527G>T	TP53	chr17	7578403	7578403	SNV	Observed SNV	Missense	C	A	176	DBD	104	CACAGCACATGACGGAGGTTGTGAGGCGCTGCCCCCACCATGAGCGCTGCTCAGATAGCG	CACAGCACATGACGGAGGTTGTGAGGCGCTTCCCCCACCATGAGCGCTGCTCAGATAGCG	7578398	+	GGG	TCTGAGCAGCGCTCATGGTG	TCGCGAGTAC	10	CACCCCCTTCGCGGAGTGTTGGAGG	25	GGAGGTTGTGAGGCGCTTCCCCCACCATGAGCGCT	AGCGTACACGTCTCACACCGTCTGAGCAGCGCTCATGGTGGTTTTAGAGCTAGAAATAGCAAGTTAAAATAAGGCTAGTCCGTTATCAACTTGAAAAAGTGGCACCGAGTCGGTGCGGAGGTTGTGAGGCGCTTCCCCCACCATGAGCGCTCGCGGTTCTATCTAGTTACGCGTTAAACCAACTAGAATTTTTTTCGCTATCTGAGCAGCGCTCATGGTGGGGGCAGCGCCTCACAACCTCCGTCATGTGCTGTGGAATTCTAGATCCGGTCGTCAAC	0.6	8	17	78	30	3.08	1955-05-01	1955-05-01
peg_540	21	C176F	c.527G>T	TP53	chr17	7578403	7578403	SNV	Observed SNV	Missense	C	A	176	DBD	104	CACAGCACATGACGGAGGTTGTGAGGCGCTGCCCCCACCATGAGCGCTGCTCAGATAGCG	CACAGCACATGACGGAGGTTGTGAGGCGCTTCCCCCACCATGAGCGCTGCTCAGATAGCG	7578398	+	GGG	TCTGAGCAGCGCTCATGGTG	ACTCGTCGCGAGTAC	15	CACCCCCTTCGCGGAGTGTTGGAGGCAGTA	30	ATGACGGAGGTTGTGAGGCGCTTCCCCCACCATGAGCGCTGCTCA	AGCGTACACGTCTCACACCGTCTGAGCAGCGCTCATGGTGGTTTTAGAGCTAGAAATAGCAAGTTAAAATAAGGCTAGTCCGTTATCAACTTGAAAAAGTGGCACCGAGTCGGTGCATGACGGAGGTTGTGAGGCGCTTCCCCCACCATGAGCGCTGCTCACGCGGTTCTATCTAGTTACGCGTTAAACCAACTAGAATTTTTTTCGCTATCTGAGCAGCGCTCATGGTGGGGGCAGCGCCTCACAACCTCCGTCATGTGCTGTGGAATTCTAGATCCGGTCGTCAAC	0.6	8	22	78	30	3.08	1955-05-01	1955-05-01
peg_541	21	C176F	c.527G>T	TP53	chr17	7578403	7578403	SNV	Observed SNV	Missense	C	A	176	DBD	104	ACAGCACATGACGGAGGTTGTGAGGCGCTGCCCCCACCATGAGCGCTGCTCAGATAGCGA	ACAGCACATGACGGAGGTTGTGAGGCGCTTCCCCCACCATGAGCGCTGCTCAGATAGCGA	7578397	+	GGG	ATCTGAGCAGCGCTCATGGT	GTCGCGAGTA	10	CCACCCCCTTCGCGGAGTGTTGGAGGCAGT	30	TGACGGAGGTTGTGAGGCGCTTCCCCCACCATGAGCGCTG	AGCGTACACGTCTCACACCGATCTGAGCAGCGCTCATGGTGTTTTAGAGCTAGAAATAGCAAGTTAAAATAAGGCTAGTCCGTTATCAACTTGAAAAAGTGGCACCGAGTCGGTGCTGACGGAGGTTGTGAGGCGCTTCCCCCACCATGAGCGCTGCGCGGTTCTATCTAGTTACGCGTTAAACCAACTAGAATTTTTTTTCGCTATCTGAGCAGCGCTCATGGTGGGGGCAGCGCCTCACAACCTCCGTCATGTGCTGTGAATTCTAGATCCGGTCGTCAAC	0.6	9	21	91	16	3.0700000000000003	1955-05-01	1955-05-01
peg_542	21	C176F	c.527G>T	TP53	chr17	7578403	7578403	SNV	Observed SNV	Missense	C	A	176	DBD	104	ACAGCACATGACGGAGGTTGTGAGGCGCTGCCCCCACCATGAGCGCTGCTCAGATAGCGA	ACAGCACATGACGGAGGTTGTGAGGCGCTTCCCCCACCATGAGCGCTGCTCAGATAGCGA	7578397	+	GGG	ATCTGAGCAGCGCTCATGGT	GTCGCGAGTA	10	CCACCCCCTTCGCGGAGTGTTGGAG	25	GAGGTTGTGAGGCGCTTCCCCCACCATGAGCGCTG	AGCGTACACGTCTCACACCGATCTGAGCAGCGCTCATGGTGTTTTAGAGCTAGAAATAGCAAGTTAAAATAAGGCTAGTCCGTTATCAACTTGAAAAAGTGGCACCGAGTCGGTGCGAGGTTGTGAGGCGCTTCCCCCACCATGAGCGCTGCGCGGTTCTATCTAGTTACGCGTTAAACCAACTAGAATTTTTTTTCGCTATCTGAGCAGCGCTCATGGTGGGGGCAGCGCCTCACAACCTCCGTCATGTGCTGTGAATTCTAGATCCGGTCGTCAAC	0.6	9	16	91	16	3.0700000000000003	1955-05-01	1955-05-01
peg_543	21	C176F	c.527G>T	TP53	chr17	7578403	7578403	SNV	Observed SNV	Missense	C	A	176	DBD	104	ACAGCACATGACGGAGGTTGTGAGGCGCTGCCCCCACCATGAGCGCTGCTCAGATAGCGA	ACAGCACATGACGGAGGTTGTGAGGCGCTTCCCCCACCATGAGCGCTGCTCAGATAGCGA	7578397	+	GGG	ATCTGAGCAGCGCTCATGGT	GACTCGTCGCGAGTA	15	CCACCCCCTTCGCGGAGTGTTGGAG	25	GAGGTTGTGAGGCGCTTCCCCCACCATGAGCGCTGCTCAG	AGCGTACACGTCTCACACCGATCTGAGCAGCGCTCATGGTGTTTTAGAGCTAGAAATAGCAAGTTAAAATAAGGCTAGTCCGTTATCAACTTGAAAAAGTGGCACCGAGTCGGTGCGAGGTTGTGAGGCGCTTCCCCCACCATGAGCGCTGCTCAGCGCGGTTCTATCTAGTTACGCGTTAAACCAACTAGAATTTTTTTTCGCTATCTGAGCAGCGCTCATGGTGGGGGCAGCGCCTCACAACCTCCGTCATGTGCTGTGAATTCTAGATCCGGTCGTCAAC	0.6	9	16	91	16	3.0700000000000003	1955-05-01	1955-05-01
peg_544	21	C176F	c.527G>T	TP53	chr17	7578403	7578403	SNV	Observed SNV	Missense	C	A	176	DBD	104	ACAGCACATGACGGAGGTTGTGAGGCGCTGCCCCCACCATGAGCGCTGCTCAGATAGCGA	ACAGCACATGACGGAGGTTGTGAGGCGCTTCCCCCACCATGAGCGCTGCTCAGATAGCGA	7578397	+	GGG	ATCTGAGCAGCGCTCATGGT	GACTCGTCGCGAGTA	15	CCACCCCCTTCGCGGAGTGTTGGAGGCAGT	30	TGACGGAGGTTGTGAGGCGCTTCCCCCACCATGAGCGCTGCTCAG	AGCGTACACGTCTCACACCGATCTGAGCAGCGCTCATGGTGTTTTAGAGCTAGAAATAGCAAGTTAAAATAAGGCTAGTCCGTTATCAACTTGAAAAAGTGGCACCGAGTCGGTGCTGACGGAGGTTGTGAGGCGCTTCCCCCACCATGAGCGCTGCTCAGCGCGGTTCTATCTAGTTACGCGTTAAACCAACTAGAATTTTTTTTCGCTATCTGAGCAGCGCTCATGGTGGGGGCAGCGCCTCACAACCTCCGTCATGTGCTGTGAATTCTAGATCCGGTCGTCAAC	0.6	9	21	91	16	3.0700000000000003	1955-05-01	1955-05-01
peg_545	21	C176F	c.527G>T	TP53	chr17	7578403	7578403	SNV	Observed SNV	Missense	C	A	176	DBD	104	CAGCACATGACGGAGGTTGTGAGGCGCTGCCCCCACCATGAGCGCTGCTCAGATAGCGAT	CAGCACATGACGGAGGTTGTGAGGCGCTTCCCCCACCATGAGCGCTGCTCAGATAGCGAT	7578396	+	TGG	TATCTGAGCAGCGCTCATGG	AGACTCGTCGCGAGT	15	ACCACCCCCTTCGCGGAGTG	20	GTGAGGCGCTTCCCCCACCATGAGCGCTGCTCAGA	AGCGTACACGTCTCACACCGTATCTGAGCAGCGCTCATGGGTTTTAGAGCTAGAAATAGCAAGTTAAAATAAGGCTAGTCCGTTATCAACTTGAAAAAGTGGCACCGAGTCGGTGCGTGAGGCGCTTCCCCCACCATGAGCGCTGCTCAGACGCGGTTCTATCTAGTTACGCGTTAAACCAACTAGAATTTTTTTATCGCTATCTGAGCAGCGCTCATGGTGGGGGCAGCGCCTCACAACCTCCGTCATGTGCTGGAATTCTAGATCCGGTCGTCAAC	0.6	10	10	88	84	3.053333333333333	1955-05-01	1955-05-01
peg_546	21	C176F	c.527G>T	TP53	chr17	7578403	7578403	SNV	Observed SNV	Missense	C	A	176	DBD	104	CACAGCACATGACGGAGGTTGTGAGGCGCTGCCCCCACCATGAGCGCTGCTCAGATAGCG	CACAGCACATGACGGAGGTTGTGAGGCGCTTCCCCCACCATGAGCGCTGCTCAGATAGCG	7578398	+	GGG	TCTGAGCAGCGCTCATGGTG	TCGTCGCGAGTAC	13	CACCCCCTTCGCGGAGTGTTGGAGGCAGTA	30	ATGACGGAGGTTGTGAGGCGCTTCCCCCACCATGAGCGCTGCT	AGCGTACACGTCTCACACCGTCTGAGCAGCGCTCATGGTGGTTTTAGAGCTAGAAATAGCAAGTTAAAATAAGGCTAGTCCGTTATCAACTTGAAAAAGTGGCACCGAGTCGGTGCATGACGGAGGTTGTGAGGCGCTTCCCCCACCATGAGCGCTGCTCGCGGTTCTATCTAGTTACGCGTTAAACCAACTAGAATTTTTTTCGCTATCTGAGCAGCGCTCATGGTGGGGGCAGCGCCTCACAACCTCCGTCATGTGCTGTGGAATTCTAGATCCGGTCGTCAAC	0.6153846153846154	8	22	78	30	3.003076923076923	1955-05-01	1955-05-01
peg_547	21	C176F	c.527G>T	TP53	chr17	7578403	7578403	SNV	Observed SNV	Missense	C	A	176	DBD	104	CACAGCACATGACGGAGGTTGTGAGGCGCTGCCCCCACCATGAGCGCTGCTCAGATAGCG	CACAGCACATGACGGAGGTTGTGAGGCGCTTCCCCCACCATGAGCGCTGCTCAGATAGCG	7578398	+	GGG	TCTGAGCAGCGCTCATGGTG	TCGTCGCGAGTAC	13	CACCCCCTTCGCGGAGTGTTGGAGG	25	GGAGGTTGTGAGGCGCTTCCCCCACCATGAGCGCTGCT	AGCGTACACGTCTCACACCGTCTGAGCAGCGCTCATGGTGGTTTTAGAGCTAGAAATAGCAAGTTAAAATAAGGCTAGTCCGTTATCAACTTGAAAAAGTGGCACCGAGTCGGTGCGGAGGTTGTGAGGCGCTTCCCCCACCATGAGCGCTGCTCGCGGTTCTATCTAGTTACGCGTTAAACCAACTAGAATTTTTTTCGCTATCTGAGCAGCGCTCATGGTGGGGGCAGCGCCTCACAACCTCCGTCATGTGCTGTGGAATTCTAGATCCGGTCGTCAAC	0.6153846153846154	8	17	78	30	3.003076923076923	1955-05-01	1955-05-01
peg_548	21	C176F	c.527G>T	TP53	chr17	7578403	7578403	SNV	Observed SNV	Missense	C	A	176	DBD	104	ACAGCACATGACGGAGGTTGTGAGGCGCTGCCCCCACCATGAGCGCTGCTCAGATAGCGA	ACAGCACATGACGGAGGTTGTGAGGCGCTTCCCCCACCATGAGCGCTGCTCAGATAGCGA	7578397	+	GGG	ATCTGAGCAGCGCTCATGGT	CTCGTCGCGAGTA	13	CCACCCCCTTCGCGGAGTGTTGGAGGCAGT	30	TGACGGAGGTTGTGAGGCGCTTCCCCCACCATGAGCGCTGCTC	AGCGTACACGTCTCACACCGATCTGAGCAGCGCTCATGGTGTTTTAGAGCTAGAAATAGCAAGTTAAAATAAGGCTAGTCCGTTATCAACTTGAAAAAGTGGCACCGAGTCGGTGCTGACGGAGGTTGTGAGGCGCTTCCCCCACCATGAGCGCTGCTCCGCGGTTCTATCTAGTTACGCGTTAAACCAACTAGAATTTTTTTTCGCTATCTGAGCAGCGCTCATGGTGGGGGCAGCGCCTCACAACCTCCGTCATGTGCTGTGAATTCTAGATCCGGTCGTCAAC	0.6153846153846154	9	21	91	16	2.993076923076923	1955-05-01	1955-05-01
peg_549	21	C176F	c.527G>T	TP53	chr17	7578403	7578403	SNV	Observed SNV	Missense	C	A	176	DBD	104	ACAGCACATGACGGAGGTTGTGAGGCGCTGCCCCCACCATGAGCGCTGCTCAGATAGCGA	ACAGCACATGACGGAGGTTGTGAGGCGCTTCCCCCACCATGAGCGCTGCTCAGATAGCGA	7578397	+	GGG	ATCTGAGCAGCGCTCATGGT	CTCGTCGCGAGTA	13	CCACCCCCTTCGCGGAGTGTTGGAG	25	GAGGTTGTGAGGCGCTTCCCCCACCATGAGCGCTGCTC	AGCGTACACGTCTCACACCGATCTGAGCAGCGCTCATGGTGTTTTAGAGCTAGAAATAGCAAGTTAAAATAAGGCTAGTCCGTTATCAACTTGAAAAAGTGGCACCGAGTCGGTGCGAGGTTGTGAGGCGCTTCCCCCACCATGAGCGCTGCTCCGCGGTTCTATCTAGTTACGCGTTAAACCAACTAGAATTTTTTTTCGCTATCTGAGCAGCGCTCATGGTGGGGGCAGCGCCTCACAACCTCCGTCATGTGCTGTGAATTCTAGATCCGGTCGTCAAC	0.6153846153846154	9	16	91	16	2.993076923076923	1955-05-01	1955-05-01
peg_550	21	C176F	c.527G>T	TP53	chr17	7578403	7578403	SNV	Observed SNV	Missense	C	A	176	DBD	104	CAGCACATGACGGAGGTTGTGAGGCGCTGCCCCCACCATGAGCGCTGCTCAGATAGCGAT	CAGCACATGACGGAGGTTGTGAGGCGCTTCCCCCACCATGAGCGCTGCTCAGATAGCGAT	7578396	+	TGG	TATCTGAGCAGCGCTCATGG	ACTCGTCGCGAGT	13	ACCACCCCCTTCGCGGAGTG	20	GTGAGGCGCTTCCCCCACCATGAGCGCTGCTCA	AGCGTACACGTCTCACACCGTATCTGAGCAGCGCTCATGGGTTTTAGAGCTAGAAATAGCAAGTTAAAATAAGGCTAGTCCGTTATCAACTTGAAAAAGTGGCACCGAGTCGGTGCGTGAGGCGCTTCCCCCACCATGAGCGCTGCTCACGCGGTTCTATCTAGTTACGCGTTAAACCAACTAGAATTTTTTTATCGCTATCTGAGCAGCGCTCATGGTGGGGGCAGCGCCTCACAACCTCCGTCATGTGCTGGAATTCTAGATCCGGTCGTCAAC	0.6153846153846154	10	10	88	84	2.976410256410256	1955-05-01	1955-05-01
peg_551	21	C176F	c.527G>T	TP53	chr17	7578403	7578403	SNV	Observed SNV	Missense	C	A	176	DBD	104	CACATGACGGAGGTTGTGAGGCGCTGCCCCCACCATGAGCGCTGCTCAGATAGCGATGGT	CACATGACGGAGGTTGTGAGGCGCTTCCCCCACCATGAGCGCTGCTCAGATAGCGATGGT	7578393	+	TGG	CGCTATCTGAGCAGCGCTCA	GATAGACTCGTCGCG	15	AGTACCACCCCCTTCGCGGAGTGTT	25	TTGTGAGGCGCTTCCCCCACCATGAGCGCTGCTCAGATAG	AGCGTACACGTCTCACACCGCGCTATCTGAGCAGCGCTCAGTTTTAGAGCTAGAAATAGCAAGTTAAAATAAGGCTAGTCCGTTATCAACTTGAAAAAGTGGCACCGAGTCGGTGCTTGTGAGGCGCTTCCCCCACCATGAGCGCTGCTCAGATAGCGCGGTTCTATCTAGTTACGCGTTAAACCAACTAGAATTTTTTTACCATCGCTATCTGAGCAGCGCTCATGGTGGGGGCAGCGCCTCACAACCTCCGTCATGTGGAATTCTAGATCCGGTCGTCAAC	0.6	13	12	93	30	2.83	1955-05-01	1955-05-01
peg_552	21	C176F	c.527G>T	TP53	chr17	7578403	7578403	SNV	Observed SNV	Missense	C	A	176	DBD	104	GTCACAGCACATGACGGAGGTTGTGAGGCGCTGCCCCCACCATGAGCGCTGCTCAGATAG	GTCACAGCACATGACGGAGGTTGTGAGGCGCTTCCCCCACCATGAGCGCTGCTCAGATAG	7578410	-	AGG	AGCACATGACGGAGGTTGTG	AACCTCCGTC	10	TGGTGGGGGAAGCGCCTCAC	20	TGGTGGGGGAAGCGCCTCACAACCTCCGTC	AGCGTACACGTCTCACACCGAGCACATGACGGAGGTTGTGGTTTTAGAGCTAGAAATAGCAAGTTAAAATAAGGCTAGTCCGTTATCAACTTGAAAAAGTGGCACCGAGTCGGTGCTGGTGGGGGAAGCGCCTCACAACCTCCGTCCGCGGTTCTATCTAGTTACGCGTTAAACCAACTAGAATTTTTTTCTATCTGAGCAGCGCTCATGGTGGGGGCAGCGCCTCACAACCTCCGTCATGTGCTGTGACGAATTCTAGATCCGGTCGTCAAC	0.6	11	9	78	69	2.803333333333333	1955-05-01	1955-05-01
peg_553	22	Y234C	c.701A>G	TP53	chr17	7577580	7577580	SNV	Observed SNV	Missense	T	C	234	DBD	98	ATCTCCTAGGTTGGCTCTGACTGTACCACCATCCACTACAACTACATGTGTAACAGTTCC	ATCTCCTAGGTTGGCTCTGACTGTACCACCATCCACTGCAACTACATGTGTAACAGTTCC	7577582	+	TGG	TGTTACACATGTAGTTGTAG	GTACATCAAC	10	GTCACCTACCACCATGTCAGTCTCGGTTGG	30	GGTTGGCTCTGACTGTACCACCATCCACTGCAACTACATG	AGCGTACACGTCTCACACCGTGTTACACATGTAGTTGTAGGTTTTAGAGCTAGAAATAGCAAGTTAAAATAAGGCTAGTCCGTTATCAACTTGAAAAAGTGGCACCGAGTCGGTGCGGTTGGCTCTGACTGTACCACCATCCACTGCAACTACATGCGCGGTTCTATCTAGTTACGCGTTAAACCAACTAGAATTTTTTTGGAACTGTTACACATGTAGTTGTAGTGGATGGTGGTACAGTCAGAGCCAACCTAGGAGATGAATTCTAGATCCGGTCGTCAAC	0.4	1	29	79	86	3.65	1955-05-01	1955-05-01
peg_554	22	Y234C	c.701A>G	TP53	chr17	7577580	7577580	SNV	Observed SNV	Missense	T	C	234	DBD	98	ATCTCCTAGGTTGGCTCTGACTGTACCACCATCCACTACAACTACATGTGTAACAGTTCC	ATCTCCTAGGTTGGCTCTGACTGTACCACCATCCACTGCAACTACATGTGTAACAGTTCC	7577582	+	TGG	TGTTACACATGTAGTTGTAG	GTACATCAAC	10	GTCACCTACCACCATGTCAG	20	GACTGTACCACCATCCACTGCAACTACATG	AGCGTACACGTCTCACACCGTGTTACACATGTAGTTGTAGGTTTTAGAGCTAGAAATAGCAAGTTAAAATAAGGCTAGTCCGTTATCAACTTGAAAAAGTGGCACCGAGTCGGTGCGACTGTACCACCATCCACTGCAACTACATGCGCGGTTCTATCTAGTTACGCGTTAAACCAACTAGAATTTTTTTGGAACTGTTACACATGTAGTTGTAGTGGATGGTGGTACAGTCAGAGCCAACCTAGGAGATGAATTCTAGATCCGGTCGTCAAC	0.4	1	19	79	86	3.65	1955-05-01	1955-05-01
peg_555	22	Y234C	c.701A>G	TP53	chr17	7577580	7577580	SNV	Observed SNV	Missense	T	C	234	DBD	98	ATCTCCTAGGTTGGCTCTGACTGTACCACCATCCACTACAACTACATGTGTAACAGTTCC	ATCTCCTAGGTTGGCTCTGACTGTACCACCATCCACTGCAACTACATGTGTAACAGTTCC	7577582	+	TGG	TGTTACACATGTAGTTGTAG	GTACATCAAC	10	GTCACCTACCACCATGTCAGTCTCG	25	GCTCTGACTGTACCACCATCCACTGCAACTACATG	AGCGTACACGTCTCACACCGTGTTACACATGTAGTTGTAGGTTTTAGAGCTAGAAATAGCAAGTTAAAATAAGGCTAGTCCGTTATCAACTTGAAAAAGTGGCACCGAGTCGGTGCGCTCTGACTGTACCACCATCCACTGCAACTACATGCGCGGTTCTATCTAGTTACGCGTTAAACCAACTAGAATTTTTTTGGAACTGTTACACATGTAGTTGTAGTGGATGGTGGTACAGTCAGAGCCAACCTAGGAGATGAATTCTAGATCCGGTCGTCAAC	0.4	1	24	79	86	3.65	1955-05-01	1955-05-01
peg_556	22	Y234C	c.701A>G	TP53	chr17	7577580	7577580	SNV	Observed SNV	Missense	T	C	234	DBD	98	ATCTCCTAGGTTGGCTCTGACTGTACCACCATCCACTACAACTACATGTGTAACAGTTCC	ATCTCCTAGGTTGGCTCTGACTGTACCACCATCCACTGCAACTACATGTGTAACAGTTCC	7577582	+	TGG	TGTTACACATGTAGTTGTAG	TGTGTACATCAAC	13	GTCACCTACCACCATGTCAGTCTCG	25	GCTCTGACTGTACCACCATCCACTGCAACTACATGTGT	AGCGTACACGTCTCACACCGTGTTACACATGTAGTTGTAGGTTTTAGAGCTAGAAATAGCAAGTTAAAATAAGGCTAGTCCGTTATCAACTTGAAAAAGTGGCACCGAGTCGGTGCGCTCTGACTGTACCACCATCCACTGCAACTACATGTGTCGCGGTTCTATCTAGTTACGCGTTAAACCAACTAGAATTTTTTTGGAACTGTTACACATGTAGTTGTAGTGGATGGTGGTACAGTCAGAGCCAACCTAGGAGATGAATTCTAGATCCGGTCGTCAAC	0.3846153846153846	1	24	79	86	3.573076923076923	1955-05-01	1955-05-01
peg_557	22	Y234C	c.701A>G	TP53	chr17	7577580	7577580	SNV	Observed SNV	Missense	T	C	234	DBD	98	ATCTCCTAGGTTGGCTCTGACTGTACCACCATCCACTACAACTACATGTGTAACAGTTCC	ATCTCCTAGGTTGGCTCTGACTGTACCACCATCCACTGCAACTACATGTGTAACAGTTCC	7577582	+	TGG	TGTTACACATGTAGTTGTAG	TGTGTACATCAAC	13	GTCACCTACCACCATGTCAG	20	GACTGTACCACCATCCACTGCAACTACATGTGT	AGCGTACACGTCTCACACCGTGTTACACATGTAGTTGTAGGTTTTAGAGCTAGAAATAGCAAGTTAAAATAAGGCTAGTCCGTTATCAACTTGAAAAAGTGGCACCGAGTCGGTGCGACTGTACCACCATCCACTGCAACTACATGTGTCGCGGTTCTATCTAGTTACGCGTTAAACCAACTAGAATTTTTTTGGAACTGTTACACATGTAGTTGTAGTGGATGGTGGTACAGTCAGAGCCAACCTAGGAGATGAATTCTAGATCCGGTCGTCAAC	0.3846153846153846	1	19	79	86	3.573076923076923	1955-05-01	1955-05-01
peg_558	22	Y234C	c.701A>G	TP53	chr17	7577580	7577580	SNV	Observed SNV	Missense	T	C	234	DBD	98	ATCTCCTAGGTTGGCTCTGACTGTACCACCATCCACTACAACTACATGTGTAACAGTTCC	ATCTCCTAGGTTGGCTCTGACTGTACCACCATCCACTGCAACTACATGTGTAACAGTTCC	7577582	+	TGG	TGTTACACATGTAGTTGTAG	TGTGTACATCAAC	13	GTCACCTACCACCATGTCAGTCTCGGTTGG	30	GGTTGGCTCTGACTGTACCACCATCCACTGCAACTACATGTGT	AGCGTACACGTCTCACACCGTGTTACACATGTAGTTGTAGGTTTTAGAGCTAGAAATAGCAAGTTAAAATAAGGCTAGTCCGTTATCAACTTGAAAAAGTGGCACCGAGTCGGTGCGGTTGGCTCTGACTGTACCACCATCCACTGCAACTACATGTGTCGCGGTTCTATCTAGTTACGCGTTAAACCAACTAGAATTTTTTTGGAACTGTTACACATGTAGTTGTAGTGGATGGTGGTACAGTCAGAGCCAACCTAGGAGATGAATTCTAGATCCGGTCGTCAAC	0.3846153846153846	1	29	79	86	3.573076923076923	1955-05-01	1955-05-01
peg_559	22	Y234C	c.701A>G	TP53	chr17	7577580	7577580	SNV	Observed SNV	Missense	T	C	234	DBD	98	ATCTCCTAGGTTGGCTCTGACTGTACCACCATCCACTACAACTACATGTGTAACAGTTCC	ATCTCCTAGGTTGGCTCTGACTGTACCACCATCCACTGCAACTACATGTGTAACAGTTCC	7577582	+	TGG	TGTTACACATGTAGTTGTAG	GTACATCAAC	10	GTCACCTACCACCAT	15	TACCACCATCCACTGCAACTACATG	AGCGTACACGTCTCACACCGTGTTACACATGTAGTTGTAGGTTTTAGAGCTAGAAATAGCAAGTTAAAATAAGGCTAGTCCGTTATCAACTTGAAAAAGTGGCACCGAGTCGGTGCTACCACCATCCACTGCAACTACATGCGCGGTTCTATCTAGTTACGCGTTAAACCAACTAGAATTTTTTTGGAACTGTTACACATGTAGTTGTAGTGGATGGTGGTACAGTCAGAGCCAACCTAGGAGATGAATTCTAGATCCGGTCGTCAAC	0.4	1	14	79	86	3.5166666666666666	1955-05-01	1955-05-01
peg_560	22	Y234C	c.701A>G	TP53	chr17	7577580	7577580	SNV	Observed SNV	Missense	T	C	234	DBD	98	ATCTCCTAGGTTGGCTCTGACTGTACCACCATCCACTACAACTACATGTGTAACAGTTCC	ATCTCCTAGGTTGGCTCTGACTGTACCACCATCCACTGCAACTACATGTGTAACAGTTCC	7577582	+	TGG	TGTTACACATGTAGTTGTAG	TGTGTACATCAAC	13	GTCACCTACCACCAT	15	TACCACCATCCACTGCAACTACATGTGT	AGCGTACACGTCTCACACCGTGTTACACATGTAGTTGTAGGTTTTAGAGCTAGAAATAGCAAGTTAAAATAAGGCTAGTCCGTTATCAACTTGAAAAAGTGGCACCGAGTCGGTGCTACCACCATCCACTGCAACTACATGTGTCGCGGTTCTATCTAGTTACGCGTTAAACCAACTAGAATTTTTTTGGAACTGTTACACATGTAGTTGTAGTGGATGGTGGTACAGTCAGAGCCAACCTAGGAGATGAATTCTAGATCCGGTCGTCAAC	0.3846153846153846	1	14	79	86	3.439743589743589	1955-05-01	1955-05-01
peg_561	22	Y234C	c.701A>G	TP53	chr17	7577580	7577580	SNV	Observed SNV	Missense	T	C	234	DBD	98	ATCTCCTAGGTTGGCTCTGACTGTACCACCATCCACTACAACTACATGTGTAACAGTTCC	ATCTCCTAGGTTGGCTCTGACTGTACCACCATCCACTGCAACTACATGTGTAACAGTTCC	7577582	+	TGG	TGTTACACATGTAGTTGTAG	AATGTGTACATCAAC	15	GTCACCTACCACCATGTCAGTCTCGGTTGG	30	GGTTGGCTCTGACTGTACCACCATCCACTGCAACTACATGTGTAA	AGCGTACACGTCTCACACCGTGTTACACATGTAGTTGTAGGTTTTAGAGCTAGAAATAGCAAGTTAAAATAAGGCTAGTCCGTTATCAACTTGAAAAAGTGGCACCGAGTCGGTGCGGTTGGCTCTGACTGTACCACCATCCACTGCAACTACATGTGTAACGCGGTTCTATCTAGTTACGCGTTAAACCAACTAGAATTTTTTTGGAACTGTTACACATGTAGTTGTAGTGGATGGTGGTACAGTCAGAGCCAACCTAGGAGATGAATTCTAGATCCGGTCGTCAAC	0.3333333333333333	1	29	79	86	3.3166666666666664	1955-05-01	1955-05-01
peg_562	22	Y234C	c.701A>G	TP53	chr17	7577580	7577580	SNV	Observed SNV	Missense	T	C	234	DBD	98	ATCTCCTAGGTTGGCTCTGACTGTACCACCATCCACTACAACTACATGTGTAACAGTTCC	ATCTCCTAGGTTGGCTCTGACTGTACCACCATCCACTGCAACTACATGTGTAACAGTTCC	7577582	+	TGG	TGTTACACATGTAGTTGTAG	AATGTGTACATCAAC	15	GTCACCTACCACCATGTCAG	20	GACTGTACCACCATCCACTGCAACTACATGTGTAA	AGCGTACACGTCTCACACCGTGTTACACATGTAGTTGTAGGTTTTAGAGCTAGAAATAGCAAGTTAAAATAAGGCTAGTCCGTTATCAACTTGAAAAAGTGGCACCGAGTCGGTGCGACTGTACCACCATCCACTGCAACTACATGTGTAACGCGGTTCTATCTAGTTACGCGTTAAACCAACTAGAATTTTTTTGGAACTGTTACACATGTAGTTGTAGTGGATGGTGGTACAGTCAGAGCCAACCTAGGAGATGAATTCTAGATCCGGTCGTCAAC	0.3333333333333333	1	19	79	86	3.3166666666666664	1955-05-01	1955-05-01
peg_563	22	Y234C	c.701A>G	TP53	chr17	7577580	7577580	SNV	Observed SNV	Missense	T	C	234	DBD	98	ATCTCCTAGGTTGGCTCTGACTGTACCACCATCCACTACAACTACATGTGTAACAGTTCC	ATCTCCTAGGTTGGCTCTGACTGTACCACCATCCACTGCAACTACATGTGTAACAGTTCC	7577582	+	TGG	TGTTACACATGTAGTTGTAG	AATGTGTACATCAAC	15	GTCACCTACCACCATGTCAGTCTCG	25	GCTCTGACTGTACCACCATCCACTGCAACTACATGTGTAA	AGCGTACACGTCTCACACCGTGTTACACATGTAGTTGTAGGTTTTAGAGCTAGAAATAGCAAGTTAAAATAAGGCTAGTCCGTTATCAACTTGAAAAAGTGGCACCGAGTCGGTGCGCTCTGACTGTACCACCATCCACTGCAACTACATGTGTAACGCGGTTCTATCTAGTTACGCGTTAAACCAACTAGAATTTTTTTGGAACTGTTACACATGTAGTTGTAGTGGATGGTGGTACAGTCAGAGCCAACCTAGGAGATGAATTCTAGATCCGGTCGTCAAC	0.3333333333333333	1	24	79	86	3.3166666666666664	1955-05-01	1955-05-01
peg_564	22	Y234C	c.701A>G	TP53	chr17	7577580	7577580	SNV	Observed SNV	Missense	T	C	234	DBD	98	ATCTCCTAGGTTGGCTCTGACTGTACCACCATCCACTACAACTACATGTGTAACAGTTCC	ATCTCCTAGGTTGGCTCTGACTGTACCACCATCCACTGCAACTACATGTGTAACAGTTCC	7577582	+	TGG	TGTTACACATGTAGTTGTAG	AATGTGTACATCAAC	15	GTCACCTACCACCAT	15	TACCACCATCCACTGCAACTACATGTGTAA	AGCGTACACGTCTCACACCGTGTTACACATGTAGTTGTAGGTTTTAGAGCTAGAAATAGCAAGTTAAAATAAGGCTAGTCCGTTATCAACTTGAAAAAGTGGCACCGAGTCGGTGCTACCACCATCCACTGCAACTACATGTGTAACGCGGTTCTATCTAGTTACGCGTTAAACCAACTAGAATTTTTTTGGAACTGTTACACATGTAGTTGTAGTGGATGGTGGTACAGTCAGAGCCAACCTAGGAGATGAATTCTAGATCCGGTCGTCAAC	0.3333333333333333	1	14	79	86	3.183333333333333	1955-05-01	1955-05-01
peg_565	22	Y234C	c.701A>G	TP53	chr17	7577580	7577580	SNV	Observed SNV	Missense	T	C	234	DBD	98	CACCATCCACTACAACTACATGTGTAACAGTTCCTGCATGGGCGGCATGAACCGGAGGCC	CACCATCCACTGCAACTACATGTGTAACAGTTCCTGCATGGGCGGCATGAACCGGAGGCC	7577556	+	AGG	CCGGTTCATGCCGCCCATGC	AAGTACGGCGGGT	13	ACGTCCTTGACAATGTGTACATCAACGTCA	30	ACTGCAACTACATGTGTAACAGTTCCTGCATGGGCGGCATGAA	AGCGTACACGTCTCACACCGCCGGTTCATGCCGCCCATGCGTTTTAGAGCTAGAAATAGCAAGTTAAAATAAGGCTAGTCCGTTATCAACTTGAAAAAGTGGCACCGAGTCGGTGCACTGCAACTACATGTGTAACAGTTCCTGCATGGGCGGCATGAACGCGGTTCTATCTAGTTACGCGTTAAACCAACTAGAATTTTTTTGGCCTCCGGTTCATGCCGCCCATGCAGGAACTGTTACACATGTAGTTGTAGTGGATGGTGGAATTCTAGATCCGGTCGTCAAC	0.6153846153846154	27	3	79	75	1.8630769230769229	1955-05-01	1955-05-01
peg_566	22	Y234C	c.701A>G	TP53	chr17	7577580	7577580	SNV	Observed SNV	Missense	T	C	234	DBD	98	ATCTCCTAGGTTGGCTCTGACTGTACCACCATCCACTACAACTACATGTGTAACAGTTCC	ATCTCCTAGGTTGGCTCTGACTGTACCACCATCCACTGCAACTACATGTGTAACAGTTCC	7577582	+	TGG	TGTTACACATGTAGTTGTAG	GTACATCAAC	10	GTCACCTACC	10	CCATCCACTGCAACTACATG	AGCGTACACGTCTCACACCGTGTTACACATGTAGTTGTAGGTTTTAGAGCTAGAAATAGCAAGTTAAAATAAGGCTAGTCCGTTATCAACTTGAAAAAGTGGCACCGAGTCGGTGCCCATCCACTGCAACTACATGCGCGGTTCTATCTAGTTACGCGTTAAACCAACTAGAATTTTTTTGGAACTGTTACACATGTAGTTGTAGTGGATGGTGGTACAGTCAGAGCCAACCTAGGAGATGAATTCTAGATCCGGTCGTCAAC	0.4	1	9	79	86	1.85	1955-05-01	1955-05-01
peg_567	22	Y234C	c.701A>G	TP53	chr17	7577580	7577580	SNV	Observed SNV	Missense	T	C	234	DBD	98	ATCTCCTAGGTTGGCTCTGACTGTACCACCATCCACTACAACTACATGTGTAACAGTTCC	ATCTCCTAGGTTGGCTCTGACTGTACCACCATCCACTGCAACTACATGTGTAACAGTTCC	7577582	+	TGG	TGTTACACATGTAGTTGTAG	TGTGTACATCAAC	13	GTCACCTACC	10	CCATCCACTGCAACTACATGTGT	AGCGTACACGTCTCACACCGTGTTACACATGTAGTTGTAGGTTTTAGAGCTAGAAATAGCAAGTTAAAATAAGGCTAGTCCGTTATCAACTTGAAAAAGTGGCACCGAGTCGGTGCCCATCCACTGCAACTACATGTGTCGCGGTTCTATCTAGTTACGCGTTAAACCAACTAGAATTTTTTTGGAACTGTTACACATGTAGTTGTAGTGGATGGTGGTACAGTCAGAGCCAACCTAGGAGATGAATTCTAGATCCGGTCGTCAAC	0.3846153846153846	1	9	79	86	1.773076923076923	1955-05-01	1955-05-01
peg_568	22	Y234C	c.701A>G	TP53	chr17	7577580	7577580	SNV	Observed SNV	Missense	T	C	234	DBD	98	CACCATCCACTACAACTACATGTGTAACAGTTCCTGCATGGGCGGCATGAACCGGAGGCC	CACCATCCACTGCAACTACATGTGTAACAGTTCCTGCATGGGCGGCATGAACCGGAGGCC	7577556	+	AGG	CCGGTTCATGCCGCCCATGC	CCAAGTACGGCGGGT	15	ACGTCCTTGACAATGTGTACATCAACGTCA	30	ACTGCAACTACATGTGTAACAGTTCCTGCATGGGCGGCATGAACC	AGCGTACACGTCTCACACCGCCGGTTCATGCCGCCCATGCGTTTTAGAGCTAGAAATAGCAAGTTAAAATAAGGCTAGTCCGTTATCAACTTGAAAAAGTGGCACCGAGTCGGTGCACTGCAACTACATGTGTAACAGTTCCTGCATGGGCGGCATGAACCCGCGGTTCTATCTAGTTACGCGTTAAACCAACTAGAATTTTTTTGGCCTCCGGTTCATGCCGCCCATGCAGGAACTGTTACACATGTAGTTGTAGTGGATGGTGGAATTCTAGATCCGGTCGTCAAC	0.6666666666666666	27	3	79	75	1.606666666666667	1955-05-01	1955-05-01
peg_569	22	Y234C	c.701A>G	TP53	chr17	7577580	7577580	SNV	Observed SNV	Missense	T	C	234	DBD	98	ATCTCCTAGGTTGGCTCTGACTGTACCACCATCCACTACAACTACATGTGTAACAGTTCC	ATCTCCTAGGTTGGCTCTGACTGTACCACCATCCACTGCAACTACATGTGTAACAGTTCC	7577582	+	TGG	TGTTACACATGTAGTTGTAG	AATGTGTACATCAAC	15	GTCACCTACC	10	CCATCCACTGCAACTACATGTGTAA	AGCGTACACGTCTCACACCGTGTTACACATGTAGTTGTAGGTTTTAGAGCTAGAAATAGCAAGTTAAAATAAGGCTAGTCCGTTATCAACTTGAAAAAGTGGCACCGAGTCGGTGCCCATCCACTGCAACTACATGTGTAACGCGGTTCTATCTAGTTACGCGTTAAACCAACTAGAATTTTTTTGGAACTGTTACACATGTAGTTGTAGTGGATGGTGGTACAGTCAGAGCCAACCTAGGAGATGAATTCTAGATCCGGTCGTCAAC	0.3333333333333333	1	9	79	86	1.5166666666666666	1955-05-01	1955-05-01
peg_570	22	Y234C	c.701A>G	TP53	chr17	7577580	7577580	SNV	Observed SNV	Missense	T	C	234	DBD	98	CACCATCCACTACAACTACATGTGTAACAGTTCCTGCATGGGCGGCATGAACCGGAGGCC	CACCATCCACTGCAACTACATGTGTAACAGTTCCTGCATGGGCGGCATGAACCGGAGGCC	7577556	+	AGG	CCGGTTCATGCCGCCCATGC	TACGGCGGGT	10	ACGTCCTTGACAATGTGTACATCAACGTCA	30	ACTGCAACTACATGTGTAACAGTTCCTGCATGGGCGGCAT	AGCGTACACGTCTCACACCGCCGGTTCATGCCGCCCATGCGTTTTAGAGCTAGAAATAGCAAGTTAAAATAAGGCTAGTCCGTTATCAACTTGAAAAAGTGGCACCGAGTCGGTGCACTGCAACTACATGTGTAACAGTTCCTGCATGGGCGGCATCGCGGTTCTATCTAGTTACGCGTTAAACCAACTAGAATTTTTTTGGCCTCCGGTTCATGCCGCCCATGCAGGAACTGTTACACATGTAGTTGTAGTGGATGGTGGAATTCTAGATCCGGTCGTCAAC	0.7	27	3	79	75	1.44	1955-05-01	1955-05-01
peg_571	23	H193R	c.578A>G	TP53	chr17	7578271	7578271	SNV	Observed SNV	Missense	T	C	193	DBD	96	CTCTTAGGTCTGGCCCCTCCTCAGCATCTTATCCGAGTGGAAGGAAATTTGCGTGTGGAG	CTCTTAGGTCTGGCCCCTCCTCAGCGTCTTATCCGAGTGGAAGGAAATTTGCGTGTGGAG	7578261	+	CGG	CACGCAAATTTCCTTCCACT	GCGTTTAAAGGAAGG	15	TGAGCCTATTCTGCGACTCCTCCCCGGTCT	30	TCTGGCCCCTCCTCAGCGTCTTATCCGAGTGGAAGGAAATTTGCG	AGCGTACACGTCTCACACCGCACGCAAATTTCCTTCCACTGTTTTAGAGCTAGAAATAGCAAGTTAAAATAAGGCTAGTCCGTTATCAACTTGAAAAAGTGGCACCGAGTCGGTGCTCTGGCCCCTCCTCAGCGTCTTATCCGAGTGGAAGGAAATTTGCGCGCGGTTCTATCTAGTTACGCGTTAAACCAACTAGAATTTTTTTCTCCACACGCAAATTTCCTTCCACTCGGATAAGATGCTGAGGAGGGGCCAGACCTAAGAGGAATTCTAGATCCGGTCGTCAAC	0.4666666666666667	13	17	76	97	3.73	1955-05-01	1955-05-01
peg_572	23	H193R	c.578A>G	TP53	chr17	7578271	7578271	SNV	Observed SNV	Missense	T	C	193	DBD	96	CTCTTAGGTCTGGCCCCTCCTCAGCATCTTATCCGAGTGGAAGGAAATTTGCGTGTGGAG	CTCTTAGGTCTGGCCCCTCCTCAGCGTCTTATCCGAGTGGAAGGAAATTTGCGTGTGGAG	7578261	+	CGG	CACGCAAATTTCCTTCCACT	TAAAGGAAGG	10	TGAGCCTATTCTGCGACTCCTCCCCGGTCT	30	TCTGGCCCCTCCTCAGCGTCTTATCCGAGTGGAAGGAAAT	AGCGTACACGTCTCACACCGCACGCAAATTTCCTTCCACTGTTTTAGAGCTAGAAATAGCAAGTTAAAATAAGGCTAGTCCGTTATCAACTTGAAAAAGTGGCACCGAGTCGGTGCTCTGGCCCCTCCTCAGCGTCTTATCCGAGTGGAAGGAAATCGCGGTTCTATCTAGTTACGCGTTAAACCAACTAGAATTTTTTTCTCCACACGCAAATTTCCTTCCACTCGGATAAGATGCTGAGGAGGGGCCAGACCTAAGAGGAATTCTAGATCCGGTCGTCAAC	0.4	13	17	76	97	3.73	1955-05-01	1955-05-01
peg_573	23	H193R	c.578A>G	TP53	chr17	7578271	7578271	SNV	Observed SNV	Missense	T	C	193	DBD	96	CTCTTAGGTCTGGCCCCTCCTCAGCATCTTATCCGAGTGGAAGGAAATTTGCGTGTGGAG	CTCTTAGGTCTGGCCCCTCCTCAGCGTCTTATCCGAGTGGAAGGAAATTTGCGTGTGGAG	7578261	+	CGG	CACGCAAATTTCCTTCCACT	GTTTAAAGGAAGG	13	TGAGCCTATTCTGCGACTCCTCCCCGGTCT	30	TCTGGCCCCTCCTCAGCGTCTTATCCGAGTGGAAGGAAATTTG	AGCGTACACGTCTCACACCGCACGCAAATTTCCTTCCACTGTTTTAGAGCTAGAAATAGCAAGTTAAAATAAGGCTAGTCCGTTATCAACTTGAAAAAGTGGCACCGAGTCGGTGCTCTGGCCCCTCCTCAGCGTCTTATCCGAGTGGAAGGAAATTTGCGCGGTTCTATCTAGTTACGCGTTAAACCAACTAGAATTTTTTTCTCCACACGCAAATTTCCTTCCACTCGGATAAGATGCTGAGGAGGGGCCAGACCTAAGAGGAATTCTAGATCCGGTCGTCAAC	0.3846153846153846	13	17	76	97	3.6530769230769216	1955-05-01	1955-05-01
peg_574	23	H193R	c.578A>G	TP53	chr17	7578271	7578271	SNV	Observed SNV	Missense	T	C	193	DBD	96	CTCTTAGGTCTGGCCCCTCCTCAGCATCTTATCCGAGTGGAAGGAAATTTGCGTGTGGAG	CTCTTAGGTCTGGCCCCTCCTCAGCGTCTTATCCGAGTGGAAGGAAATTTGCGTGTGGAG	7578261	+	CGG	CACGCAAATTTCCTTCCACT	GCGTTTAAAGGAAGG	15	TGAGCCTATTCTGCGACTCCTCCCC	25	CCCCTCCTCAGCGTCTTATCCGAGTGGAAGGAAATTTGCG	AGCGTACACGTCTCACACCGCACGCAAATTTCCTTCCACTGTTTTAGAGCTAGAAATAGCAAGTTAAAATAAGGCTAGTCCGTTATCAACTTGAAAAAGTGGCACCGAGTCGGTGCCCCCTCCTCAGCGTCTTATCCGAGTGGAAGGAAATTTGCGCGCGGTTCTATCTAGTTACGCGTTAAACCAACTAGAATTTTTTTCTCCACACGCAAATTTCCTTCCACTCGGATAAGATGCTGAGGAGGGGCCAGACCTAAGAGGAATTCTAGATCCGGTCGTCAAC	0.4666666666666667	13	12	76	97	2.33	1955-05-01	1955-05-01
peg_575	23	H193R	c.578A>G	TP53	chr17	7578271	7578271	SNV	Observed SNV	Missense	T	C	193	DBD	96	CTCTTAGGTCTGGCCCCTCCTCAGCATCTTATCCGAGTGGAAGGAAATTTGCGTGTGGAG	CTCTTAGGTCTGGCCCCTCCTCAGCGTCTTATCCGAGTGGAAGGAAATTTGCGTGTGGAG	7578261	+	CGG	CACGCAAATTTCCTTCCACT	TAAAGGAAGG	10	TGAGCCTATTCTGCGACTCCTCCCC	25	CCCCTCCTCAGCGTCTTATCCGAGTGGAAGGAAAT	AGCGTACACGTCTCACACCGCACGCAAATTTCCTTCCACTGTTTTAGAGCTAGAAATAGCAAGTTAAAATAAGGCTAGTCCGTTATCAACTTGAAAAAGTGGCACCGAGTCGGTGCCCCCTCCTCAGCGTCTTATCCGAGTGGAAGGAAATCGCGGTTCTATCTAGTTACGCGTTAAACCAACTAGAATTTTTTTCTCCACACGCAAATTTCCTTCCACTCGGATAAGATGCTGAGGAGGGGCCAGACCTAAGAGGAATTCTAGATCCGGTCGTCAAC	0.4	13	12	76	97	2.33	1955-05-01	1955-05-01
peg_576	23	H193R	c.578A>G	TP53	chr17	7578271	7578271	SNV	Observed SNV	Missense	T	C	193	DBD	96	CTCTTAGGTCTGGCCCCTCCTCAGCATCTTATCCGAGTGGAAGGAAATTTGCGTGTGGAG	CTCTTAGGTCTGGCCCCTCCTCAGCGTCTTATCCGAGTGGAAGGAAATTTGCGTGTGGAG	7578261	+	CGG	CACGCAAATTTCCTTCCACT	GTTTAAAGGAAGG	13	TGAGCCTATTCTGCGACTCCTCCCC	25	CCCCTCCTCAGCGTCTTATCCGAGTGGAAGGAAATTTG	AGCGTACACGTCTCACACCGCACGCAAATTTCCTTCCACTGTTTTAGAGCTAGAAATAGCAAGTTAAAATAAGGCTAGTCCGTTATCAACTTGAAAAAGTGGCACCGAGTCGGTGCCCCCTCCTCAGCGTCTTATCCGAGTGGAAGGAAATTTGCGCGGTTCTATCTAGTTACGCGTTAAACCAACTAGAATTTTTTTCTCCACACGCAAATTTCCTTCCACTCGGATAAGATGCTGAGGAGGGGCCAGACCTAAGAGGAATTCTAGATCCGGTCGTCAAC	0.3846153846153846	13	12	76	97	2.253076923076923	1955-05-01	1955-05-01
peg_577	23	H193R	c.578A>G	TP53	chr17	7578271	7578271	SNV	Observed SNV	Missense	T	C	193	DBD	96	CTCTTAGGTCTGGCCCCTCCTCAGCATCTTATCCGAGTGGAAGGAAATTTGCGTGTGGAG	CTCTTAGGTCTGGCCCCTCCTCAGCGTCTTATCCGAGTGGAAGGAAATTTGCGTGTGGAG	7578261	+	CGG	CACGCAAATTTCCTTCCACT	TAAAGGAAGG	10	TGAGCCTATTCTGCG	15	GCGTCTTATCCGAGTGGAAGGAAAT	AGCGTACACGTCTCACACCGCACGCAAATTTCCTTCCACTGTTTTAGAGCTAGAAATAGCAAGTTAAAATAAGGCTAGTCCGTTATCAACTTGAAAAAGTGGCACCGAGTCGGTGCGCGTCTTATCCGAGTGGAAGGAAATCGCGGTTCTATCTAGTTACGCGTTAAACCAACTAGAATTTTTTTCTCCACACGCAAATTTCCTTCCACTCGGATAAGATGCTGAGGAGGGGCCAGACCTAAGAGGAATTCTAGATCCGGTCGTCAAC	0.4	13	2	76	97	1.9966666666666664	1955-05-01	1955-05-01
peg_578	23	H193R	c.578A>G	TP53	chr17	7578271	7578271	SNV	Observed SNV	Missense	T	C	193	DBD	96	CTCTTAGGTCTGGCCCCTCCTCAGCATCTTATCCGAGTGGAAGGAAATTTGCGTGTGGAG	CTCTTAGGTCTGGCCCCTCCTCAGCGTCTTATCCGAGTGGAAGGAAATTTGCGTGTGGAG	7578261	+	CGG	CACGCAAATTTCCTTCCACT	GCGTTTAAAGGAAGG	15	TGAGCCTATTCTGCG	15	GCGTCTTATCCGAGTGGAAGGAAATTTGCG	AGCGTACACGTCTCACACCGCACGCAAATTTCCTTCCACTGTTTTAGAGCTAGAAATAGCAAGTTAAAATAAGGCTAGTCCGTTATCAACTTGAAAAAGTGGCACCGAGTCGGTGCGCGTCTTATCCGAGTGGAAGGAAATTTGCGCGCGGTTCTATCTAGTTACGCGTTAAACCAACTAGAATTTTTTTCTCCACACGCAAATTTCCTTCCACTCGGATAAGATGCTGAGGAGGGGCCAGACCTAAGAGGAATTCTAGATCCGGTCGTCAAC	0.4666666666666667	13	2	76	97	1.9966666666666664	1955-05-01	1955-05-01
peg_579	23	H193R	c.578A>G	TP53	chr17	7578271	7578271	SNV	Observed SNV	Missense	T	C	193	DBD	96	CTCTTAGGTCTGGCCCCTCCTCAGCATCTTATCCGAGTGGAAGGAAATTTGCGTGTGGAG	CTCTTAGGTCTGGCCCCTCCTCAGCGTCTTATCCGAGTGGAAGGAAATTTGCGTGTGGAG	7578261	+	CGG	CACGCAAATTTCCTTCCACT	GTTTAAAGGAAGG	13	TGAGCCTATTCTGCG	15	GCGTCTTATCCGAGTGGAAGGAAATTTG	AGCGTACACGTCTCACACCGCACGCAAATTTCCTTCCACTGTTTTAGAGCTAGAAATAGCAAGTTAAAATAAGGCTAGTCCGTTATCAACTTGAAAAAGTGGCACCGAGTCGGTGCGCGTCTTATCCGAGTGGAAGGAAATTTGCGCGGTTCTATCTAGTTACGCGTTAAACCAACTAGAATTTTTTTCTCCACACGCAAATTTCCTTCCACTCGGATAAGATGCTGAGGAGGGGCCAGACCTAAGAGGAATTCTAGATCCGGTCGTCAAC	0.3846153846153846	13	2	76	97	1.9197435897435893	1955-05-01	1955-05-01
peg_580	23	H193R	c.578A>G	TP53	chr17	7578271	7578271	SNV	Observed SNV	Missense	T	C	193	DBD	96	ATTCCTCACTGATTGCTCTTAGGTCTGGCCCCTCCTCAGCATCTTATCCGAGTGGAAGGA	ATTCCTCACTGATTGCTCTTAGGTCTGGCCCCTCCTCAGCGTCTTATCCGAGTGGAAGGA	7578286	-	TGG	TCACTGATTGCTCTTAGGTC	CTAAGAGCAATCAGT	15	ATAAGACGCTGAGGAGGGGCCAGAC	25	ATAAGACGCTGAGGAGGGGCCAGACCTAAGAGCAATCAGT	AGCGTACACGTCTCACACCGTCACTGATTGCTCTTAGGTCGTTTTAGAGCTAGAAATAGCAAGTTAAAATAAGGCTAGTCCGTTATCAACTTGAAAAAGTGGCACCGAGTCGGTGCATAAGACGCTGAGGAGGGGCCAGACCTAAGAGCAATCAGTCGCGGTTCTATCTAGTTACGCGTTAAACCAACTAGAATTTTTTTTCCTTCCACTCGGATAAGATGCTGAGGAGGGGCCAGACCTAAGAGCAATCAGTGAGGAATGAATTCTAGATCCGGTCGTCAAC	0.4	19	6	63	23	1.7933333333333334	1955-05-01	1955-05-01
peg_581	23	H193R	c.578A>G	TP53	chr17	7578271	7578271	SNV	Observed SNV	Missense	T	C	193	DBD	96	ATTCCTCACTGATTGCTCTTAGGTCTGGCCCCTCCTCAGCATCTTATCCGAGTGGAAGGA	ATTCCTCACTGATTGCTCTTAGGTCTGGCCCCTCCTCAGCGTCTTATCCGAGTGGAAGGA	7578286	-	TGG	TCACTGATTGCTCTTAGGTC	CTAAGAGCAA	10	ATAAGACGCTGAGGAGGGGCCAGAC	25	ATAAGACGCTGAGGAGGGGCCAGACCTAAGAGCAA	AGCGTACACGTCTCACACCGTCACTGATTGCTCTTAGGTCGTTTTAGAGCTAGAAATAGCAAGTTAAAATAAGGCTAGTCCGTTATCAACTTGAAAAAGTGGCACCGAGTCGGTGCATAAGACGCTGAGGAGGGGCCAGACCTAAGAGCAACGCGGTTCTATCTAGTTACGCGTTAAACCAACTAGAATTTTTTTTCCTTCCACTCGGATAAGATGCTGAGGAGGGGCCAGACCTAAGAGCAATCAGTGAGGAATGAATTCTAGATCCGGTCGTCAAC	0.4	19	6	63	23	1.7933333333333334	1955-05-01	1955-05-01
peg_582	23	H193R	c.578A>G	TP53	chr17	7578271	7578271	SNV	Observed SNV	Missense	T	C	193	DBD	96	ATTCCTCACTGATTGCTCTTAGGTCTGGCCCCTCCTCAGCATCTTATCCGAGTGGAAGGA	ATTCCTCACTGATTGCTCTTAGGTCTGGCCCCTCCTCAGCGTCTTATCCGAGTGGAAGGA	7578286	-	TGG	TCACTGATTGCTCTTAGGTC	CTAAGAGCAATCA	13	ATAAGACGCTGAGGAGGGGCCAGAC	25	ATAAGACGCTGAGGAGGGGCCAGACCTAAGAGCAATCA	AGCGTACACGTCTCACACCGTCACTGATTGCTCTTAGGTCGTTTTAGAGCTAGAAATAGCAAGTTAAAATAAGGCTAGTCCGTTATCAACTTGAAAAAGTGGCACCGAGTCGGTGCATAAGACGCTGAGGAGGGGCCAGACCTAAGAGCAATCACGCGGTTCTATCTAGTTACGCGTTAAACCAACTAGAATTTTTTTTCCTTCCACTCGGATAAGATGCTGAGGAGGGGCCAGACCTAAGAGCAATCAGTGAGGAATGAATTCTAGATCCGGTCGTCAAC	0.3846153846153846	19	6	63	23	1.7164102564102566	1955-05-01	1955-05-01
peg_583	23	H193R	c.578A>G	TP53	chr17	7578271	7578271	SNV	Observed SNV	Missense	T	C	193	DBD	96	CTCTTAGGTCTGGCCCCTCCTCAGCATCTTATCCGAGTGGAAGGAAATTTGCGTGTGGAG	CTCTTAGGTCTGGCCCCTCCTCAGCGTCTTATCCGAGTGGAAGGAAATTTGCGTGTGGAG	7578261	+	CGG	CACGCAAATTTCCTTCCACT	GCGTTTAAAGGAAGG	15	TGAGCCTATTCTGCGACTCC	20	CCTCAGCGTCTTATCCGAGTGGAAGGAAATTTGCG	AGCGTACACGTCTCACACCGCACGCAAATTTCCTTCCACTGTTTTAGAGCTAGAAATAGCAAGTTAAAATAAGGCTAGTCCGTTATCAACTTGAAAAAGTGGCACCGAGTCGGTGCCCTCAGCGTCTTATCCGAGTGGAAGGAAATTTGCGCGCGGTTCTATCTAGTTACGCGTTAAACCAACTAGAATTTTTTTCTCCACACGCAAATTTCCTTCCACTCGGATAAGATGCTGAGGAGGGGCCAGACCTAAGAGGAATTCTAGATCCGGTCGTCAAC	0.4666666666666667	13	7	76	97	1.663333333333333	1955-05-01	1955-05-01
[truncated: 27,635 more rows]

## Sheet: Library_prep
Primer Name	Sequence (5' to 3')	Notes
Sensor_F	CATAGCGTACACGTCTCACACCG	For amplification/cloning of p53 PE sensor library
Sensor_R	GTGCCGTTGACGACCGGATCTAGAATTC	For amplification/cloning of p53 PE sensor library

## Sheet: Illumina_deconvolution
Primer Name	Sequence (5' to 3')	Notes	Barcode Sequence	Sample
Sensor_PCR1_F	CGCTCTTCCGATCTCTAGCGTTCGAGTTAGGAATT	PCR1 primer F	N/A	All
[truncated: 24 more rows]

## Sheet: Illumina_seq_primers
Primer Name	Sequence (5' to 3')	Notes	Tm (NEB)	Tm (IDT Oligo Analyzer)
[truncated: 4 more rows]

[truncated: 5 more sheets: SingularG4_deconvolution, SingularG4_seq_primers, Singular_G4_comp_assay_primers, comp_assay_pegs, cDNA_sequences]
